# Supplementary material for: Early-life undernutrition induces enhancer RNA remodeling in mice liver
Source: Epigenetics Chromatin. 2021 Mar 31;14:18. doi: 10.1186/s13072-021-00392-w (PMC8011416; doi:10.1186/s13072-021-00392-w)
Supplement: Supplementary file 2 — Additional file 2: Tables S1. The number of raw and clean reads obtained from GRO-seq data. [file 13072_2021_392_MOESM2_ESM.xlsx]

## Sheet: Quality Control
sample	raw reads (read 1)			raw_reads (read 2)			clean reads (read 1)			clean reads (read 2)			mapping
	total reads	reads length	GC content	total reads	reads length	GC content	total reads	reads length	GC content	total reads	reads length	GC content	mapped	properly paired
NCD1_rep1	30664142	150	32	30664142	150	20	27326937	32-150	52	27326937	32-150	22	0.9564	0.2673
NCD1_rep2	26561086	150	33	26561086	150	24	23603339	32-150	52	23603339	32-150	25	0.9621	0.2856
NCD2_rep1	33940324	150	42	33940324	150	38	33393959	32-150	45	33393959	32-150	37	0.9442	0.8651
NCD2_rep2	28004781	150	42	28004781	150	41	27496927	32-150	45	27496927	32-150	38	0.9589	0.8969
PRD1_rep1	29199586	150	36	29199586	150	24	26847949	32-150	52	26847949	32-150	25	0.953	0.3152
PRD1_rep2	24884272	150	36	24884272	150	28	22821931	32-150	52	22821931	32-150	28	0.9602	0.3378
PRD2_rep1	29823228	150	43	29823228	150	40	29654416	32-150	46	29654416	32-150	39	0.9522	0.8866
PRD2_rep2	26378964	150	43	26378964	150	42	26206107	32-150	46	26206107	32-150	40	0.964	0.9143
