# Supplementary material for: Early-life undernutrition induces enhancer RNA remodeling in mice liver
Source: Epigenetics Chromatin. 2021 Mar 31;14:18. doi: 10.1186/s13072-021-00392-w (PMC8011416; doi:10.1186/s13072-021-00392-w)
Supplement: Supplementary file 3 — Additional file 3: Table S2–S3. Table S2. Details of the nascent transcription from GRO-seq data. Table S3. Differentially expressed (up and down regulation) eRNAs of 4 weeks (PRD1) and 7 weeks (PRD2), respectively [file 13072_2021_392_MOESM3_ESM.zip]

Archive with 2 entries (2 files):
- Table S3.xlsx
- Table S2.docx
