# Supplementary material for: Early-life undernutrition induces enhancer RNA remodeling in mice liver
Source: Epigenetics Chromatin. 2021 Mar 31;14:18. doi: 10.1186/s13072-021-00392-w (PMC8011416; doi:10.1186/s13072-021-00392-w)
Supplement: Supplementary file 3 — Additional file 3: Table S2–S3. Table S2. Details of the nascent transcription from GRO-seq data. Table S3. Differentially expressed (up and down regulation) eRNAs of 4 weeks (PRD1) and 7 weeks (PRD2), respectively [file 13072_2021_392_MOESM3_ESM.zip › Table S3.xlsx]

## Sheet: PRD1-enhancer-down
eid	eChr	eStart	eEnd	gene	chr	start	end	strand	group	PRD1_enhanceChange	PRD1_log2FCpp	PRD1_log2FCgb
2818	chr4	108125144	108131794	Echdc2	chr4	108165437	108179308	+	Closest	down	-0.0204421	-0.336265
661	chr11	16715928	16726818	Egfr	chr11	16752203	16913907	+	Closest	down	-0.0952846	-1.305
4273	chr9	74514548	74530247	Gm16551	chr9	74848437	74852872	+	Closest	down	-1.86667	-2.8046
4277	chr9	74800007	74803408	Gm16551	chr9	74848437	74852872	+	Closest	down	-1.86667	-2.8046
4276	chr9	74789597	74794801	Gm16551	chr9	74848437	74852872	+	Closest	down	-1.86667	-2.8046
4271	chr9	74324741	74327277	Gm16551	chr9	74848437	74852872	+	Closest	down	-1.86667	-2.8046
990	chr12	73846585	73847566	Hif1a	chr12	73907867	73947530	+	Closest	down	0.158078	-0.0480446
2501	chr2	94014419	94015341	Hsd17b12	chr2	94032697	94157909	-	Closest	down	-0.950012	-0.254941
2790	chr3	98669379	98671167	Hsd3b2	chr3	98711107	98724543	-	Closest	down	0.156661	-0.33693
567	chr10	87709548	87729938	Igf1	chr10	87859056	87937047	+	Closest	down	-0.342684	-1.45746
3017	chr4	61947480	61951128	Mup20	chr4	62050235	62054117	-	Closest	down	-0.687638	-0.99027
3880	chr8	114102910	114108702	Nudt7	chr8	114133579	114152305	+	Closest	down	-0.46794	-2.07682
3025	chr4	62700252	62702588	Pole3	chr4	62523801	62525014	-	Closest	down	0.513434	-0.0778876
2993	chr4	50459754	50460129	Rnf20	chr4	49632060	49656886	+	Closest	down	-0.368649	-0.0968729
826	chr12	104066247	104069323	Serpina4-ps1	chr12	104077959	104086920	+	Closest	down	-2.12117	-4.0929
2201	chr19	8306123	8330159	Slc22a30	chr19	8335623	8405105	-	Closest	down	-0.713048	-0.634586
1538	chr15	59136309	59145031	Sqle	chr15	59315092	59331193	+	Closest	down	-0.167501	-0.445204
3317	chr5	86953106	86967903	Ugt2b35	chr5	87000860	87013274	+	Closest	down	-0.337172	-1.25736
3318	chr5	86969456	86994062	Ugt2b35	chr5	87000860	87013274	+	Closest	down	-0.337172	-1.25736

## Sheet: PRD1-enhancer-up
eid	eChr	eStart	eEnd	gene	group	enhancerChange	chr	start	end	strand	log2FCpp	log2FCgb
2510	chr2	98666122	98667453	Traf6	Closest	up	chr2	101678440	101700974	+	0.650016	0.0876887
4191	chr9	2999913	3004489	Alkbh8	Closest	up	chr9	3335231	3385846	+	-0.0804891	-0.0399465
2509	chr2	98661856	98663095	Traf6	Closest	up	chr2	101678440	101700974	+	0.650016	0.0876887
907	chr12	3109758	3110169	1700012B15Rik	Closest	up	chr12	3235791	3250374	+	-0.0633863	0.0899918
1338	chr14	19415337	19419756	Nid2	Closest	up	chr14	19751257	19811787	+	-1.17255	-0.475663
2135	chr19	32542050	32573141	Papss2	Closest	up	chr19	32595715	32667187	+	0.461949	0.675622
3908	chr8	121831619	121848865	Klhdc4	Closest	up	chr8	121796308	121829569	-	0.685014	-0.02761
305	chr1	72804289	72807054	Igfbp2	Closest	up	chr1	72824480	72852471	+	0.638426	0.970541
2407	chr2	33933787	33934584	Zbtb43	Closest	up	chr2	33450288	33468532	-	0.193894	0.0123579
1264	chr13	74527609	74531485	Zfp825	Closest	up	chr13	74480057	74493950	-	-0.374371	-0.207962
1795	chr17	13305862	13306361	Sod2	Closest	up	chr17	13007839	13018119	+	-0.00937171	0.180157
3357	chr6	103314112	103315228	Ppp4r2	Closest	up	chr6	100833638	100868717	+	0.0876046	-0.163357
3581	chr6	72055163	72062002	St3gal5	Closest	up	chr6	72097613	72154570	+	0.120865	0.739695
4014	chr8	40652225	40662140	Vps37a	Closest	up	chr8	40511783	40551134	+	-0.386504	0.0133979
2666	chr3	39061402	39062084	Ankrd50	Closest	up	chr3	38449261	38484816	-	0.00661029	-0.293824
908	chr12	32744423	32771283	Nampt	Closest	up	chr12	32820335	32853369	+	0.097688	-0.0290676
842	chr12	110214569	110224751	Dio3os	Closest	up	chr12	110275385	110278068	-	0.894998	1.05428
4103	chr8	88856591	88858177	Cyld	Closest	up	chr8	88697028	88751945	+	0.269207	-0.0771646
4485	chrY	11857716	11858637	Ddx3y	Closest	up	chrY	1260715	1286613	-	-0.102531	-0.243654
1120	chr13	24518145	24518756	Cmah	Closest	up	chr13	24327420	24477285	+	-0.571355	-0.449825
386	chr10	118951524	118952787	Dyrk2	Closest	up	chr10	118859349	118868903	-	-0.0657347	-0.0667336
3583	chr6	72073317	72079587	St3gal5	Closest	up	chr6	72097613	72154570	+	0.120865	0.739695
844	chr12	110234799	110239584	Dio3os	Closest	up	chr12	110275385	110278068	-	0.894998	1.05428
1862	chr17	46100104	46101042	Mrps18a	Closest	up	chr17	46111004	46128908	+	0.415917	-0.326214
2503	chr2	94556457	94557969	Api5	Closest	up	chr2	94411727	94438147	-	0.314708	-0.213516
3714	chr7	145039929	145057860	Ccnd1	Closest	up	chr7	144929931	144939925	-	0.352487	0.612606
245	chr1	4256399	4258943	Sox17	Closest	up	chr1	4490928	4496413	-	-1.35319	0.373151
2379	chr2	27041152	27043273	Slc2a6	Closest	up	chr2	27021365	27027998	-	0.80947	-0.250668
1069	chr13	118269096	118269504	Mrps30	Closest	up	chr13	118380110	118387252	-	0.274056	0.223464
1246	chr13	69002175	69005285	Fastkd3	Closest	up	chr13	68582248	68592279	+	-0.168606	-0.0184209
2583	chr3	131541754	131542414	Sgms2	Closest	up	chr3	131318986	131344923	-	0.245635	-0.245757
1314	chr14	106262923	106264052	Spry2	Closest	up	chr14	105891947	105896819	-	0.533796	-0.219745
1463	chr14	99467531	99468523	Pibf1	Closest	up	chr14	99099433	99254493	+	-0.299188	0.0645273
4134	chr9	104361206	104362368	Dnajc13	Closest	up	chr9	104151597	104262930	-	-0.527149	-0.0948132
2511	chr2	99552201	99552636	Traf6	Closest	up	chr2	101678440	101700974	+	0.650016	0.0876887
2433	chr2	49607826	49609274	Epc2	Closest	up	chr2	49451486	49551609	+	-0.244063	-0.0380899
1910	chr17	79972633	79974099	Hnrpll	Closest	up	chr17	80029487	80062334	-	-0.00432475	0.127024
1065	chr13	114393136	114394631	Fst	Closest	up	chr13	114452262	114458730	-	-0.557663	-0.443856
3872	chr8	112121872	112123239	Terf2ip	Closest	up	chr8	112011359	112020528	+	-0.162139	-0.332806
2537	chr3	112871086	112871679	Rnpc3	Closest	up	chr3	113605067	113630149	-	0.245789	-0.118319
4107	chr8	89271900	89273826	Sall1	Closest	up	chr8	89027243	89044162	-	0.851452	0.673172
1608	chr15	90088954	90089928	Alg10b	Closest	up	chr15	90224311	90230554	+	-0.137735	-0.253305
1586	chr15	83737439	83739132	Tspo	Closest	up	chr15	83563573	83574203	+	-0.0785892	0.403999
2419	chr2	38655297	38655955	Psmb7	Closest	up	chr2	38588046	38643906	-	-0.0707691	-0.0326268
906	chr12	30735020	30735603	Tmem18	Closest	up	chr12	30584443	30591219	+	-0.231856	0.0210266
508	chr10	59920513	59922321	Ddit4	Closest	up	chr10	59949675	59951770	-	0.280874	1.03478
2630	chr3	157440942	157442660	Zranb2	Closest	up	chr3	157534397	157548339	+	-0.425797	0.000945655
864	chr12	15149696	15150124	Lpin1	Closest	up	chr12	16535669	16589770	-	0.0147172	-0.296122
4345	chrX	111358398	111358997	Chm	Closest	up	chrX	113040592	113185515	-	0.441437	-0.217878
1638	chr16	18712258	18715524	Cldn5	Closest	up	chr16	18776847	18778262	+	-0.232567	-1.6497
3546	chr6	5198269	5200755	Pon3	Closest	up	chr6	5220852	5256233	-	0.166982	0.0380071
3300	chr5	73951923	73952925	Usp46	Closest	up	chr5	74000038	74068411	-	0.45852	0.0951741
995	chr12	76179403	76180523	Mthfd1	Closest	up	chr12	76255232	76319820	+	0.156116	0.419326
3173	chr5	139651339	139653400	Micall2	Closest	up	chr5	139706693	139736333	-	-0.069084	-0.272524
3428	chr6	131954032	131954788	Csda	Closest	up	chr6	131364858	131388450	-	-1.70428	-0.0974977
2586	chr3	133748267	133751010	Tet2	Closest	up	chr3	133463677	133544390	-	-0.0511698	0.0509958
1704	chr16	5135015	5137411	Nagpa	Closest	up	chr16	5195280	5204012	-	0.592064	-0.000754102
1391	chr14	49860733	49861078	Naa30	Closest	up	chr14	49172227	49191031	+	0.890311	-0.268463
2874	chr4	134794814	134795937	Tmem57	Closest	up	chr4	134802760	134853345	-	0.33727	-0.362327
516	chr10	65517868	65518424	Reep3	Closest	up	chr10	67009189	67096988	-	0.11595	-0.108136
3671	chr7	119027422	119028713	2310008H09Rik	Closest	up	chr7	118842218	118855998	-	0.0828451	0.2773
3890	chr8	117834218	117834841	Mphosph6	Closest	up	chr8	117791645	117801929	-	-0.514801	-0.337819
4128	chr9	101409770	101410553	Ppp2r3a	Closest	up	chr9	101104989	101251832	-	0.154189	-0.13625
3255	chr5	51678644	51679054	Ppargc1a	Closest	up	chr5	51454249	51553921	-	0.634021	0.235363
4588	chrY	88521786	88522064	Erdr1	Closest	up	chrY	90785442	90816465	+	1.43905	0.892002
3058	chr4	84118241	84119591	Psip1	Closest	up	chr4	83455681	83486390	-	0.372145	-0.102704
353	chr10	108317148	108318017	Pawr	Closest	up	chr10	108332189	108414391	+	0.14057	-0.0216752
443	chr10	24625962	24626733	Enpp1	Closest	up	chr10	24641411	24712102	-	0.20926	0.531081
4110	chr8	89316871	89318540	Sall1	Closest	up	chr8	89027243	89044162	-	0.851452	0.673172
755	chr11	6884260	6884944	Tbrg4	Closest	up	chr11	6615598	6626067	-	0.0778842	0.0926943
3127	chr5	115499897	115501105	Pxn	Closest	up	chr5	115506702	115555986	+	0.138635	0.259742
4487	chrY	12752394	12753437	Ddx3y	Closest	up	chrY	1260715	1286613	-	-0.102531	-0.243654
2127	chr19	30503300	30503883	Prkg1	Closest	up	chr19	30564487	31765033	-	-0.520056	0.227112
2119	chr19	29229454	29230021	Jak2	Closest	up	chr19	29251828	29313080	+	-0.208565	-0.0429555
3624	chr6	91654878	91656631	Slc6a6	Closest	up	chr6	91684067	91759063	+	0.210555	0.19417
2299	chr2	166245051	166245931	Sulf2	Closest	up	chr2	166073899	166155683	-	-0.664857	0.547192

## Sheet: PRD2-enhancer-down
eid	eChr	eStart	eEnd	gene	group	enhancerChange	chr	start	end	strand	log2FCpp	log2FCgb
1368	chr14	106331334	106332166	Spry2	Closest	down	chr14	105891947	105896819	-	-0.0653863	-1.29617
4564	chrY	3920846	3921931	Ddx3y	Closest	down	chrY	1260715	1286613	-	-0.222218	0.0361436
285	chr1	7196686	7196998	Pcmtd1	Closest	down	chr1	7088920	7173628	+	2.29441	0.247723
3990	chr8	123869885	123870190	Abcb10	Closest	down	chr8	123952459	123983122	-	0.628352	-0.355772
883	chr12	19117198	19124992	Hpcal1	Closest	down	chr12	17690814	17791926	+	-2.67947	0.247574
3558	chr6	47762254	47764400	Pdia4	Closest	down	chr6	47796141	47813512	-	-1.60625	-0.0542457
1548	chr15	102390598	102401539	Aaas	Closest	down	chr15	102338247	102350759	-	0.666496	-0.906431
3362	chr5	92540827	92551832	Fam47e	Closest	down	chr5	92571537	92591284	+	-1.18597	-1.22144
3449	chr6	128802562	128803357	Clec2i	Closest	down	chr6	128887614	128896848	+	0.0849502	0.917652
4174	chr9	114671281	114671623	Dync1li1	Closest	down	chr9	114688831	114723777	+	-1.57401	-0.329462
3447	chr6	128763684	128764521	Clec2i	Closest	down	chr6	128887614	128896848	+	0.0849502	0.917652
33	chr1	123318765	123319319	Ddx18	Closest	down	chr1	121553835	121567980	-	0.546534	-0.166681
536	chr10	72297047	72297710	Zwint	Closest	down	chr10	72654895	72669789	+	-0.516529	-0.413974
918	chr12	34072701	34073931	Twistnb	Closest	down	chr12	33429624	33439380	+	-0.768145	-0.199811
3269	chr5	44136787	44140342	Tapt1	Closest	down	chr5	44175162	44226606	-	-2.11004	0.385813
505	chr10	56250238	56251434	Gja1	Closest	down	chr10	56377300	56390419	+	-0.27396	-0.192304
4038	chr8	3046364	3051928	Insr	Closest	down	chr8	3150922	3279617	-	-0.957494	0.29071
4586	chrY	75874327	75874820	Erdr1	Closest	down	chrY	90785442	90816465	+	2.04161	0.114091
3513	chr6	149358480	149361510	2810474O19Rik	Closest	down	chr6	149309414	149335663	+	-1.60019	-0.173116
340	chr10	100218968	100219259	Tmtc3	Closest	down	chr10	100443902	100487347	-	1.43202	0.129506
3451	chr6	128843157	128844139	Clec2i	Closest	down	chr6	128887614	128896848	+	0.0849502	0.917652
3554	chr6	43335523	43337372	Tpk1	Closest	down	chr6	43345007	43666175	-	-0.360349	-0.560846
4439	chrX	15476524	15480046	Maob	Closest	down	chrX	16709281	16817366	-	0.384345	0.608485
462	chr10	41439035	41442108	Zbtb24	Closest	down	chr10	41450396	41465574	+	-0.54898	0.0761166
1434	chr14	40116898	40125958	5730469M10Rik	Closest	down	chr14	40993740	41013775	-	0.46997	1.22636
3446	chr6	128759752	128760928	Clec2i	Closest	down	chr6	128887614	128896848	+	0.0849502	0.917652
2832	chr4	101866581	101869757	Leprot	Closest	down	chr4	101647783	101659358	+	-0.403986	-0.233279
3069	chr4	61477061	61477594	Mup16	Closest	down	chr4	61515593	61519486	-	-1.01144	-0.236075
759	chr11	60580618	60583849	Alkbh5	Closest	down	chr11	60537683	60558512	+	0.331493	-0.0342735
3165	chr5	122195774	122198364	Ppp1cc	Closest	down	chr5	122158279	122175269	+	0.511863	0.26492
3839	chr7	7073769	7076313	Zfp954	Closest	down	chr7	7114683	7121476	-	-1.23852	0.425628
3213	chr5	144672139	144675488	Smurf1	Closest	down	chr5	144876495	144965830	-	-2.06063	-0.0032328
817	chr11	8922590	8925971	Hus1	Closest	down	chr11	8993142	9011137	-	1.05775	0.476551
2853	chr4	108149332	108152715	Echdc2	Closest	down	chr4	108165437	108179308	+	-0.801171	-0.221906
506	chr10	5720045	5723162	Mtrf1l	Closest	down	chr10	5811887	5823943	-	0.419647	-0.142169
3772	chr7	30690945	30694314	Tmem147	Closest	down	chr7	30727701	30729534	-	-0.224126	0.117326
3768	chr7	29617496	29620911	Zfp84	Closest	down	chr7	29768552	29781419	+	0.712333	0.289655
3501	chr6	14775628	14780673	1110019D14Rik	Closest	down	chr6	13871569	13896421	+	0.00495123	-0.239699
2150	chr18	82695752	82705237	Zfp236	Closest	down	chr18	82593597	82692734	-	0.527169	-0.222573
1018	chr12	69548965	69552280	Mettl21d	Closest	down	chr12	69577628	69583028	-	0.262918	1.03417
809	chr11	86884484	86888215	Ypel2	Closest	down	chr11	86936425	86993762	-	0.32146	1.0851
2485	chr2	57217718	57221100	Gpd2	Closest	down	chr2	57237678	57370719	+	1.73663	-1.61352
422	chr10	22736438	22739809	Tbpl1	Closest	down	chr10	22703877	22731447	-	1.52028	0.331751
1014	chr12	69044858	69045107	Rps29	Closest	down	chr12	69157722	69159186	-	1.11546	0.404174
3955	chr8	123166875	123170247	Chmp1a	Closest	down	chr8	123204261	123212788	-	2.08834	-0.00606423
2992	chr4	3316278	3322664	Tmem68	Closest	down	chr4	3549041	3574768	-	-0.709825	0.16951
575	chr10	8545591	8548895	Sash1	Closest	down	chr10	8722219	8886070	-	1.28008	0.217632
3833	chr7	64128734	64131964	Mtmr10	Closest	down	chr7	64287670	64340806	+	-0.768507	-0.0265092
2785	chr3	81701947	81702231	Ctso	Closest	down	chr3	81932616	81956725	+	-0.0190078	-0.0293002
2237	chr19	38377121	38380635	Tmem20	Closest	down	chr19	38395980	38405607	+	-3.19888	-0.234425
2361	chr2	16024102	16027360	Arl5b	Closest	down	chr2	15055362	15079191	+	0.693769	-0.329204
3150	chr5	109902123	109906352	LOC100642166	Closest	down	chr5	109933563	109941710	+	1.17089	-0.568803
482	chr10	50422026	50425297	Ascc3	Closest	down	chr10	50592669	50851202	+	-0.517472	-0.0531906
777	chr11	6752655	6756099	Wap	Closest	down	chr11	6635483	6638649	-	-1.2561	0.625119
1351	chr13	98989613	98993118	Tnpo1	Closest	down	chr13	98842081	98926384	-	0.43888	-0.0117296
2922	chr4	142898879	142899153	Prdm2	Closest	down	chr4	143107391	143212709	-	-0.0824403	-0.213274
889	chr12	20700318	20703685	Itgb1bp1	Closest	down	chr12	21269806	21286237	-	-1.78737	-0.531051
3557	chr6	47756660	47758833	Pdia4	Closest	down	chr6	47796141	47813512	-	-1.60625	-0.0542457
2216	chr19	3247614	3252081	Ighmbp2	Closest	down	chr19	3259076	3283010	-	0.881971	-0.375226
3613	chr6	78033281	78033598	AW146020	Closest	down	chr6	81923669	81959098	+	1.63469	-0.336928
1712	chr16	13765406	13766014	Rrn3	Closest	down	chr16	13780699	13814841	+	0.470509	-0.291526
3448	chr6	128798227	128800087	Clec2i	Closest	down	chr6	128887614	128896848	+	0.0849502	0.917652
4594	chrY	89220565	89220887	Erdr1	Closest	down	chrY	90785442	90816465	+	2.04161	0.114091
780	chr11	69417001	69419409	Kdm6b	Closest	down	chr11	69398518	69413675	-	-0.0667571	-0.202377
209	chr1	27502469	27506147	Lmbrd1	Closest	down	chr1	24678544	24766301	+	-1.36435	-0.462425
307	chr1	86003714	86005225	2810459M11Rik	Closest	down	chr1	86045863	86055456	+	-0.323659	0.0927619
4389	chrX	12265016	12265420	Atp6ap2	Closest	down	chrX	12587759	12617051	+	-0.611619	-0.187375
1612	chr15	54929514	54957106	Taf2	Closest	down	chr15	55015129	55072152	-	-0.792423	-0.0273316
2956	chr4	15237421	15240653	Tmem64	Closest	down	chr4	15265820	15286753	+	-2.24989	-0.0120076
3542	chr6	34994913	34995338	Cnot4	Closest	down	chr6	35022065	35133737	-	0.603368	-0.218155
4344	chr9	90383576	90390031	Tbc1d2b	Closest	down	chr9	90202049	90270769	-	0.997661	-0.00223002
1049	chr12	8638226	8639707	Pum2	Closest	down	chr12	8674134	8752583	+	0.526472	0.0997599
1760	chr16	42416126	42416572	Gm19522	Closest	down	chr16	42884370	42912070	-	1.92934	0.907802
1888	chr17	17337678	17343612	Riok2	Closest	down	chr17	17374332	17394899	+	-0.546011	0.388899
2392	chr2	172509315	172509801	1700029J11Rik	Closest	down	chr2	172472554	172474316	+	-0.0303523	-0.264352
2364	chr2	162919498	162919889	Srsf6	Closest	down	chr2	162931508	162937120	+	0.119762	-0.31122
137	chr1	171485877	171486163	Alyref2	Closest	down	chr1	171503478	171504750	+	0.746628	0.97289
2755	chr3	62158958	62159571	Arhgef26	Closest	down	chr3	62338777	62462221	+	-1.21174	-0.388323
4572	chrY	4799103	4799716	Ddx3y	Closest	down	chrY	1260715	1286613	-	-0.222218	0.0361436
4557	chrY	21358952	21359262	Ddx3y	Closest	down	chrY	1260715	1286613	-	-0.222218	0.0361436
1283	chr13	69380702	69380984	Papd7	Closest	down	chr13	69497959	69533864	-	0.413474	0.424879
3824	chr7	56588674	56588976	Herc2	Closest	down	chr7	56050155	56231798	+	-0.824309	0.0675287
3711	chr7	126642117	126643681	Ccdc101	Closest	down	chr7	126649309	126672779	+	-0.0580241	0.097453
2987	chr4	3225249	3230216	Tmem68	Closest	down	chr4	3549041	3574768	-	-0.709825	0.16951
281	chr1	70932404	70936568	Fn1	Closest	down	chr1	71585523	71653171	-	0.810883	0.962009
3508	chr6	149214062	149216611	Amn1	Closest	down	chr6	149157577	149188712	-	-0.0880837	-0.635052
4337	chr9	89292893	89296095	Mthfs	Closest	down	chr9	89211190	89240225	+	-0.411959	0.445053
75	chr1	141325924	141326677	Cfh	Closest	down	chr1	140085855	140183411	-	0.670339	0.553839
884	chr12	19244688	19247686	Hpcal1	Closest	down	chr12	17690814	17791926	+	-2.67947	0.247574
4245	chr9	4188453	4189179	Aasdhppt	Closest	down	chr9	4294793	4309494	-	-1.00659	-0.0597406
178	chr1	186811108	186811394	Gpatch2	Closest	down	chr1	187215511	187351429	+	0.988552	-0.0832361
1571	chr15	3106352	3110905	Sepp1	Closest	down	chr15	3270767	3280508	+	0.16171	0.458185
3125	chr5	101156158	101156531	Fam175a	Closest	down	chr5	100804802	100820935	-	0.0359652	-0.141489
3037	chr4	50459774	50460146	Rnf20	Closest	down	chr4	49632060	49656886	+	-0.176084	-0.338584
268	chr1	60667600	60669205	Raph1	Closest	down	chr1	60483185	60566765	-	-1.4352	-0.459659
1840	chr16	8769365	8769753	1810013L24Rik	Closest	down	chr16	8830100	8858924	+	-0.401222	-0.0367735
2773	chr3	73709820	73710168	Bche	Closest	down	chr3	73635809	73708415	-	1.85317	0.576122
1507	chr14	75790748	75791639	Slc25a30	Closest	down	chr14	75761999	75787037	-	-0.354794	0.487181
3634	chr6	88709610	88718250	Mgll	Closest	down	chr6	88724412	88828360	+	-0.207342	-0.402062
2742	chr3	58030536	58035254	Pfn2	Closest	down	chr3	57841895	57847757	-	2.40566	0.39423
4420	chrX	146681955	146682413	Tmem29	Closest	down	chrX	150397773	150459150	-	-0.382369	0.14689
3084	chr4	69943511	69943795	Megf9	Closest	down	chr4	70431927	70534928	-	-0.828838	-0.524319
398	chr10	127961720	127964131	Hsd17b6	Closest	down	chr10	127990936	128007508	-	1.2727	-1.14428
2613	chr3	127442690	127443037	Tifa	Closest	down	chr3	127789913	127798389	+	1.44275	-0.370818
314	chr1	88299462	88303543	Hjurp	Closest	down	chr1	88258856	88277579	-	-0.858603	0.202069
1745	chr16	31399420	31400176	Bdh1	Closest	down	chr16	31422297	31458901	+	-0.532875	0.339688
31	chr1	122356978	122357434	Ddx18	Closest	down	chr1	121553835	121567980	-	0.546534	-0.166681
472	chr10	46584706	46585917	Atg5	Closest	down	chr10	44268358	44364291	+	0.406234	-0.0722713
3080	chr4	62165800	62171637	Mup21	Closest	down	chr4	62147832	62150841	-	-0.133973	-0.916079
4568	chrY	42582889	42583641	Ddx3y	Closest	down	chrY	1260715	1286613	-	-0.222218	0.0361436
572	chr10	85043999	85045261	AI597468	Closest	down	chr10	85102627	85117747	+	0.730364	0.634313
767	chr11	63726717	63730807	Hs3st3b1	Closest	down	chr11	63884693	63922284	-	-1.50684	0.399162
2286	chr19	9967692	9968501	Fth1	Closest	down	chr19	9982703	9985092	+	-1.24011	-0.473632
3354	chr5	91252347	91256862	Cxcl1	Closest	down	chr5	90891245	90893115	+	0.212069	0.990989
1961	chr17	64332287	64332764	Pja2	Closest	down	chr17	64281006	64331883	-	-1.08878	-0.422721
434	chr10	25723371	25726227	2010003K15Rik	Closest	down	chr10	25527943	25536272	-	0.72329	0.741317
1844	chr16	89716560	89716844	Sod1	Closest	down	chr16	90220742	90226324	+	-0.343186	-0.104573
2523	chr2	77355373	77355679	Gm13944	Closest	down	chr2	77462644	77480938	+	0.583468	-0.127767
2533	chr2	84905148	84909065	Slc43a3	Closest	down	chr2	84936646	84958509	+	1.01434	-0.156268
1718	chr16	17724034	17724553	Med15	Closest	down	chr16	17651221	17722930	-	1.71408	-0.208193
1080	chr13	105375271	105375554	Srek1ip1	Closest	down	chr13	104817239	104838659	+	-0.615994	0.0358032
535	chr10	71733921	71734203	Ipmk	Closest	down	chr10	71347793	71385885	+	0.0156887	1.14202
2624	chr3	134205562	134208778	Tet2	Closest	down	chr3	133463677	133544390	-	0.248799	-0.0871674
4599	chrY	9684499	9689218	Ddx3y	Closest	down	chrY	1260715	1286613	-	-0.222218	0.0361436
2521	chr2	75776871	75777887	Nfe2l2	Closest	down	chr2	75675519	75704641	-	-1.72349	0.286069
274	chr1	64416802	64417063	Creb1	Closest	down	chr1	64532804	64604548	+	-2.37914	-0.20528
4080	chr8	4958169	4959905	Slc10a2	Closest	down	chr8	5085623	5105232	-	-0.663724	-0.824581
2299	chr2	104824452	104828189	Depdc7	Closest	down	chr2	104721787	104742801	-	0.495267	0.733796
2194	chr19	23675838	23676850	Ptar1	Closest	down	chr19	23687400	23721129	+	0.0207977	-0.329642
3403	chr6	117229225	117232112	Cxcl12	Closest	down	chr6	117168535	117181368	+	-0.874645	1.14672
4079	chr8	4950672	4953162	Slc10a2	Closest	down	chr8	5085623	5105232	-	-0.663724	-0.824581
4037	chr8	29353886	29354219	Tti2	Closest	down	chr8	31150316	31164703	+	-0.0472354	-0.00122977
3725	chr7	134660072	134661520	Dock1	Closest	down	chr7	134670687	135173647	+	0.745844	0.0543337
3100	chr4	83328725	83329489	Snapc3	Closest	down	chr4	83417744	83453340	+	-0.903073	-0.126992
3369	chr5	95377645	95379665	Cnot6l	Closest	down	chr5	96075738	96161755	-	-0.124415	-0.0341686
4472	chrX	38684875	38686151	C1galt1c1	Closest	down	chrX	38630783	38635143	-	1.15073	-0.463173
104	chr1	156365697	156366634	Abl2	Closest	down	chr1	156558787	156649619	+	0.0475096	-0.180639
899	chr12	25186546	25188356	Id2	Closest	down	chr12	25093799	25096092	-	0.852295	0.103402
4292	chr9	74839251	74840685	Gm16551	Closest	down	chr9	74848437	74852872	+	-1.91503	-1.43628
4506	chrX	63855269	63855498	Atp11c	Closest	down	chrX	60223290	60403981	-	-0.963083	0.115461
1472	chr14	54719205	54720678	1700123O20Rik	Closest	down	chr14	54686171	54690742	+	-0.625613	0.66499
823	chr11	93715842	93716316	Utp18	Closest	down	chr11	93859243	93885766	-	1.71429	-0.172429
3694	chr7	11479804	11480416	Zfp551	Closest	down	chr7	12415149	12422491	-	-2.57745	0.86541
1682	chr15	88849965	88852827	Pim3	Closest	down	chr15	88862194	88865726	+	0.188023	-0.675253
3771	chr7	29975295	29977251	Zfp568	Closest	down	chr7	29983955	30028282	+	-0.242052	-0.0230001
399	chr10	127965879	127967453	Hsd17b6	Closest	down	chr10	127990936	128007508	-	1.2727	-1.14428
1409	chr14	20059226	20060610	1810063B07Rik	Closest	down	chr14	20075636	20083172	-	0.3306	0.263144
1306	chr13	75610162	75612428	Ell2	Closest	down	chr13	75707484	75772358	+	1.12529	-0.636405
1339	chr13	93299930	93301004	Jmy	Closest	down	chr13	93430097	93499808	-	-1.73554	-0.0313153
3023	chr4	42723338	42731318	Gm1987	Closest	down	chr4	42772860	42773993	-	0.432019	4.07821
1708	chr16	11178496	11179378	Rsl1d1	Closest	down	chr16	11193037	11203292	-	-0.384874	-0.612052
4448	chrX	167227387	167229744	Rab9	Closest	down	chrX	166457252	166479867	-	-2.70263	0.0807945
1191	chr13	3736228	3738374	Asb13	Closest	down	chr13	3634076	3651779	+	-1.24763	-0.40141
3383	chr6	107973755	107974384	Setmar	Closest	down	chr6	108065046	108077120	+	0.74359	-0.168938
1994	chr17	80064832	80067241	Hnrpll	Closest	down	chr17	80029487	80062334	-	-0.766064	0.13549
3819	chr7	48922046	48922862	E2f8	Closest	down	chr7	48866429	48881041	-	1.09156	2.15513
2142	chr18	74385142	74386568	Myo5b	Closest	down	chr18	74442619	74771477	+	2.4685	-0.493703
1662	chr15	77843870	77845007	Txn2	Closest	down	chr15	77915051	77928994	-	0.105217	-0.460857
2483	chr2	52384861	52386059	Arl5a	Closest	down	chr2	52397951	52424874	-	0.274199	0.190502
4254	chr9	4846644	4847223	8430410K20Rik	Closest	down	chr9	4383537	4386869	+	-0.538234	0.215341
1203	chr13	38587216	38592367	Eef1e1	Closest	down	chr13	38645691	38659028	-	-2.40076	-1.54418
4142	chr8	8747396	8747762	Arglu1	Closest	down	chr8	8666576	8690537	-	-1.03643	-0.112236
2622	chr3	132973056	132974386	Ints12	Closest	down	chr3	133091953	133110985	+	-1.97929	-0.367823
2186	chr19	23024720	23026300	Klf9	Closest	down	chr19	23141226	23166911	+	-0.787666	-0.303925
3122	chr5	100352457	100353988	Sec31a	Closest	down	chr5	100361649	100416234	-	-0.287336	-0.0702976
3259	chr5	36802695	36804362	Mrfap1	Closest	down	chr5	36794867	36796754	-	-1.60499	-0.891638
561	chr10	82409599	82411397	Zfp938	Closest	down	chr10	82224856	82241275	-	0.345823	-0.120663
1401	chr14	17606888	17610085	Thrb	Closest	down	chr14	17660960	18038088	+	-0.481135	0.326079
2497	chr2	63967518	63968631	Grb14	Closest	down	chr2	64912482	65022766	-	-1.88386	-0.508585
3299	chr5	65502430	65503061	Ube2k	Closest	down	chr5	65537261	65598989	+	-0.79519	-0.144725
1260	chr13	62813042	62814733	Fbp1	Closest	down	chr13	62864753	62888236	-	0.702066	-0.0461288
4383	chrX	120062237	120063440	Chm	Closest	down	chrX	113040592	113185515	-	1.20455	-0.0711375
3127	chr5	101705925	101707203	Wdfy3	Closest	down	chr5	101832953	102069921	-	-0.249831	0.0113559
2713	chr3	44628620	44629139	C430002E04Rik	Closest	down	chr3	41487681	41493199	-	0.807292	1.01309
1776	chr16	49544872	49546486	Cd47	Closest	down	chr16	49855654	49911683	+	1.04091	-0.256857
112	chr1	160813404	160814126	Rc3h1	Closest	down	chr1	160906411	160974976	+	-0.776897	0.0403985
3523	chr6	21200338	21200900	Tspan12	Closest	down	chr6	21771395	21852515	-	0.653672	0.758281
3841	chr7	71080213	71082082	Nr2f2	Closest	down	chr7	70351950	70366746	-	0.530282	-0.249709
3438	chr6	123952093	123952314	Cd163	Closest	down	chr6	124304651	124330527	+	0.647888	-0.852073
2988	chr4	32312820	32319937	Bach2	Closest	down	chr4	32417435	32586108	+	0.935607	-0.564119
4102	chr8	63752592	63754794	Sc4mol	Closest	down	chr8	64718145	64733578	-	0.536868	-0.557196
266	chr1	60636693	60637717	Raph1	Closest	down	chr1	60483185	60566765	-	-1.4352	-0.459659
1402	chr14	17616376	17617973	Thrb	Closest	down	chr14	17660960	18038088	+	-0.481135	0.326079
1788	chr16	55537200	55537707	Cep97	Closest	down	chr16	55899888	55934848	-	0.599028	-0.0733359
1016	chr12	69363136	69364723	Arf6	Closest	down	chr12	69372150	69375980	+	-1.12487	-0.138036
3567	chr6	4884593	4885973	Pon1	Closest	down	chr6	5168090	5193946	-	1.88933	1.10576
3131	chr5	103720869	103723107	Aff1	Closest	down	chr5	103754162	103855322	+	-0.612365	0.246633
2798	chr3	85807854	85809857	Glt28d2	Closest	down	chr3	85869846	85887518	-	-2.09871	0.223952
2801	chr3	88478101	88480601	Lmna	Closest	down	chr3	88481149	88503332	-	-0.675522	0.403182
1163	chr13	24611997	24613802	BC005537	Closest	down	chr13	24801657	24812899	+	-0.574661	0.379975
1190	chr13	3719967	3721463	Asb13	Closest	down	chr13	3634076	3651779	+	-1.24763	-0.40141
1343	chr13	96749403	96750018	Hmgcr	Closest	down	chr13	96648962	96670936	-	0.923849	0.242934
3512	chr6	149303580	149304735	2810474O19Rik	Closest	down	chr6	149309414	149335663	+	-1.60019	-0.173116
3289	chr5	58779229	58780090	Stim2	Closest	down	chr5	53998523	54121057	+	-2.38463	-0.108563
3254	chr5	35226113	35226430	Hgfac	Closest	down	chr5	35041553	35048436	+	0.272546	0.465212
2143	chr18	74418524	74420143	Myo5b	Closest	down	chr18	74442619	74771477	+	2.4685	-0.493703
538	chr10	72457476	72458166	Zwint	Closest	down	chr10	72654895	72669789	+	-0.516529	-0.413974
2668	chr3	23988321	23991471	Tbl1xr1	Closest	down	chr3	22076652	22216594	+	0.847168	0.129767
3541	chr6	34669109	34670003	Cald1	Closest	down	chr6	34709444	34775469	+	0.642282	0.281027
408	chr10	15743620	15744478	Hivep2	Closest	down	chr10	13966379	14151378	+	-3.42138	0.11755
2052	chr18	29343274	29343977	Pik3c3	Closest	down	chr18	30272896	30348120	+	-1.209	0.10252
913	chr12	29229430	29230195	Ttc15	Closest	down	chr12	28690628	28750453	-	0.134973	0.0699606
2675	chr3	24275124	24276420	Tbl1xr1	Closest	down	chr3	22076652	22216594	+	0.847168	0.129767
2329	chr2	13044045	13044908	Rsu1	Closest	down	chr2	13077009	13271278	-	0.690983	-0.51102
4462	chrX	3315445	3316194	Prickle3	Closest	down	chrX	7658533	7668186	+	-0.241312	0.437003
577	chr10	85842448	85843356	Pwp1	Closest	down	chr10	85871831	85889103	+	1.20844	-0.420548
2655	chr3	18008706	18011618	Cyp7b1	Closest	down	chr3	18071950	18243338	-	-0.184969	-0.660295
2595	chr3	121141497	121142523	Rwdd3	Closest	down	chr3	121155402	121171695	-	0.526596	0.365926
85	chr1	148257939	148258202	BC003331	Closest	down	chr1	150361311	150393055	-	0.363179	-0.0265497
812	chr11	88235070	88236064	Mrps23	Closest	down	chr11	88204418	88211507	+	-0.416674	-0.0379079
1604	chr15	4670147	4671806	C6	Closest	down	chr15	4727210	4804045	+	0.212286	-0.244283
3160	chr5	119243372	119244415	Tbx3	Closest	down	chr5	119670669	119684601	+	2.02782	0.480698
1395	chr14	16339701	16345287	Top2b	Closest	down	chr14	16365206	16430787	+	0.913932	0.252678
3234	chr5	18728078	18728350	Phtf2	Closest	down	chr5	20758664	20882124	-	-0.984717	-0.379733
3533	chr6	28262809	28265906	Zfp800	Closest	down	chr6	28239931	28261601	-	-0.281155	-0.369551
3311	chr5	72876439	72877005	Slain2	Closest	down	chr5	72914317	72978828	+	2.55343	0.277699
3229	chr5	149660546	149661364	Hsph1	Closest	down	chr5	149616845	149636315	-	-0.705529	-0.677177
2711	chr3	41451655	41453715	C430002E04Rik	Closest	down	chr3	41487681	41493199	-	0.807292	1.01309
1319	chr13	84323710	84324977	Tmem161b	Closest	down	chr13	84222296	84295966	+	-0.570146	-0.370538
420	chr10	22153175	22154123	Tbpl1	Closest	down	chr10	22703877	22731447	-	1.52028	0.331751
894	chr12	23464555	23466016	Klf11	Closest	down	chr12	24651371	24662782	+	-0.333221	-0.23922
4535	chrX	85815215	85817141	Gyk	Closest	down	chrX	85701937	85776819	-	0.0936123	0.280789
3129	chr5	103698170	103699686	Aff1	Closest	down	chr5	103754162	103855322	+	-0.612365	0.246633
2772	chr3	73000819	73001908	Bche	Closest	down	chr3	73635809	73708415	-	1.85317	0.576122
634	chr11	101915934	101917427	Dusp3	Closest	down	chr11	101971144	101984791	-	-1.23778	0.334837
903	chr12	25408110	25409284	Id2	Closest	down	chr12	25093799	25096092	-	0.852295	0.103402
1489	chr14	65515309	65517241	Elp3	Closest	down	chr14	65530446	65593112	-	0.630646	-0.0279177
701	chr11	26246902	26247547	Vrk2	Closest	down	chr11	26471402	26593920	-	-0.551593	-0.0825023
1969	chr17	6827154	6828834	Rsph3b	Closest	down	chr17	6904716	6948356	-	-0.257579	0.143272
2677	chr3	24320884	24321731	Tbl1xr1	Closest	down	chr3	22076652	22216594	+	0.847168	0.129767
4516	chrX	74504335	74506426	G6pdx	Closest	down	chrX	74409486	74429161	-	0.445742	0.0691642
4510	chrX	67343753	67344369	Fmr1	Closest	down	chrX	68678555	68717961	+	-0.832232	-0.17851
3851	chr7	80421712	80424458	Furin	Closest	down	chr7	80389194	80405431	-	0.369918	-0.189768
716	chr11	34542441	34545129	Lcp2	Closest	down	chr11	34047201	34092280	+	1.10584	-0.150445
4304	chr9	7836394	7838992	Birc3	Closest	down	chr9	7848701	7873170	-	1.00521	0.109964
901	chr12	25238641	25240755	Id2	Closest	down	chr12	25093799	25096092	-	0.852295	0.103402
2321	chr2	124706251	124710105	Sema6d	Closest	down	chr2	124610296	124667770	+	-0.511957	-0.03286
1179	chr13	34577175	34578154	1300014I06Rik	Closest	down	chr13	34627841	34652681	-	0.673801	0.402917
3642	chr6	93185982	93187301	Zfyve20	Closest	down	chr6	92186712	92214811	-	-1.24242	0.233173
3816	chr7	48692781	48693975	Zdhhc13	Closest	down	chr7	48789003	48827437	+	-0.541467	0.213744
2402	chr2	176276314	176277530	Gm14435	Closest	down	chr2	176423661	176433086	+	0.292572	-0.619657
3786	chr7	35080800	35081664	Cebpg	Closest	down	chr7	35046422	35056566	-	-0.310461	0.362249
2419	chr2	177741721	177744484	Gm14325	Closest	down	chr2	177828991	177840318	-	-0.571377	-0.110159
4039	chr8	33948923	33949220	Dctn6	Closest	down	chr8	34090423	34108511	-	0.109526	-0.372434
4520	chrX	75675634	75677011	Pls3	Closest	down	chrX	75785654	75875170	-	-0.884586	0.237278
2693	chr3	24752322	24753631	Nceh1	Closest	down	chr3	27183004	27244911	+	-0.29104	0.31625
2456	chr2	30909014	30911085	Tor1b	Closest	down	chr2	30953001	30959015	+	-1.19867	0.0431045
4404	chrX	13461747	13462804	Ddx3x	Closest	down	chrX	13281022	13293983	+	-1.08791	-0.0792045
764	chr11	63707963	63709201	Hs3st3b1	Closest	down	chr11	63884693	63922284	-	-1.50684	0.399162
1404	chr14	18898698	18899676	Ube2e2	Closest	down	chr14	18573577	18893627	-	-1.21494	-0.492487
1170	chr13	3003405	3005033	Gdi2	Closest	down	chr13	3538075	3566261	+	1.32461	-0.206036
2484	chr2	53694269	53696899	Arl6ip6	Closest	down	chr2	53192084	53219221	+	0.53731	-0.0331657
3050	chr4	52683120	52683682	Nipsnap3b	Closest	down	chr4	53011924	53022059	+	2.21832	0.289841
2970	chr4	23917364	23918209	Ndufaf4	Closest	down	chr4	24898083	24905001	+	-0.324999	-0.394542
1338	chr13	93195300	93196636	Papd4	Closest	down	chr13	93147400	93192283	-	-1.15348	-0.171253
2589	chr3	118533064	118534290	Dpyd	Closest	down	chr3	118562178	119432918	+	-0.35065	0.0669996
4078	chr8	4928505	4929413	Slc10a2	Closest	down	chr8	5085623	5105232	-	-0.663724	-0.824581
1971	chr17	70080172	70081175	Zfp161	Closest	down	chr17	69383978	69390544	+	2.10341	0.576889
1010	chr12	67510653	67511456	Rps29	Closest	down	chr12	69157722	69159186	-	1.11546	0.404174
1902	chr17	22762441	22763532	Zfp945	Closest	down	chr17	22846697	22867134	-	-0.263064	-0.111898
2672	chr3	24157113	24159147	Tbl1xr1	Closest	down	chr3	22076652	22216594	+	0.847168	0.129767
3004	chr4	38340057	38341000	Aco1	Closest	down	chr4	40143265	40199009	+	-0.653254	0.0488192
360	chr10	111405346	111406235	Nap1l1	Closest	down	chr10	111473192	111496886	+	-0.571392	-0.549107
3316	chr5	7768979	7769946	Steap4	Closest	down	chr5	7960472	7982213	+	-0.692615	-0.824648
1012	chr12	68622890	68625052	Rps29	Closest	down	chr12	69157722	69159186	-	1.11546	0.404174
2745	chr3	58078714	58081027	Pfn2	Closest	down	chr3	57841895	57847757	-	2.40566	0.39423
2110	chr18	60427733	60429072	Iigp1	Closest	down	chr18	60376029	60392629	+	0.887256	0.341058
960	chr12	51309884	51310525	G2e3	Closest	down	chr12	51348230	51376986	+	-0.735739	-0.227988
651	chr11	113233282	113235232	Sstr2	Closest	down	chr11	113624257	113625636	+	-1.59904	2.20708
1355	chr14	101437055	101438412	Commd6	Closest	down	chr14	101633766	101640471	-	0.221187	-0.0487892
543	chr10	7480013	7481290	Pcmt1	Closest	down	chr10	7630236	7663584	-	0.99266	-0.21818
229	chr1	39615552	39616804	Rnf149	Closest	down	chr1	39551296	39577347	-	1.0746	0.109495
4346	chr9	90486953	90489880	Tbc1d2b	Closest	down	chr9	90202049	90270769	-	0.997661	-0.00223002
1520	chr14	82900693	82901842	Sugt1	Closest	down	chr14	79587691	79629755	+	-1.34146	-0.246981
3239	chr5	22700775	22702236	5031425E22Rik	Closest	down	chr5	23431808	23434353	-	0.917738	0.472223
3586	chr6	6248236	6248892	Slc25a13	Closest	down	chr6	6041218	6217173	-	1.25319	-0.166426
2686	chr3	24612708	24615147	Tbl1xr1	Closest	down	chr3	22076652	22216594	+	0.847168	0.129767
2741	chr3	57962164	57963731	Pfn2	Closest	down	chr3	57841895	57847757	-	2.40566	0.39423
3606	chr6	72806847	72807625	Tgoln1	Closest	down	chr6	72608421	72617000	-	-0.231746	0.431023
2971	chr4	24170262	24172168	Ndufaf4	Closest	down	chr4	24898083	24905001	+	-0.324999	-0.394542
4315	chr9	83180125	83184272	Lca5	Closest	down	chr9	83391355	83441127	-	3.35595	5.47708
2397	chr2	175094838	175099540	Gm14391	Closest	down	chr2	175185165	175206924	-	NA	NA
663	chr11	13288041	13288660	1700042O10Rik	Closest	down	chr11	11868123	11885321	+	1.23152	0.719638
3397	chr6	114993262	114994738	Vgll4	Closest	down	chr6	114862092	114921752	-	-1.14792	-0.509861
1757	chr16	36598209	36600599	Eaf2	Closest	down	chr16	36792884	36874826	-	-1.32107	-0.258589
3246	chr5	30206397	30206975	Ept1	Closest	down	chr5	30232618	30272430	+	-2.05697	0.402677
2379	chr2	167782616	167783942	A530013C23Rik	Closest	down	chr2	167691208	167697413	+	0.184842	0.0754972
4392	chrX	123941815	123942843	Diap2	Closest	down	chrX	129749742	130465833	+	-0.519586	-0.426674
2136	chr18	7337051	7338346	Wac	Closest	down	chr18	7868858	7929027	+	1.71987	-0.142313
702	chr11	26250883	26252497	Vrk2	Closest	down	chr11	26471402	26593920	-	-0.551593	-0.0825023
3445	chr6	128754429	128755879	Clec2i	Closest	down	chr6	128887614	128896848	+	0.0849502	0.917652
2552	chr3	100461144	100463070	Fam46c	Closest	down	chr3	100471536	100489192	-	0.59616	-0.641062
4063	chr8	44941044	44942714	Fat1	Closest	down	chr8	44950208	45052257	+	-0.484502	-0.148497
3832	chr7	63858543	63860307	Klf13	Closest	down	chr7	63886351	63938915	-	-1.18828	0.550961
3942	chr8	120274321	120275619	6430548M08Rik	Closest	down	chr8	120114152	120165307	+	0.886969	0.717242
1768	chr16	4586389	4587522	Pam16	Closest	down	chr16	4616466	4624946	-	-0.695918	-0.318881
4205	chr9	17086498	17087811	Chordc1	Closest	down	chr9	18292267	18314000	+	0.476688	-0.577011
2963	chr4	18737693	18737987	Cpne3	Closest	down	chr4	19519252	19570104	-	-0.581291	0.276585
3300	chr5	65743611	65745138	N4bp2	Closest	down	chr5	65763521	65826784	+	0.895281	-0.0371518
3863	chr7	89982611	89985653	Eed	Closest	down	chr7	89954654	89980976	-	-0.826732	-0.172464
3741	chr7	15738125	15738783	Sepw1	Closest	down	chr7	15917208	15922371	-	-0.430796	0.00312076
1424	chr14	27191900	27194580	Arhgef3	Closest	down	chr14	27238039	27403904	+	1.45055	-0.199215
4544	chrX	97496087	97496678	Stard8	Closest	down	chrX	99042581	99074728	+	-1.75485	-0.114892
1805	chr16	65698375	65699769	Chmp2b	Closest	down	chr16	65539133	65562697	-	1.30048	0.0980411
2001	chr17	81341210	81343811	Thumpd2	Closest	down	chr17	81026327	81065085	-	1.43833	-0.189703
813	chr11	88246049	88246371	Mrps23	Closest	down	chr11	88204418	88211507	+	-0.416674	-0.0379079
4119	chr8	69594635	69595580	Zfp868	Closest	down	chr8	69610654	69625548	-	-1.48497	-0.159317
3374	chr5	99283671	99285407	Rasgef1b	Closest	down	chr5	99217420	99252927	-	0.54569	-0.373118
2767	chr3	69648513	69649719	Nmd3	Closest	down	chr3	69722055	69749046	+	0.326946	-0.105018
1945	chr17	4907140	4908712	5730437N04Rik	Closest	down	chr17	5410864	5440260	-	1.703	-0.0629262
1742	chr16	25945078	25946340	Cldn1	Closest	down	chr16	26356646	26371839	-	1.51718	1.68628
2896	chr4	129250408	129252144	C77080	Closest	down	chr4	129219578	129248443	-	3.41608	-0.146566
3025	chr4	43055224	43056873	B230312A22Rik	Closest	down	chr4	43032414	43046220	-	0.723665	0.352192
295	chr1	74230296	74231192	Arpc2	Closest	down	chr1	74236550	74268213	+	0.738993	-0.0896867
3525	chr6	24391406	24391616	Ndufa5	Closest	down	chr6	24518666	24527687	-	0.769977	0.194052
3044	chr4	51326444	51326795	Nipsnap3b	Closest	down	chr4	53011924	53022059	+	2.21832	0.289841
3638	chr6	90525228	90526457	Aldh1l1	Closest	down	chr6	90550848	90599171	+	-0.462544	-0.141866
3820	chr7	51746626	51747994	Gas2	Closest	down	chr7	51879145	51994458	+	0.878662	-0.667529
3009	chr4	40651406	40653169	Aptx	Closest	down	chr4	40682078	40703187	-	-1.17384	-0.319957
2631	chr3	146838663	146839314	Prkacb	Closest	down	chr3	146729579	146812946	-	-0.375502	0.0344705
3861	chr7	88530307	88530849	Ctsc	Closest	down	chr7	88278093	88310875	+	1.08943	0.880466
1473	chr14	55156384	55159217	Ap1g2	Closest	down	chr14	55098850	55106593	-	-0.387481	0.44157
2802	chr3	88509790	88510330	Lmna	Closest	down	chr3	88481149	88503332	-	-0.675522	0.403182
3485	chr6	144494354	144497213	4933425H06Rik	Closest	down	chr6	144672868	144693832	+	-1.93264	0.151178
2152	chr18	82888072	82888355	4930592I03Rik	Closest	down	chr18	82918405	82920560	-	0.186298	-1.23693
945	chr12	43343346	43345315	Dnajb9	Closest	down	chr12	44205897	44210068	-	-0.386724	-0.822538
1666	chr15	81523341	81524351	Rbx1	Closest	down	chr15	81466316	81476369	+	-0.00138732	-0.0394539
2408	chr2	177078059	177078679	100043387	Closest	down	chr2	176708353	176721813	+	0.242571	-0.0343111
2415	chr2	177413315	177416071	Gm14420	Closest	down	chr2	177464742	177479194	+	-0.0623547	-0.572028
1661	chr15	77376691	77377882	Apol7a	Closest	down	chr15	77388217	77399110	-	0.819365	-0.967033
4077	chr8	4906089	4908578	Slc10a2	Closest	down	chr8	5085623	5105232	-	-0.663724	-0.824581
4200	chr9	13544541	13545721	Phxr4	Closest	down	chr9	13431361	13432740	+	0.178775	0.205189
933	chr12	41023056	41025744	Lrrn3	Closest	down	chr12	41451668	41485751	-	0.92486	0.171312
1916	chr17	31905052	31906392	Sik1	Closest	down	chr17	31844250	31855792	-	0.443893	-1.09703
4324	chr9	85434941	85435439	Fam46a	Closest	down	chr9	85320439	85327150	-	0.344662	-0.0819666
3847	chr7	78818027	78820656	Det1	Closest	down	chr7	78827474	78847211	-	-3.13844	0.529356
1556	chr15	18550973	18551318	Drosha	Closest	down	chr15	12824815	12935291	+	-1.78899	-0.0227485
2872	chr4	118199827	118201188	Ptprf	Closest	down	chr4	118208213	118291397	-	-0.85112	-0.204803
1530	chr14	89633558	89634641	Gm5088	Closest	down	chr14	89896224	89899447	+	-0.814425	-1.54961
1128	chr13	16846501	16847727	Inhba	Closest	down	chr13	16014475	16027211	+	0.772123	0.311241
2393	chr2	173984453	173985122	Stx16	Closest	down	chr2	174077051	174099771	+	0.171069	0.16921
3860	chr7	87234800	87235221	Nox4	Closest	down	chr7	87246795	87398606	+	-0.636339	-0.523667
1955	chr17	58848601	58849784	Nudt12	Closest	down	chr17	59001401	59013322	-	0.744052	0.169218
993	chr12	61155287	61156164	Fbxo33	Closest	down	chr12	59200655	59219483	-	0.805332	-0.15614
4497	chrX	55538314	55540562	Mmgt1	Closest	down	chrX	56585512	56597919	-	-0.391189	0.593279
4518	chrX	75643549	75644831	Vbp1	Closest	down	chrX	75514297	75534946	+	2.49945	-0.719054
4330	chr9	88661991	88666870	Gm2382	Closest	down	chr9	88688605	88719798	-	1.41017	0.0340992
2170	chr18	9503272	9504661	Ccny	Closest	down	chr18	9314044	9450150	-	-0.143177	-0.09171
2274	chr19	8030886	8032915	Slc22a28	Closest	down	chr19	8062209	8131982	-	0.392771	0.0604508
498	chr10	53527998	53530527	Mcm9	Closest	down	chr10	53537324	53630439	-	2.91583	0.134289
2743	chr3	58054133	58057956	Pfn2	Closest	down	chr3	57841895	57847757	-	2.40566	0.39423
3901	chr8	106480180	106480854	Zfp90	Closest	down	chr8	106415339	106425889	+	1.01583	0.0214441
3949	chr8	121584646	121585944	Map1lc3b	Closest	down	chr8	121590468	121598047	+	-0.142649	0.107305
4108	chr8	67130664	67131398	Nat2	Closest	down	chr8	67494875	67502578	+	-0.913234	0.263471
1226	chr13	51071387	51073040	9430083A17Rik	Closest	down	chr13	51097738	51100727	-	0.470536	-0.669173
4180	chr9	118426517	118426810	Cmc1	Closest	down	chr9	118064527	118150196	-	0.63618	0.0800611
3182	chr5	12708717	12709316	Dmtf1	Closest	down	chr5	9118868	9161776	-	-0.509529	-0.261091
1919	chr17	32296383	32299103	Akap8	Closest	down	chr17	32303676	32321153	-	0.391357	0.172286
1257	chr13	62719337	62721043	Fbp1	Closest	down	chr13	62864753	62888236	-	0.702066	-0.0461288
3000	chr4	34935285	34936149	Mob3b	Closest	down	chr4	34949074	35157484	-	0.316235	-0.0103927
208	chr1	26590983	26591596	Lmbrd1	Closest	down	chr1	24678544	24766301	+	-1.36435	-0.462425
581	chr10	87049673	87052771	Stab2	Closest	down	chr10	86841210	87007942	-	-0.586648	0.234012
887	chr12	20057933	20059401	Itgb1bp1	Closest	down	chr12	21269806	21286237	-	-1.78737	-0.531051
242	chr1	45857084	45858663	Slc40a1	Closest	down	chr1	45908070	45925594	-	-1.00088	0.410782
2870	chr4	118188447	118189752	Ptprf	Closest	down	chr4	118208213	118291397	-	-0.85112	-0.204803
476	chr10	47640396	47641462	Ascc3	Closest	down	chr10	50592669	50851202	+	-0.517472	-0.0531906
1523	chr14	84758116	84758847	Tdrd3	Closest	down	chr14	87416583	87545508	+	1.17629	-0.0471863
4525	chrX	79195010	79195547	Tbl1x	Closest	down	chrX	77511227	77660265	+	1.75334	-0.116165
336	chr1	98290406	98292565	Gin1	Closest	down	chr1	97770179	97792971	+	-0.388758	0.144517
1305	chr13	75438226	75439745	Ell2	Closest	down	chr13	75707484	75772358	+	1.12529	-0.636405
3518	chr6	18760436	18762701	St7	Closest	down	chr6	17749216	17943022	+	1.01947	-0.103935
2993	chr4	33279471	33280702	Rngtt	Closest	down	chr4	33310311	33502610	+	-2.07221	-0.124838
2457	chr2	32137710	32138440	Pomt1	Closest	down	chr2	32236683	32255005	+	1.43113	-0.490934
3902	chr8	106486787	106488579	Zfp90	Closest	down	chr8	106415339	106425889	+	1.01583	0.0214441
3319	chr5	7877239	7879442	Steap4	Closest	down	chr5	7960472	7982213	+	-0.692615	-0.824648
2619	chr3	131316224	131317891	Sgms2	Closest	down	chr3	131318986	131344923	-	1.00951	-0.736115
2121	chr18	6332619	6333167	Epc1	Closest	down	chr18	6435951	6516087	-	-0.462451	0.0586056
39	chr1	130769133	130770459	AA986860	Closest	down	chr1	130731976	130744622	+	1.0386	0.0504339
2099	chr18	53981071	53983083	Csnk1g3	Closest	down	chr18	53862113	53955684	+	-1.9245	-0.445197
3186	chr5	133474556	133476079	Wbscr16	Closest	down	chr5	134148058	134176767	-	-0.977912	-0.097526
108	chr1	157076523	157077267	Rasal2	Closest	down	chr1	157135183	157412595	-	1.70992	0.333628
1027	chr12	77551775	77552879	Max	Closest	down	chr12	76937269	76962248	-	-5.31004	-0.596042
3615	chr6	79629844	79631553	AW146020	Closest	down	chr6	81923669	81959098	+	1.63469	-0.336928
3276	chr5	49619093	49619368	5730480H06Rik	Closest	down	chr5	48395573	48414294	+	0.529511	-0.109653
135	chr1	171113733	171114977	1700009P17Rik	Closest	down	chr1	171121661	171126967	+	1.9113	-0.297229
3443	chr6	125515847	125516602	Plekhg6	Closest	down	chr6	125362651	125380504	-	0.833263	-0.206159
1451	chr14	45539128	45540723	Ddhd1	Closest	down	chr14	45593174	45658143	-	1.1077	-0.253008
1325	chr13	86686497	86687456	Cox7c	Closest	down	chr13	86044798	86046795	-	-2.60954	-1.30536
2171	chr18	9701953	9702886	Colec12	Closest	down	chr18	9707648	9877995	+	0.848884	-0.0949654
2080	chr18	45459992	45461618	Kcnn2	Closest	down	chr18	45560154	45685883	+	0.284982	0.375497
1129	chr13	16851908	16853198	Inhba	Closest	down	chr13	16014475	16027211	+	0.772123	0.311241
678	chr11	17975238	17975645	Etaa1	Closest	down	chr11	17938749	17953875	-	1.57263	-0.180496
1781	chr16	51326067	51326793	Alcam	Closest	down	chr16	52248996	52452997	-	0.0511289	-0.56156
1574	chr15	31542232	31543329	Cmbl	Closest	down	chr15	31568912	31590119	+	1.95823	1.02166
485	chr10	51440407	51443030	Dcbld1	Closest	down	chr10	52233619	52321377	+	-0.935566	0.273207
3643	chr6	93244862	93246552	Zfyve20	Closest	down	chr6	92186712	92214811	-	-1.24242	0.233173
984	chr12	57504441	57506507	Foxa1	Closest	down	chr12	57540632	57546121	-	0.531369	0.731864
4475	chrX	44512262	44512546	Stag2	Closest	down	chrX	42149412	42277175	+	-3.73375	0.187288
4530	chrX	81820139	81822173	Tab3	Closest	down	chrX	85574022	85634469	+	0.436018	0.0798416
845	chr12	109798539	109799756	Mirg	Closest	down	chr12	109734981	109749457	+	-0.140655	-0.719958
1852	chr16	9226873	9227701	1810013L24Rik	Closest	down	chr16	8830100	8858924	+	-0.401222	-0.0367735
3920	chr8	114015212	114016506	Nudt7	Closest	down	chr8	114133579	114152305	+	0.0388135	-0.528369
1054	chr12	87942636	87943757	Adck1	Closest	down	chr12	88360801	88461718	+	0.878749	-0.0975957
1251	chr13	62199520	62200910	Zfp935	Closest	down	chr13	62453016	62466812	-	-1.91667	0.183602
1909	chr17	26098304	26099433	Decr2	Closest	down	chr17	26081211	26090164	-	-0.696704	-0.389561
126	chr1	170945005	170946453	Fcgr2b	Closest	down	chr1	170960559	170976071	-	0.11511	0.127504
4217	chr9	25154531	25155354	Herpud2	Closest	down	chr9	25108130	25151781	-	0.836217	-0.46683
1000	chr12	63395500	63397285	Klhl28	Closest	down	chr12	64942440	64965536	-	0.523281	-0.57413
874	chr12	15149696	15149980	Trib2	Closest	down	chr12	15791727	15816785	-	4.12845	-0.0407731
3444	chr6	128200354	128201613	Tulp3	Closest	down	chr6	128321161	128355851	-	1.44571	0.794219
895	chr12	24685955	24688446	Cys1	Closest	down	chr12	24665838	24681795	-	-0.151971	-0.586173
4227	chr9	31021699	31023059	Zbtb44	Closest	down	chr9	31030644	31075885	+	1.33904	0.412678
4384	chrX	120078652	120079907	Chm	Closest	down	chrX	113040592	113185515	-	1.20455	-0.0711375
4159	chr8	97114941	97115215	Got2	Closest	down	chr8	95864137	95888365	-	-0.40564	0.124119
1117	chr13	12956383	12957599	Ero1lb	Closest	down	chr13	12565883	12609528	+	0.958547	-0.284859
2123	chr18	63695866	63697028	Wdr7	Closest	down	chr18	63708695	63989759	+	-0.571603	-0.239147
1785	chr16	5314969	5315479	Alg1	Closest	down	chr16	5233621	5244907	+	-2.49589	0.659157
1983	chr17	74074449	74075765	Memo1	Closest	down	chr17	74200700	74294863	-	0.113999	0.061953
2334	chr2	135731509	135731887	4930545L23Rik	Closest	down	chr2	135169573	135215616	-	1.60774	0.710538
4107	chr8	66657200	66657431	Nat2	Closest	down	chr8	67494875	67502578	+	-0.913234	0.263471
912	chr12	29194029	29196173	Ttc15	Closest	down	chr12	28690628	28750453	-	0.134973	0.0699606
1944	chr17	4880954	4881413	5730437N04Rik	Closest	down	chr17	5410864	5440260	-	1.703	-0.0629262
3170	chr5	123057505	123058777	Orai1	Closest	down	chr5	123015074	123030452	+	-0.598497	0.271836
3737	chr7	145043049	145043945	Ccnd1	Closest	down	chr7	144929931	144939925	-	1.33701	-0.275544
2374	chr2	165986289	165987963	Ncoa3	Closest	down	chr2	165992637	166073242	+	0.0876942	0.310834
2146	chr18	80483511	80483949	Ctdp1	Closest	down	chr18	80407959	80469667	-	-3.20317	-0.280518
3507	chr6	149192617	149195193	Amn1	Closest	down	chr6	149157577	149188712	-	-0.0880837	-0.635052
4386	chrX	121050468	121052296	Chm	Closest	down	chrX	113040592	113185515	-	1.20455	-0.0711375
869	chr12	12787704	12789190	Ddx1	Closest	down	chr12	13219307	13249174	-	-0.0981983	0.103835
4003	chr8	126816584	126818860	Tomm20	Closest	down	chr8	126930664	126945921	-	0.0722322	0.113125
4308	chr9	78815033	78815332	Slc17a5	Closest	down	chr9	78536509	78588027	-	0.357202	0.414855
4403	chrX	13217525	13218580	Ddx3x	Closest	down	chrX	13281022	13293983	+	-1.08791	-0.0792045
1513	chr14	76804578	76806125	9030625A04Rik	Closest	down	chr14	77024201	77036617	-	0.355897	1.0034
2450	chr2	3049942	3051014	Nmt2	Closest	down	chr2	3284288	3326369	+	0.690681	-0.198274
1433	chr14	39804626	39806219	5730469M10Rik	Closest	down	chr14	40993740	41013775	-	0.46997	1.22636
2133	chr18	70424763	70425586	4930503L19Rik	Closest	down	chr18	70453140	70472480	-	1.55534	-0.134114
2144	chr18	74882572	74883431	Lipg	Closest	down	chr18	74939322	74961263	-	-0.45877	-0.932184
2819	chr3	96454465	96456022	Hfe2	Closest	down	chr3	96525185	96529216	+	0.312841	0.729131
1023	chr12	71765765	71766703	Daam1	Closest	down	chr12	71831078	71992367	+	-0.309575	0.157829
2876	chr4	119747653	119749226	Foxj3	Closest	down	chr4	119539688	119629119	+	1.01467	-0.19109
3350	chr5	9063587	9065185	4930420K17Rik	Closest	down	chr5	9100737	9118983	+	-0.0020031	-0.223509
3918	chr8	113560692	113562535	Nudt7	Closest	down	chr8	114133579	114152305	+	0.0388135	-0.528369
569	chr10	83912652	83913827	Appl2	Closest	down	chr10	83600034	83648664	-	0.933334	0.141184
1899	chr17	22329411	22330917	Zfp944	Closest	down	chr17	22337989	22361400	-	-0.998876	-0.68473
1561	chr15	22791680	22792138	Myo10	Closest	down	chr15	25622550	25813671	+	-0.39796	0.0033373
1715	chr16	16200774	16202691	Pkp2	Closest	down	chr16	16213345	16272712	+	1.05744	0.109267
794	chr11	77652374	77652737	Nufip2	Closest	down	chr11	77686139	77717966	+	0.644291	-0.282881
4450	chrX	17525693	17526924	Fundc1	Closest	down	chrX	17556569	17572297	-	-0.430973	0.00399644
3202	chr5	140465677	140466270	Eif3b	Closest	down	chr5	140419305	140443358	+	0.388625	-0.178301
3195	chr5	137187663	137188606	Trim56	Closest	down	chr5	137111286	137116207	-	0.375909	0.0863368
3393	chr6	112607613	112608833	Thumpd3	Closest	down	chr6	113046327	113068273	+	0.0602715	-0.377121
2722	chr3	49381038	49382121	Ccrn4l	Closest	down	chr3	51224447	51251654	+	-2.23267	-0.907041
2887	chr4	122977075	122980908	Mycl1	Closest	down	chr4	122996099	123002480	+	-0.134293	1.44065
2892	chr4	128811314	128811884	Zfp362	Closest	down	chr4	128773085	128806112	-	1.31386	0.0448349
3223	chr5	148864277	148865865	Gm15408	Closest	down	chr5	149006962	149012776	+	1.76995	0.211512
2201	chr19	26589876	26592370	Smarca2	Closest	down	chr19	26605160	26778321	+	-0.558316	0.356981
2823	chr3	97219721	97221134	Acp6	Closest	down	chr3	97158777	97176576	+	1.45465	0.105551
1694	chr15	9499855	9503366	Ugt3a2	Closest	down	chr15	9335598	9370870	+	-0.97273	0.560165
4008	chr8	126988817	126989460	Rbm34	Closest	down	chr8	126947173	126971079	-	1.59809	-0.209406
1562	chr15	22902001	22903198	Myo10	Closest	down	chr15	25622550	25813671	+	-0.39796	0.0033373
2554	chr3	100804518	100805713	Fam46c	Closest	down	chr3	100471536	100489192	-	0.59616	-0.641062
376	chr10	119271552	119272585	Cand1	Closest	down	chr10	119198812	119240055	-	0.672133	-0.219785
3095	chr4	79302840	79303540	D4Bwg0951e	Closest	down	chr4	80910686	80954301	+	-0.392516	-0.26334
778	chr11	69012181	69012818	Pfas	Closest	down	chr11	68985701	69008460	-	-0.4412	0.130135
4181	chr9	119988161	119989483	Csrnp1	Closest	down	chr9	119971166	119984658	-	2.44965	-0.111685
3537	chr6	3179547	3180783	Samd9l	Closest	down	chr6	3372258	3399571	-	1.38307	0.160564
1617	chr15	56946372	56947180	Zhx2	Closest	down	chr15	57694667	57839832	+	1.03524	0.170974
518	chr10	6405805	6407519	Mtrf1l	Closest	down	chr10	5811887	5823943	-	0.419647	-0.142169
2673	chr3	24167668	24169979	Tbl1xr1	Closest	down	chr3	22076652	22216594	+	0.847168	0.129767
3128	chr5	103691181	103693375	Aff1	Closest	down	chr5	103754162	103855322	+	-0.612365	0.246633
4230	chr9	31956352	31958145	Arhgap32	Closest	down	chr9	32116136	32265511	+	1.79817	-0.00624768
3679	chr7	10909605	10910402	Zfp551	Closest	down	chr7	12415149	12422491	-	-2.57745	0.86541
3585	chr6	6218995	6220586	Slc25a13	Closest	down	chr6	6041218	6217173	-	1.25319	-0.166426
161	chr1	180778075	180778963	H3f3a	Closest	down	chr1	180802568	180813603	-	-0.768629	0.224383
2709	chr3	41432579	41433721	C430002E04Rik	Closest	down	chr3	41487681	41493199	-	0.807292	1.01309
256	chr1	53154160	53156417	1700019A02Rik	Closest	down	chr1	53158577	53187617	-	0.230631	-1.92756
2875	chr4	119733370	119733993	Foxj3	Closest	down	chr4	119539688	119629119	+	1.01467	-0.19109
2266	chr19	57414780	57416946	Trub1	Closest	down	chr19	57452906	57491005	+	-1.57271	0.135955
557	chr10	82184081	82186193	Zfp938	Closest	down	chr10	82224856	82241275	-	0.345823	-0.120663
622	chr10	96332325	96333342	Btg1	Closest	down	chr10	96617001	96622811	+	-0.917477	0.725615
21	chr1	116746709	116747184	Tsn	Closest	down	chr1	118298518	118311132	-	-1.8786	-0.137177
3564	chr6	48006351	48007475	Zfp777	Closest	down	chr6	48024188	48048114	-	2.80579	0.0354518
272	chr1	63434012	63434709	Eef1b2	Closest	down	chr1	63176831	63180486	+	1.47178	0.423206
3101	chr4	84698050	84698931	Psip1	Closest	down	chr4	83455681	83486390	-	-1.06166	-0.328912
2984	chr4	31500940	31502442	Map3k7	Closest	down	chr4	31964107	32023466	+	-0.288865	-0.287566
1605	chr15	4677958	4678717	C6	Closest	down	chr15	4727210	4804045	+	0.212286	-0.244283
188	chr1	191430340	191431626	Ppp2r5a	Closest	down	chr1	191351981	191397041	-	-1.16809	0.402808
2330	chr2	132259162	132261117	Pcna	Closest	down	chr2	132249286	132253180	-	0.128472	-0.0477739
2983	chr4	31494626	31496031	Map3k7	Closest	down	chr4	31964107	32023466	+	-0.288865	-0.287566
4374	chrX	112162508	112163927	Chm	Closest	down	chrX	113040592	113185515	-	1.20455	-0.0711375
1446	chr14	44233545	44235042	Ptger2	Closest	down	chr14	44988111	45003820	+	1.44856	-0.293109
1951	chr17	50469564	50471419	Plcl2	Closest	down	chr17	50509547	50688494	+	-0.183765	0.106854
380	chr10	122342147	122343852	Avpr1a	Closest	down	chr10	122448499	122453453	+	-1.14142	-0.571811
3913	chr8	11169254	11170293	Irs2	Closest	down	chr8	10986964	11008430	-	-0.676886	0.626805
2273	chr19	8024807	8026839	Slc22a28	Closest	down	chr19	8062209	8131982	-	0.392771	0.0604508
255	chr1	52774967	52777618	Hibch	Closest	down	chr1	52845046	52920860	+	-0.0689898	-0.0167887
1838	chr16	86906949	86908217	N6amt1	Closest	down	chr16	87354185	87368649	+	0.980175	0.246173
3566	chr6	48385960	48387628	Krba1	Closest	down	chr6	48395586	48419855	+	0.452011	0.656516
3363	chr5	9260583	9261459	Dmtf1	Closest	down	chr5	9118868	9161776	-	-0.509529	-0.261091
2368	chr2	164925698	164929033	Zfp335	Closest	down	chr2	164891892	164911750	-	-2.19024	0.0602194
3849	chr7	80184426	80184673	Sema4b	Closest	down	chr7	80186841	80226524	+	-1.34431	0.156858
2235	chr19	37547200	37547967	Exoc6	Closest	down	chr19	37550418	37683249	+	0.167402	-0.382755
1734	chr16	24167819	24169269	Bcl6	Closest	down	chr16	23965052	23988612	-	0.200205	0.649484
1042	chr12	83511714	83512077	Zfyve1	Closest	down	chr12	83546941	83597147	-	1.25065	0.700668
3283	chr5	54449140	54449665	Stim2	Closest	down	chr5	53998523	54121057	+	-2.38463	-0.108563
2541	chr2	92758855	92760243	Slc35c1	Closest	down	chr2	92452765	92460518	-	0.899613	-0.131842
1438	chr14	42274673	42275872	Mbl1	Closest	down	chr14	41151456	41158959	+	2.24985	0.498149
2353	chr2	153826073	153827190	Mapre1	Closest	down	chr2	153741287	153773314	+	1.7587	-0.382404
4566	chrY	40162382	40162706	Ddx3y	Closest	down	chrY	1260715	1286613	-	-0.222218	0.0361436
3909	chr8	109751738	109752148	Atxn1l	Closest	down	chr8	109726451	109737739	-	1.68807	-0.109916
91	chr1	150561081	150562342	Prg4	Closest	down	chr1	150449412	150466165	-	0.944693	0.160183
1598	chr15	41922064	41922941	Abra	Closest	down	chr15	41865293	41869720	-	0.332243	0.121282
3781	chr7	32891739	32892296	Uba2	Closest	down	chr7	34140697	34168529	-	1.52349	-0.218804
4504	chrX	61786064	61787095	Atp11c	Closest	down	chrX	60223290	60403981	-	-0.963083	0.115461
2257	chr19	53588021	53589336	Smc3	Closest	down	chr19	53600396	53645831	+	0.773115	-0.0967466
1698	chr15	97082743	97083860	Slc38a4	Closest	down	chr15	96994823	97055956	-	1.83517	-0.70067
2185	chr19	21941391	21942871	Tmem2	Closest	down	chr19	21778342	21858327	+	-2.6508	0.195733
1272	chr13	65717390	65718483	Zfp369	Closest	down	chr13	65278854	65297795	+	-0.199372	0.242737
3337	chr5	89329042	89331102	Gc	Closest	down	chr5	89417511	89457898	-	0.195178	0.569008
413	chr10	18375769	18376405	Nhsl1	Closest	down	chr10	18407675	18533891	+	-0.0408446	-0.296857
3121	chr4	99184666	99185550	Atg4c	Closest	down	chr4	99193934	99259787	+	-0.783746	0.125766
841	chr12	10723798	10724175	Rdh14	Closest	down	chr12	10390780	10395562	+	-0.105983	0.719825
1893	chr17	21846512	21846895	Zfp942	Closest	down	chr17	21926963	21962464	-	0.024758	-0.541296
3005	chr4	38863250	38864056	Aco1	Closest	down	chr4	40143265	40199009	+	-0.653254	0.0488192
350	chr10	106318415	106319319	Ccdc59	Closest	down	chr10	105841479	105847510	+	2.40093	-0.499773
4502	chrX	5984713	5985074	Prickle3	Closest	down	chrX	7658533	7668186	+	-0.241312	0.437003
3589	chr6	66486650	66489358	Gng12	Closest	down	chr6	66896397	67021361	+	-0.0938026	-0.0643053
1722	chr16	20847731	20848755	Chrd	Closest	down	chr16	20733127	20742384	+	-0.494806	1.75194
1981	chr17	74015905	74017396	Xdh	Closest	down	chr17	73883908	73950182	-	0.0683405	0.195314
4430	chrX	152530349	152530859	Shroom2	Closest	down	chrX	152609509	152769461	-	0.962963	0.177558
3779	chr7	32664843	32665434	Uba2	Closest	down	chr7	34140697	34168529	-	1.52349	-0.218804
1846	chr16	9104736	9105317	1810013L24Rik	Closest	down	chr16	8830100	8858924	+	-0.401222	-0.0367735
2062	chr18	34963461	34964154	Hspa9	Closest	down	chr18	34937415	34954351	-	-0.0405366	-0.292036
1674	chr15	84671844	84673601	Nup50	Closest	down	chr15	84923428	84942963	+	-0.652243	-0.058115
2928	chr4	143671227	143671617	Prdm2	Closest	down	chr4	143107391	143212709	-	-0.0824403	-0.213274
99	chr1	152804464	152805499	Ncf2	Closest	down	chr1	152807890	152836990	+	0.790821	-0.0427229
1133	chr13	18935865	18937186	Vps41	Closest	down	chr13	18717292	18866811	+	-0.732667	-0.181993
2880	chr4	12036718	12037942	C430048L16Rik	Closest	down	chr4	12089370	12096271	+	-0.311467	0.546518
44	chr1	133226524	133227402	Plekha6	Closest	down	chr1	133246097	133303435	+	0.362503	-0.0933162
4228	chr9	31245487	31246606	Prdm10	Closest	down	chr9	31315107	31378543	+	2.19109	-0.0629497
2086	chr18	46354749	46355068	Pggt1b	Closest	down	chr18	46239949	46280850	-	-0.322887	0.245568
1372	chr14	108410831	108411724	Spry2	Closest	down	chr14	105891947	105896819	-	-0.0653863	-1.29617
1180	chr13	34579497	34580951	1300014I06Rik	Closest	down	chr13	34627841	34652681	-	0.673801	0.402917
2797	chr3	85788296	85791715	Glt28d2	Closest	down	chr3	85869846	85887518	-	-2.09871	0.223952
3415	chr6	120309219	120310440	Ccdc77	Closest	down	chr6	120324322	120364369	-	-2.44178	0.0788253
3124	chr5	100825150	100825457	Fam175a	Closest	down	chr5	100804802	100820935	-	0.0359652	-0.141489
4071	chr8	46690751	46691868	Gm16675	Closest	down	chr8	46730970	46739515	-	-0.595607	-0.0838166
690	chr11	21398658	21399849	Ugp2	Closest	down	chr11	21321141	21370879	-	-0.0352053	-0.227136
3662	chr7	103301435	103301991	Hbb-b1	Closest	down	chr7	103812528	103813923	-	0.039991	4.77069
61	chr1	136560811	136561281	Zfp281	Closest	down	chr1	136624901	136630391	+	0.45492	-0.302689
2423	chr2	177992881	177994346	Etohi1	Closest	down	chr2	178023284	178035859	+	0.448224	-0.362264
2310	chr2	116489390	116489875	Meis2	Closest	down	chr2	115861264	116065058	-	0.0601081	0.0152565
441	chr10	29698627	29699462	Echdc1	Closest	down	chr10	29313166	29346661	+	-0.855131	0.0364525
3164	chr5	122145686	122146011	Ppp1cc	Closest	down	chr5	122158279	122175269	+	0.511863	0.26492
227	chr1	37091833	37092854	Inpp4a	Closest	down	chr1	37299893	37410735	+	-1.3813	0.334192
2662	chr3	23850477	23854633	Tbl1xr1	Closest	down	chr3	22076652	22216594	+	0.847168	0.129767
1041	chr12	83264798	83266462	Zfyve1	Closest	down	chr12	83546941	83597147	-	1.25065	0.700668
811	chr11	88033041	88033983	Srsf1	Closest	down	chr11	88047671	88053757	+	0.222936	-0.36434
1146	chr13	21916923	21917369	Zfp187	Closest	down	chr13	21442175	21453727	-	1.65535	-0.175745
896	chr12	25105580	25108890	Id2	Closest	down	chr12	25093799	25096092	-	0.852295	0.103402
351	chr10	106402406	106403201	Acss3	Closest	down	chr10	106936164	107123664	-	-1.39246	0.960524
2939	chr4	147167850	147169650	Zfp933	Closest	down	chr4	147822986	147848375	-	2.3597	-0.14522
1268	chr13	65258641	65260564	Zfp369	Closest	down	chr13	65278854	65297795	+	-0.199372	0.242737
369	chr10	117320127	117321437	Cpsf6	Closest	down	chr10	117344668	117376973	-	-1.19994	-0.206974
1724	chr16	22294911	22295575	Tra2b	Closest	down	chr16	22245741	22265929	-	0.161669	-0.376307
17	chr1	110170823	110173154	Vps4b	Closest	down	chr1	106770788	106796725	-	-0.856702	-0.0972833
3810	chr7	42962320	42963914	Gm5595	Closest	down	chr7	42660108	42692718	-	-0.210128	-0.287011
2466	chr2	36294946	36296090	Mrrf	Closest	down	chr2	36136398	36190283	+	0.181645	-0.247735

## Sheet: PRD2-enhancer-up
eid	eChr	eStart	eEnd	gene	group	enhancerChange	chr	start	end	strand	log2FCpp	log2FCgb
916	chr12	32742685	32760691	Nampt	Closest	up	chr12	32820335	32853369	+	-0.467432	0.581417
3453	chr6	129141103	129161213	Clec2d	Closest	up	chr6	129180615	129186535	+	0.822407	0.746825
2045	chr18	20928580	20935682	Rnf125	Closest	up	chr18	20944625	20983848	+	-0.0816191	2.29105
3435	chr6	121989336	121998338	Mug2	Closest	up	chr6	122006798	122085967	+	0.876437	0.585811
2506	chr2	67970401	68106268	B3galt1	Closest	up	chr2	68117713	68122690	+	0.597588	1.37324
1732	chr16	24071924	24091720	Bcl6	Closest	up	chr16	23965052	23988612	-	0.200205	0.649484
974	chr12	54713754	54715379	Snx6	Closest	up	chr12	54746357	54795662	-	1.6507	-1.03908
18	chr1	112457446	112457732	Vps4b	Closest	up	chr1	106770788	106796725	-	-0.856702	-0.0972833
731	chr11	43858668	43901318	Adra1b	Closest	up	chr11	43774606	43836332	-	1.24556	0.373043
1353	chr14	100251639	100288586	Klf12	Closest	up	chr14	99870640	100149796	-	0.59027	-0.676099
975	chr12	54718030	54719432	Snx6	Closest	up	chr12	54746357	54795662	-	1.6507	-1.03908
4208	chr9	17987668	17987959	Chordc1	Closest	up	chr9	18292267	18314000	+	0.476688	-0.577011
976	chr12	54729487	54730724	Snx6	Closest	up	chr12	54746357	54795662	-	1.6507	-1.03908
2851	chr4	108129550	108131386	Echdc2	Closest	up	chr4	108165437	108179308	+	-0.801171	-0.221906
1677	chr15	85177620	85177928	Atxn10	Closest	up	chr15	85336381	85463836	+	-2.51686	0.13183
2821	chr3	96485794	96490344	Hfe2	Closest	up	chr3	96525185	96529216	+	0.312841	0.729131
3425	chr6	121781662	121783031	Mug1	Closest	up	chr6	121838541	121889057	+	0.72028	0.763242
2946	chr4	150684128	150688006	1700045H11Rik	Closest	up	chr4	150828225	150854949	-	0.135146	0.193538
4000	chr8	126734019	126739066	Irf2bp2	Closest	up	chr8	126588296	126593436	-	0.837246	-0.0638784
3404	chr6	117295962	117299609	Cxcl12	Closest	up	chr6	117168535	117181368	+	-0.874645	1.14672
4285	chr9	70662786	70674045	Adam10	Closest	up	chr9	70679001	70780229	+	-0.668993	0.179578
1740	chr16	24264445	24297344	1110054M08Rik	Closest	up	chr16	24392556	24393655	-	0.160152	-0.787377
1653	chr15	75211236	75230259	Ly6e	Closest	up	chr15	74955051	74959905	+	-1.86779	0.189999
2084	chr18	45524437	45532424	Kcnn2	Closest	up	chr18	45560154	45685883	+	0.284982	0.375497
2296	chr2	103845446	103851678	Caprin1	Closest	up	chr2	103762945	103797640	-	0.109685	0.24393
202	chr1	21320527	21329890	Gm4956	Closest	up	chr1	21285246	21298312	-	-0.677125	0.442561
2044	chr18	20920665	20924285	Rnf125	Closest	up	chr18	20944625	20983848	+	-0.0816191	2.29105
4047	chr8	35210502	35221058	Ppp1r3b	Closest	up	chr8	35375741	35388137	+	-0.122639	0.096986
4004	chr8	126829521	126834982	Tomm20	Closest	up	chr8	126930664	126945921	-	0.0722322	0.113125
2618	chr3	130683502	130684966	Ostc	Closest	up	chr3	130695917	130709444	-	-1.79216	-0.350943
2116	chr18	61402187	61403878	Arhgef37	Closest	up	chr18	61493794	61536536	-	0.143361	0.313908
3215	chr5	145911441	145913921	Cyp3a11	Closest	up	chr5	145854607	145879854	-	2.35675	2.04178
3468	chr6	141610478	141612736	Slco1b2	Closest	up	chr6	141629518	141686635	+	0.782724	0.38513
1102	chr13	118269170	118269531	Mrps30	Closest	up	chr13	118380110	118387252	-	0.588555	0.372243
1655	chr15	75308822	75311369	Gpihbp1	Closest	up	chr15	75596658	75598213	+	0.313701	-1.2083
1652	chr15	75197881	75206214	Ly6e	Closest	up	chr15	74955051	74959905	+	-1.86779	0.189999
4052	chr8	36264956	36266311	Lonrf1	Closest	up	chr8	36216064	36249516	-	-0.842385	1.00852
4067	chr8	46403415	46405024	Acsl1	Closest	up	chr8	46471042	46536050	+	-0.977521	1.30096
2777	chr3	76850268	76852606	Golim4	Closest	up	chr3	75876384	75956831	-	0.0691957	0.419465
3604	chr6	72257889	72269463	Usp39	Closest	up	chr6	72318676	72345175	-	-0.863406	-0.189949
1187	chr13	36619156	36622879	Nrn1	Closest	up	chr13	36725625	36734454	-	-0.456068	0.0111927
3430	chr6	121924062	121924707	Mug2	Closest	up	chr6	122006798	122085967	+	0.876437	0.585811
8	chr1	105925059	105927062	Zcchc2	Closest	up	chr1	105990406	106034079	+	-0.778192	0.224484
3175	chr5	124102516	124107737	Arl6ip4	Closest	up	chr5	124116108	124118195	+	-0.302876	0.00360141
4169	chr9	106264942	106268074	Alas1	Closest	up	chr9	106233455	106247954	-	-1.18628	-0.114829
2637	chr3	14726703	14728759	1810022K09Rik	Closest	up	chr3	14606289	14611256	-	-0.406445	-0.215682
553	chr10	8190491	8193535	Tab2	Closest	up	chr10	7905648	7956123	-	-0.0383237	0.686939
1239	chr13	52762137	52763584	Auh	Closest	up	chr13	52835110	52929677	-	1.50546	0.09714
3917	chr8	113166443	113167976	Nudt7	Closest	up	chr8	114133579	114152305	+	0.0388135	-0.528369
3935	chr8	117675112	117680199	Sdr42e1	Closest	up	chr8	117661399	117671515	-	-0.0193088	-0.0331942
4303	chr9	78030382	78032187	Fbxo9	Closest	up	chr9	78081500	78109053	-	-1.15313	0.159048
4002	chr8	126803857	126809941	Tomm20	Closest	up	chr8	126930664	126945921	-	0.0722322	0.113125
2551	chr2	99551879	99552623	Traf6	Closest	up	chr2	101678440	101700974	+	0.683887	-0.0219468
3329	chr5	86960949	86967825	Ugt2b35	Closest	up	chr5	87000860	87013274	+	1.06648	-0.265615
4284	chr9	70539441	70540504	Sltm	Closest	up	chr9	70542870	70592232	+	-0.246414	-0.248123
1206	chr13	4037617	4041703	Akr1c14	Closest	up	chr13	4059591	4090422	+	0.65837	0.585939
3427	chr6	121812276	121813458	Mug1	Closest	up	chr6	121838541	121889057	+	0.72028	0.763242
2550	chr2	99545248	99546940	Traf6	Closest	up	chr2	101678440	101700974	+	0.683887	-0.0219468
1484	chr14	63078417	63079352	Ctsb	Closest	up	chr14	63122462	63145923	+	-0.819523	0.314705
4268	chr9	61948458	61949607	Rplp1	Closest	up	chr9	61913283	61914510	-	0.171754	-0.847577
2865	chr4	117210547	117211309	Rps8	Closest	up	chr4	117153836	117156132	-	-3.0659	-1.84961
2543	chr2	94164728	94165736	Hsd17b12	Closest	up	chr2	94032697	94157909	-	-0.110868	0.125967
3230	chr5	150231816	150232849	Brca2	Closest	up	chr5	150522623	150569749	+	1.67017	0.302291
1475	chr14	56815129	56816225	Zmym5	Closest	up	chr14	56790585	56811716	-	-1.31656	-0.195587
3384	chr6	108061358	108062518	Setmar	Closest	up	chr6	108065046	108077120	+	0.74359	-0.168938
4456	chrX	21680458	21680747	Zfp182	Closest	up	chrX	21026184	21062038	-	-1.60082	-0.111753
4051	chr8	36250708	36253018	Lonrf1	Closest	up	chr8	36216064	36249516	-	-0.842385	1.00852
1988	chr17	79028773	79029456	Prkd3	Closest	up	chr17	78949405	79020816	-	-0.38238	0.411027
3933	chr8	116282613	116283385	Maf	Closest	up	chr8	115703253	115706894	-	0.293775	-0.556759
1341	chr13	93647585	93649658	Bhmt2	Closest	up	chr13	93656097	93674302	-	0.186121	0.958904
2864	chr4	117202421	117202947	Rps8	Closest	up	chr4	117153836	117156132	-	-3.0659	-1.84961
1741	chr16	24304943	24305927	1110054M08Rik	Closest	up	chr16	24392556	24393655	-	0.160152	-0.787377
3454	chr6	129174599	129178178	Clec2d	Closest	up	chr6	129180615	129186535	+	0.822407	0.746825
470	chr10	45875198	45876179	Atg5	Closest	up	chr10	44268358	44364291	+	0.406234	-0.0722713
2736	chr3	57696674	57697339	Rnf13	Closest	up	chr3	57736066	57835233	+	-0.611768	-0.00827495
1814	chr16	7461401	7462339	Mettl22	Closest	up	chr16	8470813	8490197	+	-1.58356	0.0972149
3625	chr6	8451053	8451642	Glcci1	Closest	up	chr6	8509596	8597548	+	0.243951	-0.0673324
3225	chr5	149314059	149318746	Uspl1	Closest	up	chr5	149184560	149215434	+	-0.947355	-0.307707
2632	chr3	14686363	14688081	1810022K09Rik	Closest	up	chr3	14606289	14611256	-	-0.406445	-0.215682
1247	chr13	58219005	58221414	Ubqln1	Closest	up	chr13	58176156	58215653	-	-0.0571116	0.123378
3937	chr8	117694523	117698474	Hsd17b2	Closest	up	chr8	117701946	117759029	+	1.2771	0.572986
3196	chr5	138080114	138080851	Zkscan1	Closest	up	chr5	138085084	138107822	+	0.153703	0.64034
2294	chr2	103492323	103494091	Cat	Closest	up	chr2	103453904	103485153	-	0.903144	0.872239
2295	chr2	103510461	103513232	Abtb2	Closest	up	chr2	103566310	103718423	+	-1.00744	0.0847438
2588	chr3	118512369	118514619	Dpyd	Closest	up	chr3	118562178	119432918	+	-0.35065	0.0669996
687	chr11	20835876	20837037	1110067D22Rik	Closest	up	chr11	20823355	20831108	-	-2.06264	0.906723
142	chr1	172989613	172990754	Apcs	Closest	up	chr1	172893961	172895054	-	0.405245	-1.42767
4135	chr8	84802477	84803214	Dand5	Closest	up	chr8	84815405	84832265	-	-0.552595	0.160641
2638	chr3	14754740	14756755	Car3	Closest	up	chr3	14863538	14872373	+	-0.0174112	0.0127218
3504	chr6	149107233	149108229	4833442J19Rik	Closest	up	chr6	149141513	149151170	+	0.66968	0.0265015
2813	chr3	96328315	96328644	Hist2h3c1	Closest	up	chr3	96246685	96248509	+	0.749582	1.37945
4198	chr9	13466575	13467078	Phxr4	Closest	up	chr9	13431361	13432740	+	0.178775	0.205189
1644	chr15	73426301	73429514	Dennd3	Closest	up	chr15	73512560	73572242	+	-2.25844	0.08496
4160	chr8	97427965	97429202	Got2	Closest	up	chr8	95864137	95888365	-	-0.40564	0.124119
1491	chr14	66793384	66794272	Bnip3l	Closest	up	chr14	66985240	67008877	-	1.13123	0.406715
732	chr11	43905991	43907025	Adra1b	Closest	up	chr11	43774606	43836332	-	1.24556	0.373043
4178	chr9	118035603	118037139	Cmc1	Closest	up	chr9	118064527	118150196	-	0.63618	0.0800611
2599	chr3	121856085	121856933	Abcd3	Closest	up	chr3	121758910	121815215	-	1.15246	0.100767
2847	chr4	106254275	106255484	Usp24	Closest	up	chr4	106316213	106441327	+	-0.767331	0.00314954
1340	chr13	93539098	93539856	Bhmt	Closest	up	chr13	93616891	93637758	-	1.90801	1.05049
2491	chr2	58681864	58685657	Upp2	Closest	up	chr2	58755185	58790668	+	0.243383	-0.125052
3579	chr6	57543922	57545787	Ppm1k	Closest	up	chr6	57506502	57535426	-	-0.320747	0.820492
789	chr11	73324727	73327172	Aspa	Closest	up	chr11	73304988	73324634	-	1.31013	0.450828
32	chr1	122968867	122969634	Ddx18	Closest	up	chr1	121553835	121567980	-	0.546534	-0.166681
1707	chr16	10452191	10452978	Nubp1	Closest	up	chr16	10411938	10424425	+	-2.05956	-0.783044
1427	chr14	31440149	31441441	Mettl6	Closest	up	chr14	31478798	31494977	-	0.437795	-0.1337
4006	chr8	126875177	126877739	Tomm20	Closest	up	chr8	126930664	126945921	-	0.0722322	0.113125
2807	chr3	94913463	94914522	Selenbp1	Closest	up	chr3	94933083	94944758	+	-0.499036	0.730129
291	chr1	72805394	72806767	Igfbp2	Closest	up	chr1	72824480	72852471	+	0.435957	0.0339087
2063	chr18	35021732	35022565	Hspa9	Closest	up	chr18	34937415	34954351	-	-0.0405366	-0.292036
2612	chr3	127029589	127029900	Camk2d	Closest	up	chr3	126596973	126845054	+	-0.496131	-0.150919
712	chr11	31830813	31831132	Cpeb4	Closest	up	chr11	31872211	31931577	+	-1.69462	0.464502
4110	chr8	68058551	68062324	Sh2d4a	Closest	up	chr8	68276528	68347704	+	-1.54527	0.959835
2728	chr3	52399038	52399810	Foxo1	Closest	up	chr3	52268337	52350109	+	-0.579559	-0.45755
1967	chr17	65912713	65914055	Twsg1	Closest	up	chr17	65923065	65951187	-	0.324303	0.243754
4068	chr8	46440107	46442009	Acsl1	Closest	up	chr8	46471042	46536050	+	-0.977521	1.30096
2707	chr3	41089045	41089836	Pgrmc2	Closest	up	chr3	41066326	41083046	-	1.58041	0.2112
765	chr11	63710788	63711643	Hs3st3b1	Closest	up	chr11	63884693	63922284	-	-1.50684	0.399162
836	chr12	104871905	104872352	Snhg10	Closest	up	chr12	105030617	105032279	-	-0.486248	0.969927
458	chr10	40163563	40166590	Rpf2	Closest	up	chr10	40223246	40247039	-	-0.418762	-0.853462
3123	chr5	100431092	100439155	Lin54	Closest	up	chr5	100442035	100500639	-	2.70761	-0.162315
357	chr10	110706659	110708765	Csrp2	Closest	up	chr10	110920176	110939514	+	-0.47908	0.291704
2117	chr18	61437494	61438542	Arhgef37	Closest	up	chr18	61493794	61536536	-	0.143361	0.313908
1287	chr13	70278190	70278844	Med10	Closest	up	chr13	69809882	69816094	+	0.856864	0.149775
321	chr1	93674483	93675399	Thap4	Closest	up	chr1	93705391	93754838	-	0.329927	-0.176
1700	chr15	97167487	97168732	Slc38a4	Closest	up	chr15	96994823	97055956	-	1.83517	-0.70067
3353	chr5	91217752	91218071	Cxcl1	Closest	up	chr5	90891245	90893115	+	0.212069	0.990989
395	chr10	127633857	127634397	Stat6	Closest	up	chr10	127642986	127660987	+	-0.348193	-0.254015
406	chr10	15691396	15692090	Hivep2	Closest	up	chr10	13966379	14151378	+	-3.42138	0.11755
3576	chr6	55182282	55183100	Inmt	Closest	up	chr6	55170627	55174990	-	0.389761	0.181797
824	chr11	94165743	94166718	Tob1	Closest	up	chr11	94211454	94215492	+	1.1586	-0.913526
381	chr10	122358593	122362228	Avpr1a	Closest	up	chr10	122448499	122453453	+	-1.14142	-0.571811
3876	chr7	98413165	98413616	Tsku	Closest	up	chr7	98350668	98361328	-	-0.610942	0.00433322
3338	chr5	89338600	89339983	Gc	Closest	up	chr5	89417511	89457898	-	0.195178	0.569008
3169	chr5	122846278	122847740	Rnf34	Closest	up	chr5	122850188	122868945	+	0.636249	0.0382363
1487	chr14	65139590	65141272	Extl3	Closest	up	chr14	65052059	65098106	-	0.360996	0.0521493
2723	chr3	51156377	51157313	Ccrn4l	Closest	up	chr3	51224447	51251654	+	-2.23267	-0.907041
3081	chr4	6680170	6682505	Tox	Closest	up	chr4	6687386	6990723	-	0.415042	0.0566054
4264	chr9	57291453	57294504	1700017B05Rik	Closest	up	chr9	57252322	57262599	-	0.123444	0.108313
2360	chr2	158372866	158373251	9430008C03Rik	Closest	up	chr2	158353700	158361522	-	-0.201415	-0.309061
2420	chr2	177850951	177858510	Gm14325	Closest	up	chr2	177828991	177840318	-	-0.571377	-0.110159
1735	chr16	24198800	24201988	1110054M08Rik	Closest	up	chr16	24392556	24393655	-	0.160152	-0.787377
672	chr11	16583236	16584940	Sec61g	Closest	up	chr11	16501638	16508484	-	-0.0829092	-1.35477
3844	chr7	73593958	73596302	Chd2	Closest	up	chr7	73426652	73541746	-	-0.24429	0.117559
1231	chr13	52019193	52020069	Gadd45g	Closest	up	chr13	51846675	51848474	+	0.0537936	-0.00631142
3078	chr4	62065834	62066740	Mup20	Closest	up	chr4	62050235	62054117	-	0.221243	0.313348
3838	chr7	67463529	67464102	Lrrc28	Closest	up	chr7	67513410	67645236	-	-0.450045	-0.118848
120	chr1	166431569	166431993	Tada1	Closest	up	chr1	166379167	166393620	+	-2.138	0.192361
4236	chr9	32653407	32654693	Ets1	Closest	up	chr9	32696042	32757820	+	1.05865	0.33036
1665	chr15	80048362	80049341	Rpl3	Closest	up	chr15	80077781	80083406	-	-0.0394942	-0.249519
383	chr10	122384427	122384915	Avpr1a	Closest	up	chr10	122448499	122453453	+	-1.14142	-0.571811
2009	chr17	84136406	84138027	Zfp36l2	Closest	up	chr17	84183928	84187947	-	0.375042	0.234943
3423	chr6	121777168	121777518	Mug1	Closest	up	chr6	121838541	121889057	+	0.72028	0.763242
3883	chr7	99210480	99211618	Dgat2	Closest	up	chr7	99153663	99182713	-	-0.653035	0.228981
4316	chr9	83192400	83193359	Lca5	Closest	up	chr9	83391355	83441127	-	3.35595	5.47708
1729	chr16	23717378	23717885	Rtp4	Closest	up	chr16	23609919	23614222	+	-0.904676	0.621026
228	chr1	37102830	37103893	Inpp4a	Closest	up	chr1	37299893	37410735	+	-1.3813	0.334192
3056	chr4	57825685	57829157	Akap2	Closest	up	chr4	57845248	57896984	+	-3.09217	0.184746
2166	chr18	90310952	90312106	Tmx3	Closest	up	chr18	90510154	90543267	+	-0.251442	-0.823352
3431	chr6	121932868	121933599	Mug2	Closest	up	chr6	122006798	122085967	+	0.876437	0.585811
2659	chr3	21982345	21984113	Tbl1xr1	Closest	up	chr3	22076652	22216594	+	0.847168	0.129767
2815	chr3	96359718	96360158	Hist2h3c1	Closest	up	chr3	96246685	96248509	+	0.749582	1.37945
1545	chr15	101105270	101106304	Fignl2	Closest	up	chr15	101050194	101054399	-	0.0323836	0.355864
3208	chr5	142935333	142935691	Actb	Closest	up	chr5	142903116	142906724	-	-0.589493	-0.679935
2157	chr18	84914214	84915530	1700034H14Rik	Closest	up	chr18	84947294	84951524	-	-0.452586	0.139131
2040	chr18	20223542	20224493	Dsc2	Closest	up	chr18	20030798	20059505	-	2.06424	0.977917
3052	chr4	55440264	55441460	Rad23b	Closest	up	chr4	55350042	55392237	+	0.532902	-0.247005
2154	chr18	84599731	84600788	Cndp2	Closest	up	chr18	84667469	84685633	-	-0.998672	0.787976
3991	chr8	124124403	124125318	Urb2	Closest	up	chr8	124023473	124048504	+	-0.351044	0.429023
2525	chr2	79696640	79697101	Ssfa2	Closest	up	chr2	79635425	79672964	+	0.955187	-0.0357645
4172	chr9	108653306	108654234	Slc25a20	Closest	up	chr9	108662098	108684641	+	0.767691	-0.0609601
1705	chr15	98684743	98685455	Rnd1	Closest	up	chr15	98669205	98677461	-	0.373788	0.325215
3658	chr7	101614842	101615722	Art2b	Closest	up	chr7	101578860	101581161	-	-0.413323	0.968292
1866	chr17	13431791	13432214	Mllt4	Closest	up	chr17	13760541	13905794	+	0.0897805	-0.0468119
2874	chr4	119503914	119505324	AA415398	Closest	up	chr4	119530315	119538769	-	-0.599863	0.294632
3064	chr4	60829847	60832435	Gm2083	Closest	up	chr4	60817586	60821483	-	-0.0918905	-0.154922
548	chr10	8088633	8089838	Tab2	Closest	up	chr10	7905648	7956123	-	-0.0383237	0.686939
1659	chr15	77338052	77338683	Apol7a	Closest	up	chr15	77388217	77399110	-	0.819365	-0.967033
3999	chr8	126726940	126728740	Irf2bp2	Closest	up	chr8	126588296	126593436	-	0.837246	-0.0638784
4129	chr8	76311978	76313775	Nr3c2	Closest	up	chr8	76902508	77243639	+	-0.185656	-1.10012
620	chr10	96236579	96237722	Eea1	Closest	up	chr10	95940663	96045518	+	-0.118326	0.0304054
4185	chr9	121297548	121299857	Trak1	Closest	up	chr9	121366958	121474918	+	1.34654	0.24639
4286	chr9	70939024	70940593	Lipc	Closest	up	chr9	70798128	70934808	-	0.920192	0.707632
1611	chr15	54248193	54249131	Colec10	Closest	up	chr15	54410774	54466358	+	2.14517	0.272624
2247	chr19	43998778	44000164	Cyp2c44	Closest	up	chr19	44005022	44029247	-	2.91976	0.208082
2501	chr2	65581195	65582312	Cobll1	Closest	up	chr2	65088339	65238626	-	-1.38679	-0.0908197
2307	chr2	114089533	114090379	Aqr	Closest	up	chr2	114101172	114175339	-	1.23922	-0.392305
2793	chr3	85195975	85197276	Pet112l	Closest	up	chr3	85574129	85654470	+	1.65356	0.164597
2642	chr3	149028844	149029630	Lphn2	Closest	up	chr3	148815586	148954635	-	0.894319	-0.00541887
2283	chr19	9951783	9953000	Fth1	Closest	up	chr19	9982703	9985092	+	-1.24011	-0.473632
1927	chr17	33783922	33785643	Angptl4	Closest	up	chr17	33774900	33781575	-	0.309451	-0.104198
853	chr12	110236855	110238024	Ppp2r5c	Closest	up	chr12	110447179	110571690	+	0.221944	0.0926543
3455	chr6	13051902	13053226	Tmem106b	Closest	up	chr6	13069759	13089269	+	-1.03225	0.241167
1185	chr13	36577215	36579573	Nrn1	Closest	up	chr13	36725625	36734454	-	-0.456068	0.0111927
2463	chr2	35101942	35104190	Cep110	Closest	up	chr2	35109492	35178822	+	0.969129	0.364882
4082	chr8	50244235	50244904	Wwc2	Closest	up	chr8	47827606	47990551	-	-1.16533	-0.182257
2512	chr2	73391743	73395649	Gpr155	Closest	up	chr2	73341507	73386398	-	-0.276244	0.763168
3687	chr7	110624047	110624551	Rnf141	Closest	up	chr7	110816535	110844381	-	0.279157	0.101154
3305	chr5	66623382	66624920	Apbb2	Closest	up	chr5	66298725	66618817	-	-1.64441	0.0742309
2628	chr3	142886793	142888203	Pkn2	Closest	up	chr3	142790902	142882004	-	1.02196	-0.200204
1890	chr17	17358913	17360260	Riok2	Closest	up	chr17	17374332	17394899	+	-0.546011	0.388899
4148	chr8	89316821	89318540	Sall1	Closest	up	chr8	89027243	89044162	-	0.845964	0.299777
1347	chr13	97224408	97225135	Gfm2	Closest	up	chr13	97137937	97181196	+	1.42489	-0.0825626
4138	chr8	85474887	85479417	Gpt2	Closest	up	chr8	85492617	85527558	+	-0.83953	0.0939856
1493	chr14	67674815	67675839	Kctd9	Closest	up	chr14	67716098	67742310	+	-0.500783	-0.230519
3621	chr6	81986853	81988595	Fam176a	Closest	up	chr6	82041628	82093099	+	-0.207587	0.161591
3524	chr6	23137844	23145203	Aass	Closest	up	chr6	23072173	23132986	-	1.11387	-0.933592
2758	chr3	64043789	64045715	Gmps	Closest	up	chr3	63976143	64019078	+	-0.267709	-0.522035
3535	chr6	30044067	30045705	Ube2h	Closest	up	chr6	30211290	30304539	-	0.0188425	0.196371
1077	chr13	102022238	102022746	Pik3r1	Closest	up	chr13	101680762	101768217	-	0.601757	0.0300355
2221	chr19	32969908	32974337	Pten	Closest	up	chr19	32757577	32826160	+	0.102725	-0.13826
2265	chr19	57250468	57251669	4930449E18Rik	Closest	up	chr19	57273960	57277052	+	-0.108934	-0.091706
4390	chrX	12284153	12285060	Atp6ap2	Closest	up	chrX	12587759	12617051	+	-0.611619	-0.187375
2504	chr2	67880973	67883193	B3galt1	Closest	up	chr2	68117713	68122690	+	0.597588	1.37324
2324	chr2	126520894	126523833	Slc27a2	Closest	up	chr2	126553024	126588243	+	0.931734	0.398792
2796	chr3	85568644	85569695	Pet112l	Closest	up	chr3	85574129	85654470	+	1.65356	0.164597
3151	chr5	113204452	113207027	2900026A02Rik	Closest	up	chr5	113086323	113163313	-	1.29893	-0.358099
885	chr12	19561333	19562781	Itgb1bp1	Closest	up	chr12	21269806	21286237	-	-1.78737	-0.531051
2112	chr18	60632752	60634694	Ndst1	Closest	up	chr18	60685976	60713389	-	1.76098	0.463489
821	chr11	91926367	91927651	Tom1l1	Closest	up	chr11	90645691	90687601	-	-0.775254	-0.328667
3889	chr8	100163503	100168001	Tk2	Closest	up	chr8	104226691	104248558	-	-1.17959	0.21309
1255	chr13	62341999	62343929	Zfp935	Closest	up	chr13	62453016	62466812	-	-1.91667	0.183602
3470	chr6	141857257	141859080	Slco1a1	Closest	up	chr6	141907281	141946962	-	-1.11579	0.261661
1495	chr14	68460361	68461644	Gnrh1	Closest	up	chr14	67745229	67749436	+	-0.41212	-0.698581
4490	chrX	52221468	52221936	Gpc4	Closest	up	chrX	52053018	52164923	-	0.39552	0.107716
3412	chr6	11917808	11918782	Phf14	Closest	up	chr6	11925881	12081198	+	0.384843	0.0513949
539	chr10	73201746	73202903	Zwint	Closest	up	chr10	72654895	72669789	+	-0.516529	-0.413974
1019	chr12	71354930	71356359	4930404H11Rik	Closest	up	chr12	71540607	71556133	+	-0.850799	0.747232
3727	chr7	136657377	136658534	Mgmt	Closest	up	chr7	136894611	137128188	+	0.336575	-0.381148
3428	chr6	121834177	121835249	Mug1	Closest	up	chr6	121838541	121889057	+	0.72028	0.763242
1130	chr13	17809375	17809815	Rala	Closest	up	chr13	17880575	17944217	-	1.53756	-0.190124
971	chr12	54391658	54393941	1110002B05Rik	Closest	up	chr12	54645374	54656572	-	-0.0406874	0.0152627
1156	chr13	23466790	23467547	Abt1	Closest	up	chr13	23418361	23423866	-	-2.30465	0.226787
3011	chr4	41320887	41321448	Ubap1	Closest	up	chr4	41348996	41389766	+	0.333811	-0.25621
7	chr1	105907333	105908681	Zcchc2	Closest	up	chr1	105990406	106034079	+	-0.778192	0.224484
3495	chr6	145343456	145345222	Kras	Closest	up	chr6	145216699	145250231	-	-0.231799	0.252573
550	chr10	81428822	81430850	2210404O07Rik	Closest	up	chr10	81393064	81395079	+	1.8034	1.35637
2455	chr2	30777889	30778852	Mettl11a	Closest	up	chr2	30807977	30823014	+	-0.460384	0.00705674
2567	chr3	104752266	104753240	Mov10	Closest	up	chr3	104794834	104818563	-	-0.240481	-0.123685
2231	chr19	36758523	36763053	Ppp1r3c	Closest	up	chr19	36731731	36736604	-	0.599553	0.738931
3732	chr7	140632744	140634547	Cyp2e1	Closest	up	chr7	140763832	140774977	+	-0.104586	0.0285572
2620	chr3	131492452	131497753	Sgms2	Closest	up	chr3	131318986	131344923	-	1.00951	-0.736115
1654	chr15	75306080	75306844	Gpihbp1	Closest	up	chr15	75596658	75598213	+	0.313701	-1.2083
2860	chr4	115155996	115157410	Cyp4a12a	Closest	up	chr4	115299046	115332815	+	2.19343	1.46014
2322	chr2	124786475	124787676	Sema6d	Closest	up	chr2	124610296	124667770	+	-0.511957	-0.03286
1550	chr15	103606868	103611116	Itga5	Closest	up	chr15	103344286	103366748	-	-0.174132	0.494302
2248	chr19	4405051	4406459	Kdm2a	Closest	up	chr19	4316147	4397077	-	1.91367	-0.157473
1836	chr16	86820373	86821947	N6amt1	Closest	up	chr16	87354185	87368649	+	0.980175	0.246173
2366	chr2	164447504	164448573	Sys1	Closest	up	chr2	164460971	164465510	+	-1.42642	-0.746554
1479	chr14	58410772	58411602	Efha1	Closest	up	chr14	57916280	57999262	-	0.301785	-0.206606
3544	chr6	37705519	37706845	Trim24	Closest	up	chr6	37870811	37966289	+	-1.25911	0.0987271
3046	chr4	51812369	51812707	Nipsnap3b	Closest	up	chr4	53011924	53022059	+	2.21832	0.289841
3479	chr6	144289844	144292697	4933425H06Rik	Closest	up	chr6	144672868	144693832	+	-1.93264	0.151178
2914	chr4	140426403	140426991	Rcc2	Closest	up	chr4	140701473	140723220	+	0.540239	-0.149089
4173	chr9	113713778	113715594	Pdcd6ip	Closest	up	chr9	113651744	113708259	-	0.120598	-0.137363
193	chr1	194361824	194363033	Plxna2	Closest	up	chr1	194619829	194816868	+	0.455571	-0.373242
466	chr10	43708620	43709713	1700021F05Rik	Closest	up	chr10	43525121	43540994	-	0.539319	0.265027
2163	chr18	87851445	87852127	Socs6	Closest	up	chr18	88867880	88894207	-	-0.374998	0.18252
3047	chr4	52065433	52066768	Nipsnap3b	Closest	up	chr4	53011924	53022059	+	2.21832	0.289841
3789	chr7	35181969	35182785	Cebpa	Closest	up	chr7	35119293	35121931	+	0.245843	0.263554
2035	chr18	12949123	12949646	Impact	Closest	up	chr18	12972252	12992948	+	-0.24004	0.342859
2492	chr2	58691014	58695134	Upp2	Closest	up	chr2	58755185	58790668	+	0.243383	-0.125052
1586	chr15	37141061	37142937	Zfp706	Closest	up	chr15	36997027	37007402	-	0.329912	-0.0219557
2199	chr19	25960737	25961815	Smarca2	Closest	up	chr19	26605160	26778321	+	-0.558316	0.356981
3295	chr5	63225436	63227994	0610040J01Rik	Closest	up	chr5	63812495	63899619	+	-2.09504	-0.400156
1613	chr15	55301906	55302221	Deptor	Closest	up	chr15	55112483	55252780	+	0.0570825	-0.0891555
2371	chr2	165938166	165939103	Ncoa3	Closest	up	chr2	165992637	166073242	+	0.0876942	0.310834
2861	chr4	115279927	115281710	Cyp4a12a	Closest	up	chr4	115299046	115332815	+	2.19343	1.46014
2111	chr18	60624769	60625864	Ndst1	Closest	up	chr18	60685976	60713389	-	1.76098	0.463489
2990	chr4	32376621	32382575	Bach2	Closest	up	chr4	32417435	32586108	+	0.935607	-0.564119
3735	chr7	141047574	141048170	Ifitm3	Closest	up	chr7	141009590	141010744	-	0.432332	-1.26455
179	chr1	190058174	190060641	Prox1	Closest	up	chr1	190121777	190170680	-	0.554639	1.18139
2998	chr4	34546560	34547359	Akirin2	Closest	up	chr4	34550615	34566908	+	-0.0386634	-0.0230854
245	chr1	46587375	46588322	Slc39a10	Closest	up	chr1	46807544	46853509	-	-0.129058	-0.260381
2293	chr2	103125637	103126027	Apip	Closest	up	chr2	103073675	103092649	+	0.623132	0.444701
3386	chr6	109504898	109505584	Edem1	Closest	up	chr6	108828641	108859356	+	-0.17124	-0.19283
361	chr10	111624487	111626577	4933440J02Rik	Closest	up	chr10	111586719	111594273	-	2.6279	1.54605
2016	chr17	87095470	87097439	Socs5	Closest	up	chr17	87107679	87137588	+	-0.643931	0.618184
570	chr10	84443562	84447073	Tcp11l2	Closest	up	chr10	84576947	84614355	+	-1.24755	0.915599
4096	chr8	56632391	56634331	Fbxo8	Closest	up	chr8	56551134	56593939	+	2.12924	0.189461
3936	chr8	117684360	117686827	Hsd17b2	Closest	up	chr8	117701946	117759029	+	1.2771	0.572986
4508	chrX	66141711	66142488	Fmr1	Closest	up	chrX	68678555	68717961	+	-0.832232	-0.17851
490	chr10	5245510	5247135	Syne1	Closest	up	chr10	5336949	5550692	-	NA	NA
1200	chr13	37779088	37779647	Rreb1	Closest	up	chr13	37826912	37952002	+	0.191058	-0.350312
3897	chr8	102864666	102865721	Tk2	Closest	up	chr8	104226691	104248558	-	-1.17959	0.21309
870	chr12	12999368	13000102	Ddx1	Closest	up	chr12	13219307	13249174	-	-0.0981983	0.103835
1466	chr14	52590092	52591576	Mettl3	Closest	up	chr14	52294842	52305124	-	-0.375172	0.0740883
4126	chr8	72811716	72814196	Sin3b	Closest	up	chr8	72723288	72758203	+	-0.119174	0.212521
3433	chr6	121959449	121960131	Mug2	Closest	up	chr6	122006798	122085967	+	0.876437	0.585811
213	chr1	29737095	29737694	Phf3	Closest	up	chr1	30802342	30863256	-	1.44393	-0.00948335
2285	chr19	9963744	9965276	Fth1	Closest	up	chr19	9982703	9985092	+	-1.24011	-0.473632
4294	chr9	74946142	74947323	BC031353	Closest	up	chr9	74953053	75032468	+	-0.0661733	0.390546
4543	chrX	97141749	97142277	Las1l	Closest	up	chrX	95935313	95956959	-	-4.10456	-1.82166
362	chr10	111755858	111756914	4933440J02Rik	Closest	up	chr10	111586719	111594273	-	2.6279	1.54605
3139	chr5	106122163	106122689	Zfp326	Closest	up	chr5	105876568	105915820	+	0.326224	-0.0673822
1875	chr17	16860570	16862252	Zfp960	Closest	up	chr17	17064103	17089631	+	-0.189478	-0.107879
3475	chr6	144223140	144224213	Sox5	Closest	up	chr6	143828425	144209568	-	2.6846	-0.407662
2352	chr2	152185137	152185615	Csnk2a1	Closest	up	chr2	152226840	152281851	+	0.810606	-0.556183
3180	chr5	126053663	126054788	Aacs	Closest	up	chr5	125475873	125517403	+	1.43234	0.0237753
3780	chr7	3279941	3280422	Myadm	Closest	up	chr7	3289038	3299349	+	1.41564	0.495643
776	chr11	67462950	67463800	Sco1	Closest	up	chr11	67052670	67067440	+	-0.15469	-0.471024
1396	chr14	16347271	16349493	Top2b	Closest	up	chr14	16365206	16430787	+	0.913932	0.252678
2817	chr3	96373962	96374420	Hist2h3c1	Closest	up	chr3	96246685	96248509	+	0.749582	1.37945
2250	chr19	46109984	46112050	Elovl3	Closest	up	chr19	46131899	46135694	+	-0.880163	-0.621465
697	chr11	22863950	22867820	B3gnt2	Closest	up	chr11	22834739	22860336	-	0.601383	0.126452
3417	chr6	120549250	120549930	Cecr5	Closest	up	chr6	120509494	120531299	-	-0.353664	-0.644956
3062	chr4	59439712	59440664	Rod1	Closest	up	chr4	59471868	59549364	-	0.770882	0.337972
67	chr1	138960001	138960808	Dennd1b	Closest	up	chr1	138963709	139176042	+	0.292299	-0.108254
4005	chr8	126843578	126846723	Tomm20	Closest	up	chr8	126930664	126945921	-	0.0722322	0.113125
2916	chr4	141725458	141727037	Agmat	Closest	up	chr4	141746675	141759263	+	-3.92586	-0.0393563
965	chr12	52432746	52437679	Arhgap5	Closest	up	chr12	52516077	52567851	+	0.388823	-0.0371788
216	chr1	31014640	31018319	Ptp4a1	Closest	up	chr1	30940303	30949755	-	0.877554	0.0282918
64	chr1	137901862	137902745	Nek7	Closest	up	chr1	138484714	138619696	-	-0.000825748	-0.010067
796	chr11	79276535	79276903	Wsb1	Closest	up	chr11	79239382	79254695	-	-0.788804	-0.120655
1985	chr17	77674061	77674757	Crim1	Closest	up	chr17	78200248	78376592	+	0.140805	0.0899545
4007	chr8	126898956	126900196	Tomm20	Closest	up	chr8	126930664	126945921	-	0.0722322	0.113125
2230	chr19	36755725	36757774	Ppp1r3c	Closest	up	chr19	36731731	36736604	-	0.599553	0.738931
2212	chr19	3219023	3222834	Ighmbp2	Closest	up	chr19	3259076	3283010	-	0.881971	-0.375226
3645	chr6	94826723	94827018	Kbtbd8	Closest	up	chr6	95117906	95129787	+	-1.31202	0.583641
4452	chrX	18072504	18073729	Kdm6a	Closest	up	chrX	18162667	18279358	+	1.06865	-0.160597
3156	chr5	115500567	115500854	Pxn	Closest	up	chr5	115506702	115555986	+	0.327978	0.307992
3083	chr4	69925116	69925786	Megf9	Closest	up	chr4	70431927	70534928	-	-0.828838	-0.524319
4149	chr8	90795181	90795884	Rbl2	Closest	up	chr8	91070094	91123844	+	-0.557348	0.425834
719	chr11	34732065	34733186	Lcp2	Closest	up	chr11	34047201	34092280	+	1.10584	-0.150445
46	chr1	133693760	133696698	Zc3h11a	Closest	up	chr1	133619871	133661380	-	-1.35057	0.0452814
2831	chr4	101689563	101690662	Leprot	Closest	up	chr4	101647783	101659358	+	-0.403986	-0.233279
3910	chr8	110063732	110064602	Zfp612	Closest	up	chr8	110079734	110092752	+	-1.77294	-0.370179
3785	chr7	34670622	34671406	Kctd15	Closest	up	chr7	34639016	34652841	-	0.738352	-0.788634
2246	chr19	43934969	43937193	Cpn1	Closest	up	chr19	43956308	43986520	-	0.640201	0.544562
3171	chr5	123060768	123062351	Orai1	Closest	up	chr5	123015074	123030452	+	-0.598497	0.271836
574	chr10	85198257	85199349	Cry1	Closest	up	chr10	85131700	85185054	-	1.91412	2.48736
2389	chr2	170184052	170185049	Tshz2	Closest	up	chr2	169633646	169888504	+	-0.811177	-0.296829
2592	chr3	119980239	119980658	Rwdd3	Closest	up	chr3	121155402	121171695	-	0.526596	0.365926
4468	chrX	36826737	36830413	C330007P06Rik	Closest	up	chrX	36848544	36864246	-	0.729867	0.15113
325	chr1	94771239	94773239	D2hgdh	Closest	up	chr1	93825240	93852174	+	0.664469	-0.113091
803	chr11	83469588	83470593	Taf15	Closest	up	chr11	83473108	83506740	+	-1.23274	0.0639372
3755	chr7	25891486	25892500	Cyp2b10	Closest	up	chr7	25897664	25926624	+	0.33048	1.03321
4151	chr8	91208535	91210341	Aktip	Closest	up	chr8	91123499	91135496	-	-0.117188	0.237087
90	chr1	150264854	150265906	BC003331	Closest	up	chr1	150361311	150393055	-	0.363179	-0.0265497
4115	chr8	68211206	68212201	Sh2d4a	Closest	up	chr8	68276528	68347704	+	-1.54527	0.959835
3416	chr6	120539355	120540399	Cecr5	Closest	up	chr6	120509494	120531299	-	-0.353664	-0.644956
4175	chr9	114683489	114684450	Dync1li1	Closest	up	chr9	114688831	114723777	+	-1.57401	-0.329462
3033	chr4	49044114	49044493	Acnat2	Closest	up	chr4	49379845	49408151	-	0.3445	0.841355
1354	chr14	100291765	100296618	Klf12	Closest	up	chr14	99870640	100149796	-	0.59027	-0.676099
1415	chr14	24069904	24070982	Polr3a	Closest	up	chr14	24448694	24487046	-	1.60739	0.0010499
906	chr12	28639316	28640846	Rps7	Closest	up	chr12	28630847	28635953	-	0.555327	0.100488
2596	chr3	121185169	121186059	Tmem56	Closest	up	chr3	121202010	121263316	-	0.55029	0.173676
3090	chr4	73206600	73208836	C630043F03Rik	Closest	up	chr4	72201244	72203930	+	-0.14212	1.69653
304	chr1	85271268	85272596	Sp100	Closest	up	chr1	85650050	85709448	+	-1.41757	0.256448
3303	chr5	65930655	65931119	9130230L23Rik	Closest	up	chr5	65987928	66004285	-	0.573943	-1.0008
77	chr1	143093444	143094543	Cdc73	Closest	up	chr1	143607499	143702684	-	-0.451379	-0.247246
2006	chr17	83956612	83957427	Haao	Closest	up	chr17	83831354	83846790	-	-0.635952	0.223094
1725	chr16	23037535	23038999	Kng1	Closest	up	chr16	23058300	23082078	+	1.84577	1.27162
3467	chr6	141189872	141191008	Slco1b2	Closest	up	chr6	141629518	141686635	+	0.782724	0.38513
3217	chr5	146026582	146027956	Cyp3a25	Closest	up	chr5	145977194	146009618	-	1.3497	1.50813
1639	chr15	69364555	69365873	St3gal1	Closest	up	chr15	67102875	67176882	-	0.0851745	0.374927
1721	chr16	20822240	20822706	Chrd	Closest	up	chr16	20733127	20742384	+	-0.494806	1.75194
3516	chr6	17735013	17736747	St7	Closest	up	chr6	17749216	17943022	+	1.01947	-0.103935
1032	chr12	80134975	80136402	2310015A10Rik	Closest	up	chr12	80120546	80132844	-	-0.869405	0.714864
710	chr11	31683344	31683927	Bod1	Closest	up	chr11	31665150	31671862	-	-0.639731	-0.251069
2145	chr18	7779989	7781389	Wac	Closest	up	chr18	7868858	7929027	+	1.71987	-0.142313
3760	chr7	28052972	28054559	Psmc4	Closest	up	chr7	28041702	28050092	-	-1.33766	0.390753
163	chr1	180848002	180849038	BC031781	Closest	up	chr1	180851151	180868114	+	-2.38449	0.0558408
3578	chr6	57539827	57541462	Ppm1k	Closest	up	chr6	57506502	57535426	-	-0.320747	0.820492
594	chr10	94367582	94368560	Tmcc3	Closest	up	chr10	94514857	94590954	+	1.84774	-0.067515
403	chr10	130551874	130553517	Mettl7b	Closest	up	chr10	128958277	128960988	-	0.840934	-0.981291
2889	chr4	126475608	126477792	Eif2c3	Closest	up	chr4	126340678	126429542	-	0.463006	-0.266377
606	chr10	95677233	95678586	Nudt4	Closest	up	chr10	95547007	95564167	-	-0.907039	0.418209
3654	chr6	99618906	99619515	Foxp1	Closest	up	chr6	98925342	99435345	-	0.554106	0.0953748
267	chr1	60641165	60643829	Raph1	Closest	up	chr1	60483185	60566765	-	-1.4352	-0.459659
2174	chr19	11052258	11054196	AW112010	Closest	up	chr19	11047612	11050566	-	1.05199	0.595197
2898	chr4	129397031	129398100	Zbtb8a	Closest	up	chr4	129353632	129378028	-	2.34136	-0.0910164
3674	chr7	10656201	10656951	Zfp551	Closest	up	chr7	12415149	12422491	-	-2.57745	0.86541
158	chr1	180203743	180204946	Psen2	Closest	up	chr1	180227004	180256300	-	0.568732	0.517551
3730	chr7	138537914	138539049	Mapk1ip1	Closest	up	chr7	138835818	138846267	-	-0.197345	0.0169795
1849	chr16	91366473	91368202	Ifnar2	Closest	up	chr16	91372783	91405587	+	0.94461	0.619913
1240	chr13	52940733	52941673	Nfil3	Closest	up	chr13	52967209	52981039	-	0.67148	0.568125
4275	chr9	66802163	66803860	Rps27l	Closest	up	chr9	66946118	66949509	+	0.684384	-1.07169
1458	chr14	47648419	47650008	Ktn1	Closest	up	chr14	47663756	47736564	+	-0.72409	-0.16912
3375	chr5	99286422	99287819	Rasgef1b	Closest	up	chr5	99217420	99252927	-	0.54569	-0.373118
3390	chr6	112563682	112564407	Thumpd3	Closest	up	chr6	113046327	113068273	+	0.0602715	-0.377121
3365	chr5	93008237	93009340	Sept11	Closest	up	chr5	93093457	93174958	+	0.766878	-0.360434
1706	chr16	10448945	10449466	Nubp1	Closest	up	chr16	10411938	10424425	+	-2.05956	-0.783044
1762	chr16	42982136	42983600	Gm19522	Closest	up	chr16	42884370	42912070	-	1.92934	0.907802
1390	chr14	121029759	121031447	Ipo5	Closest	up	chr14	120911194	120948044	+	1.49906	-0.468353
2568	chr3	108935623	108938038	Prpf38b	Closest	up	chr3	108902807	108911704	-	-1.73956	-0.21949
1691	chr15	91144529	91144962	Kif21a	Closest	up	chr15	90933276	91049948	-	0.699056	-1.07712
4398	chrX	128547688	128549559	Diap2	Closest	up	chrX	129749742	130465833	+	-0.519586	-0.426674
3602	chr6	72077890	72079108	St3gal5	Closest	up	chr6	72097613	72154570	+	0.473813	-0.000879181
3253	chr5	33976094	33977621	Whsc2	Closest	up	chr5	33898180	33936258	-	1.04366	0.121556
2272	chr19	7668110	7669251	Atl3	Closest	up	chr19	7494040	7538609	+	0.690767	0.194346
2919	chr4	141889200	141890146	Efhd2	Closest	up	chr4	141858142	141874920	-	0.960407	0.210105
4155	chr8	93154207	93154499	Ces1d	Closest	up	chr8	93166072	93197804	-	1.70339	2.18599
2051	chr18	28187361	28189191	Pik3c3	Closest	up	chr18	30272896	30348120	+	-1.209	0.10252
2476	chr2	44922365	44924329	Zeb2	Closest	up	chr2	44983634	45113279	-	-0.777307	-0.0205687
1991	chr17	79933543	79934396	Atl2	Closest	up	chr17	79848392	79896123	-	1.12004	-0.21869
2155	chr18	84902933	84904341	1700034H14Rik	Closest	up	chr18	84947294	84951524	-	-0.452586	0.139131
2454	chr2	30775828	30776349	Mettl11a	Closest	up	chr2	30807977	30823014	+	-0.460384	0.00705674
3607	chr6	73231340	73233206	Suclg1	Closest	up	chr6	73248505	73276907	+	0.983041	0.00216724
4143	chr8	89011793	89013892	Sall1	Closest	up	chr8	89027243	89044162	-	0.845964	0.299777
3941	chr8	120267818	120268339	6430548M08Rik	Closest	up	chr8	120114152	120165307	+	0.886969	0.717242
2784	chr3	81311949	81312919	Ctso	Closest	up	chr3	81932616	81956725	+	-0.0190078	-0.0293002
2601	chr3	121905859	121907574	Arhgap29	Closest	up	chr3	121953326	122016153	+	0.382907	0.638892
3214	chr5	145640293	145640906	Cyp3a11	Closest	up	chr5	145854607	145879854	-	2.35675	2.04178
514	chr10	61833092	61835352	Aifm2	Closest	up	chr10	61715263	61739260	+	-1.8711	0.0557005
2590	chr3	119702963	119704036	Dpyd	Closest	up	chr3	118562178	119432918	+	-0.35065	0.0669996
3339	chr5	89340913	89344418	Gc	Closest	up	chr5	89417511	89457898	-	0.195178	0.569008
2924	chr4	143220467	143222293	Prdm2	Closest	up	chr4	143107391	143212709	-	-0.0824403	-0.213274
3373	chr5	97264840	97266072	Paqr3	Closest	up	chr5	97082329	97111596	-	1.09185	-0.0511257
3667	chr7	105826937	105827873	Mrpl17	Closest	up	chr7	105803782	105811087	-	-0.639634	0.00941259
1686	chr15	8972134	8973139	1110020G09Rik	Closest	up	chr15	9071260	9110487	+	1.32733	0.776079
4542	chrX	94686985	94688227	Zxdb	Closest	up	chrX	94724569	94730191	+	1.40052	-2.20366
3409	chr6	118209721	118209961	Csgalnact2	Closest	up	chr6	118107452	118139140	-	-0.247106	-0.902643
724	chr11	41092355	41093415	Ccng1	Closest	up	chr11	40748552	40755286	-	-0.737135	-0.947133
1831	chr16	86080601	86081842	Adamts1	Closest	up	chr16	85793828	85803115	-	1.78631	0.54181
1566	chr15	25485103	25485918	Myo10	Closest	up	chr15	25622550	25813671	+	-0.39796	0.0033373
2966	chr4	23099098	23100290	Fbxl4	Closest	up	chr4	22357565	22434046	+	-0.461595	-0.271514
1830	chr16	85551818	85553906	Cyyr1	Closest	up	chr16	85456244	85550373	-	0.977254	0.198841
4361	chrX	101366014	101367009	Gjb1	Closest	up	chrX	101377337	101385624	+	-0.343138	0.578636
2436	chr2	24593036	24594725	Ehmt1	Closest	up	chr2	24790773	24919590	-	-0.183913	-0.161722
4128	chr8	7428153	7428409	Arglu1	Closest	up	chr8	8666576	8690537	-	-1.03643	-0.112236
2985	chr4	31515630	31516694	Map3k7	Closest	up	chr4	31964107	32023466	+	-0.288865	-0.287566
878	chr12	16853215	16854301	Rock2	Closest	up	chr12	16894978	16988274	+	-0.762046	-0.661206
827	chr11	95659436	95660126	Phb	Closest	up	chr11	95666957	95680773	+	-0.89837	-0.465877
1972	chr17	70164332	70165238	Tgif1	Closest	up	chr17	70844205	70853532	-	1.32677	0.631081
2043	chr18	20642886	20644839	Ttr	Closest	up	chr18	20665250	20674326	+	1.20674	0.800554
1930	chr17	36139278	36141262	H2-T22	Closest	up	chr17	36038409	36042702	-	-1.00445	-1.05883
1282	chr13	68209854	68211163	Mtrr	Closest	up	chr13	68560780	68582121	-	0.139298	0.308689
4596	chrY	90755432	90757497	Erdr1	Closest	up	chrY	90785442	90816465	+	2.04161	0.114091
2854	chr4	108409406	108410348	2010305A19Rik	Closest	up	chr4	108328152	108340718	+	-2.20505	-0.196326
2804	chr3	93597062	93597586	S100a10	Closest	up	chr3	93555117	93564645	+	0.330711	0.363733
3712	chr7	126925446	126926380	Kctd13	Closest	up	chr7	126928879	126945609	+	-1.93473	-0.105287
2885	chr4	122968498	122969742	Mfsd2a	Closest	up	chr4	122946851	122961188	-	0.757217	-0.403281
3565	chr6	48051256	48053195	Zfp746	Closest	up	chr6	48062395	48086593	-	0.0342501	0.198387
306	chr1	85538478	85540759	Sp100	Closest	up	chr1	85650050	85709448	+	-1.41757	0.256448
3413	chr6	119420215	119421800	Fbxl14	Closest	up	chr6	119479668	119483886	+	2.64288	-0.0863464
3053	chr4	55535698	55536714	Rad23b	Closest	up	chr4	55350042	55392237	+	0.532902	-0.247005
59	chr1	135687407	135688183	Ipo9	Closest	up	chr1	135382315	135430491	-	-2.12217	-0.493876
2522	chr2	76625609	76627590	Prkra	Closest	up	chr2	76629937	76647994	-	-0.237595	0.0696392
153	chr1	177982859	177983997	Pppde1	Closest	up	chr1	178187417	178252597	+	-0.458265	0.581434
2113	chr18	60659846	60661263	Ndst1	Closest	up	chr18	60685976	60713389	-	1.76098	0.463489
3840	chr7	70945961	70946598	Nr2f2	Closest	up	chr7	70351950	70366746	-	0.530282	-0.249709
1262	chr13	62998241	62999547	2010111I01Rik	Closest	up	chr13	63014934	63299656	+	1.32986	0.301145
1929	chr17	36131089	36132956	H2-T22	Closest	up	chr17	36038409	36042702	-	-1.00445	-1.05883
2070	chr18	38349765	38351465	Gnpda1	Closest	up	chr18	38327537	38338993	-	1.70599	0.0826693
3736	chr7	141121909	141123921	Rnh1	Closest	up	chr7	141160326	141172851	-	-0.225322	-0.371322
3087	chr4	7166793	7170234	Tox	Closest	up	chr4	6687386	6990723	-	0.415042	0.0566054
4396	chrX	126349298	126349991	Diap2	Closest	up	chrX	129749742	130465833	+	-0.519586	-0.426674
4127	chr8	73749418	73750511	Sin3b	Closest	up	chr8	72723288	72758203	+	-0.119174	0.212521
2508	chr2	69894140	69894418	Ubr3	Closest	up	chr2	69897246	70024013	+	-1.21116	0.111917
730	chr11	43622152	43622484	Pwwp2a	Closest	up	chr11	43681998	43722633	+	0.0799481	-0.0780436
4495	chrX	53882542	53884283	Mospd1	Closest	up	chrX	53345021	53370492	-	0.864919	-0.0935546
37	chr1	127863305	127866066	Rab3gap1	Closest	up	chr1	127868773	127943876	+	0.872599	0.187613
2625	chr3	138358381	138359328	Adh6-ps1	Closest	up	chr3	138374121	138388291	+	-0.891663	0.14833
3228	chr5	149642600	149643145	Hsph1	Closest	up	chr5	149616845	149636315	-	-0.705529	-0.677177
1863	chr16	98040699	98042297	Zfp295	Closest	up	chr16	97947435	97962621	-	-0.40785	0.30982
768	chr11	63741525	63742232	Hs3st3b1	Closest	up	chr11	63884693	63922284	-	-1.50684	0.399162
2697	chr3	28748434	28748864	Slc2a2	Closest	up	chr3	28697903	28728360	+	0.525011	-0.781285
523	chr10	68279426	68280486	Arid5b	Closest	up	chr10	68095593	68278726	-	1.46473	0.371707
2249	chr19	45660793	45664289	Npm3	Closest	up	chr19	45747734	45749563	-	-0.335965	-0.134741
4261	chr9	54824456	54825240	Ireb2	Closest	up	chr9	54863755	54912534	+	0.510468	0.165492
2814	chr3	96340521	96341329	Hist2h3c1	Closest	up	chr3	96246685	96248509	+	0.749582	1.37945
4238	chr9	32688101	32691069	Ets1	Closest	up	chr9	32696042	32757820	+	1.05865	0.33036
2907	chr4	133649598	133651220	Pigv	Closest	up	chr4	133661425	133672647	-	-0.675165	0.964743
3109	chr4	90316687	90317859	Mtap	Closest	up	chr4	89137370	89181090	+	-0.444449	-0.232005
174	chr1	184893105	184894270	C130074G19Rik	Closest	up	chr1	184871926	184883036	-	1.81716	0.356305
273	chr1	64318666	64319945	Creb1	Closest	up	chr1	64532804	64604548	+	-2.37914	-0.20528
832	chr11	97784041	97786555	Rpl23	Closest	up	chr11	97777526	97782439	-	-0.139755	0.138996
931	chr12	40014727	40015830	Gm889	Closest	up	chr12	40176386	40199315	-	-0.494552	-0.366095
547	chr10	80464237	80465166	Tcf3	Closest	up	chr10	80409165	80433653	-	0.554154	0.283355
344	chr10	103797019	103798476	Tmtc2	Closest	up	chr10	105187664	105574479	-	-0.778554	-0.114458
3460	chr6	13572318	13574126	Tmem168	Closest	up	chr6	13580689	13608063	-	-0.777463	-0.257081
4276	chr9	66836820	66838389	Rps27l	Closest	up	chr9	66946118	66949509	+	0.684384	-1.07169
1596	chr15	41230160	41231276	Abra	Closest	up	chr15	41865293	41869720	-	0.332243	0.121282
3813	chr7	46746188	46747528	Saa2	Closest	up	chr7	46751833	46754314	+	0.10897	-1.02032
655	chr11	117898206	117899325	Tha1	Closest	up	chr11	117867949	117873526	-	-0.0662951	0.237093
66	chr1	138913171	138913685	Dennd1b	Closest	up	chr1	138963709	139176042	+	0.292299	-0.108254
3232	chr5	17267458	17269356	Hgf	Closest	up	chr5	16553550	16619439	+	-0.945335	-0.439006
3688	chr7	11141962	11143304	Zfp551	Closest	up	chr7	12415149	12422491	-	-2.57745	0.86541
669	chr11	16510722	16512460	Sec61g	Closest	up	chr11	16501638	16508484	-	-0.0829092	-1.35477
2316	chr2	120677732	120679082	Cdan1	Closest	up	chr2	120716154	120731517	-	0.921168	-0.552007
2768	chr3	69771471	69772461	Nmd3	Closest	up	chr3	69722055	69749046	+	0.326946	-0.105018
1457	chr14	46796031	46799327	Gmfb	Closest	up	chr14	46808149	46822242	-	1.18965	0.717401
318	chr1	91926920	91929327	Asb1	Closest	up	chr1	91540565	91559590	+	0.520776	-0.207409
1552	chr15	14433645	14438240	Drosha	Closest	up	chr15	12824815	12935291	+	-1.78899	-0.0227485
2795	chr3	85560554	85562659	Pet112l	Closest	up	chr3	85574129	85654470	+	1.65356	0.164597
201	chr1	21183530	21184731	Tmem14a	Closest	up	chr1	21218631	21230167	+	1.17737	0.862971
2507	chr2	68844565	68845543	Lass6	Closest	up	chr2	68861557	69111290	+	1.83135	-0.567486
4045	chr8	35086789	35088671	Tnks	Closest	up	chr8	34829179	34965690	-	-1.13181	0.0757651
1110	chr13	120082497	120085386	Zfp131	Closest	up	chr13	119765187	119790805	-	-0.568523	-0.537587
2151	chr18	82855580	82856094	4930592I03Rik	Closest	up	chr18	82918405	82920560	-	0.186298	-1.23693
540	chr10	7413359	7415478	Pcmt1	Closest	up	chr10	7630236	7663584	-	0.99266	-0.21818
486	chr10	5207281	5208911	Syne1	Closest	up	chr10	5336949	5550692	-	NA	NA
247	chr1	4687780	4688873	Mrpl15	Closest	up	chr1	4773200	4785726	-	1.16039	0.261969
3488	chr6	144538772	144539547	4933425H06Rik	Closest	up	chr6	144672868	144693832	+	-1.93264	0.151178
3189	chr5	134342411	134343721	Gtf2ird1	Closest	up	chr5	134357661	134456716	-	1.79627	0.278909
3770	chr7	29955831	29957616	Zfp74	Closest	up	chr7	29932791	29951893	-	-0.491859	-0.645649
3133	chr5	104035322	104036854	Nudt9	Closest	up	chr5	104047011	104065367	+	0.807595	-0.314133
2284	chr19	9954418	9955302	Fth1	Closest	up	chr19	9982703	9985092	+	-1.24011	-0.473632
4295	chr9	75922024	75922456	Tmod3	Closest	up	chr9	75497784	75559657	-	1.37709	-0.269334
3675	chr7	106621621	106623215	Gvin1	Closest	up	chr7	106156536	106215340	-	-0.435643	0.0888196
1269	chr13	65264653	65266623	Zfp369	Closest	up	chr13	65278854	65297795	+	-0.199372	0.242737
2737	chr3	57884906	57886301	Pfn2	Closest	up	chr3	57841895	57847757	-	2.40566	0.39423
2041	chr18	20225642	20226646	Dsc2	Closest	up	chr18	20030798	20059505	-	2.06424	0.977917
1847	chr16	9107043	9107859	1810013L24Rik	Closest	up	chr16	8830100	8858924	+	-0.401222	-0.0367735
4044	chr8	34478881	34480149	Tmem66	Closest	up	chr8	34154563	34170847	+	-0.242064	0.123772
1104	chr13	118393046	118394054	Mrps30	Closest	up	chr13	118380110	118387252	-	0.588555	0.372243
1987	chr17	79026465	79027726	Prkd3	Closest	up	chr17	78949405	79020816	-	-0.38238	0.411027
171	chr1	183377687	183379384	Taf1a	Closest	up	chr1	183388885	183410206	+	1.01125	-0.0676204
3886	chr7	99714696	99716757	Slco2b1	Closest	up	chr7	99657804	99711340	-	1.60814	-0.0172073
1198	chr13	37732109	37733291	Rreb1	Closest	up	chr13	37826912	37952002	+	0.191058	-0.350312
685	chr11	20452618	20453506	Cep68	Closest	up	chr11	20227037	20249424	-	1.56027	-0.359538
4408	chrX	140533010	140533823	Tsc22d3	Closest	up	chrX	140539529	140600522	-	1.11865	0.000192749
3280	chr5	52123187	52124087	Dhx15	Closest	up	chr5	52150209	52190519	-	0.79317	-0.290578
2630	chr3	145652833	145653916	Cyr61	Closest	up	chr3	145646971	145649985	-	-2.28312	-1.52088
3676	chr7	106629525	106630835	Gvin1	Closest	up	chr7	106156536	106215340	-	-0.435643	0.0888196
25	chr1	119514345	119515390	Tmem185b	Closest	up	chr1	119526154	119528983	+	-0.841779	-0.215719
173	chr1	184847943	184848995	C130074G19Rik	Closest	up	chr1	184871926	184883036	-	1.81716	0.356305
1702	chr15	97708031	97709352	Rapgef3	Closest	up	chr15	97744770	97767666	-	-0.658544	0.114817
1040	chr12	82163529	82164219	Med6	Closest	up	chr12	81573564	81594958	-	0.334207	-0.383282
2688	chr3	24660583	24660844	Nceh1	Closest	up	chr3	27183004	27244911	+	-0.29104	0.31625
1525	chr14	85521306	85523181	Tdrd3	Closest	up	chr14	87416583	87545508	+	1.17629	-0.0471863
94	chr1	151177776	151179589	C730036E19Rik	Closest	up	chr1	151138034	151144095	+	1.31753	1.13269
3343	chr5	90132080	90132702	Cox18	Closest	up	chr5	90214725	90223996	-	0.870889	0.713445
1800	chr16	61747640	61748102	Nsun3	Closest	up	chr16	62734852	62786716	-	0.123662	-0.178897
3906	chr8	108705296	108706589	Zfhx3	Closest	up	chr8	108714644	108961636	+	-1.03193	-0.413669
1577	chr15	3228053	3230272	Sepp1	Closest	up	chr15	3270767	3280508	+	0.16171	0.458185
1361	chr14	104475063	104477460	Rbm26	Closest	up	chr14	105114519	105177327	-	0.454993	-0.382511
3619	chr6	80651331	80655200	AW146020	Closest	up	chr6	81923669	81959098	+	1.63469	-0.336928
4428	chrX	151655523	151657473	Phf8	Closest	up	chrX	151520672	151633857	+	-1.63708	0.169374
198	chr1	20798185	20798762	Tram2	Closest	up	chr1	21001378	21079209	-	0.196558	0.104837
4458	chrX	25392116	25393273	Zfp182	Closest	up	chrX	21026184	21062038	-	-1.60082	-0.111753
2421	chr2	177884625	177886902	Gm14327	Closest	up	chr2	177897163	177927850	+	0.947659	-0.849777
562	chr10	82535180	82535953	1190007I07Rik	Closest	up	chr10	82619851	82623228	-	-0.133013	0.431657
4499	chrX	5700752	5701714	Prickle3	Closest	up	chrX	7658533	7668186	+	-0.241312	0.437003
3836	chr7	65852875	65854216	Pcsk6	Closest	up	chr7	65862136	66050386	+	-1.23109	-0.309379
1758	chr16	3668991	3669695	Zfp263	Closest	up	chr16	3744099	3750788	+	0.701816	0.340677
2240	chr19	39761479	39762647	Cyp2c40	Closest	up	chr19	39767073	39812814	-	0.720339	2.67254
199	chr1	21124342	21125949	Tmem14a	Closest	up	chr1	21218631	21230167	+	1.17737	0.862971
1795	chr16	59570511	59572812	Mina	Closest	up	chr16	59471775	59492451	+	-0.505412	-0.185571
602	chr10	9472510	9473368	Stxbp5	Closest	up	chr10	9755547	9901040	-	-1.74522	0.0032109
4076	chr8	47383799	47386092	D030016E14Rik	Closest	up	chr8	47490128	47533470	-	-2.31951	0.273204
300	chr1	80980888	80982760	Cul3	Closest	up	chr1	80266818	80340430	-	-3.97782	-0.209467
2268	chr19	59888678	59890415	Pdzd8	Closest	up	chr19	59296084	59345780	-	-0.732325	-0.126162
4532	chrX	82055154	82056687	Tab3	Closest	up	chrX	85574022	85634469	+	0.436018	0.0798416
2962	chr4	18718578	18719180	Cpne3	Closest	up	chr4	19519252	19570104	-	-0.581291	0.276585
4307	chr9	78522084	78523397	Slc17a5	Closest	up	chr9	78536509	78588027	-	0.357202	0.414855
2375	chr2	166786555	166787612	Trp53rk	Closest	up	chr2	166793767	166799492	+	-1.00168	-0.815076
2555	chr3	100812484	100813406	Fam46c	Closest	up	chr3	100471536	100489192	-	0.59616	-0.641062
3644	chr6	94813271	94814254	Kbtbd8	Closest	up	chr6	95117906	95129787	+	-1.31202	0.583641
3216	chr5	146011063	146012352	Cyp3a25	Closest	up	chr5	145977194	146009618	-	1.3497	1.50813
3798	chr7	38276440	38279156	Pop4	Closest	up	chr7	38262820	38271348	-	-0.165321	1.20568
3993	chr8	125385093	125386295	Tsnax	Closest	up	chr8	125012997	125034192	+	-0.452045	-0.181977
2515	chr2	75182072	75182758	Mtx2	Closest	up	chr2	74825812	74876748	+	-0.485158	-0.31408
3831	chr7	61393246	61394533	C230091D08Rik	Closest	up	chr7	59307924	59324149	-	-0.353404	0.0921513
1640	chr15	7123309	7124152	Lifr	Closest	up	chr15	7140542	7197489	+	0.147261	0.404937
3665	chr7	105672638	105673794	Fxc1	Closest	up	chr7	105640540	105641845	+	0.394608	-1.72187
3021	chr4	42603772	42605185	Gm1987	Closest	up	chr4	42772860	42773993	-	0.432019	4.07821
4378	chrX	116886839	116887218	Chm	Closest	up	chrX	113040592	113185515	-	1.20455	-0.0711375
1098	chr13	115499409	115500087	Itga1	Closest	up	chr13	114958081	115101964	-	0.253122	-0.0727464
4120	chr8	69720179	69721055	Zfp869	Closest	up	chr8	69705137	69716902	-	-0.778402	-0.0612671
313	chr1	88295869	88297083	Hjurp	Closest	up	chr1	88258856	88277579	-	-0.858603	0.202069
2092	chr18	5013780	5015474	Svil	Closest	up	chr18	5046589	5119293	+	-1.88139	-0.74834
2444	chr2	27613667	27615602	Rxra	Closest	up	chr2	27677201	27763319	+	0.272067	-0.0818878
192	chr1	193632651	193633061	G0s2	Closest	up	chr1	193272160	193273188	-	-0.588504	-2.07119
850	chr12	110033037	110034139	Mirg	Closest	up	chr12	109734981	109749457	+	-0.140655	-0.719958
1777	chr16	4972907	4974778	Anks3	Closest	up	chr16	4941415	4964237	-	-1.15076	-0.235773
497	chr10	53422918	53424100	Pln	Closest	up	chr10	53337686	53345999	+	0.317949	-0.235887
2049	chr18	26667153	26668747	Mocos	Closest	up	chr18	24653691	24701556	+	-0.466208	-0.117161
2684	chr3	24557495	24558285	Tbl1xr1	Closest	up	chr3	22076652	22216594	+	0.847168	0.129767
986	chr12	57654563	57655372	Foxa1	Closest	up	chr12	57540632	57546121	-	0.531369	0.731864
3939	chr8	120243768	120245964	6430548M08Rik	Closest	up	chr8	120114152	120165307	+	0.886969	0.717242
3778	chr7	32188670	32190079	Gramd1a	Closest	up	chr7	31130127	31151050	-	-0.0486373	0.266454
1322	chr13	85865001	85865414	Cox7c	Closest	up	chr13	86044798	86046795	-	-2.60954	-1.30536
14	chr1	109039052	109039465	Vps4b	Closest	up	chr1	106770788	106796725	-	-0.856702	-0.0972833
1746	chr16	31596023	31596916	Dlg1	Closest	up	chr16	31663443	31873356	+	0.159783	-0.471589
2350	chr2	15146358	15147775	Arl5b	Closest	up	chr2	15055362	15079191	+	0.693769	-0.329204
3272	chr5	46293313	46294407	Gm3414	Closest	up	chr5	45719667	45727578	-	0.617448	-0.439448
861	chr12	113707025	113709022	Crip2	Closest	up	chr12	113140236	113145506	+	0.769456	-1.20101
2816	chr3	96364745	96366603	Hist2h3c1	Closest	up	chr3	96246685	96248509	+	0.749582	1.37945
2510	chr2	71635430	71635999	Pdk1	Closest	up	chr2	71873272	71903858	+	-0.339621	0.73254
4507	chrX	64888256	64889358	Fmr1	Closest	up	chrX	68678555	68717961	+	-0.832232	-0.17851
566	chr10	83353740	83354536	A230046K03Rik	Closest	up	chr10	83543941	83596473	+	-2.52974	-0.121206
2894	chr4	128983354	128986070	Ak2	Closest	up	chr4	128993314	129011529	+	-0.892164	0.00448836
3829	chr7	60155689	60156800	C230091D08Rik	Closest	up	chr7	59307924	59324149	-	-0.353404	0.0921513
2636	chr3	14717422	14719380	1810022K09Rik	Closest	up	chr3	14606289	14611256	-	-0.406445	-0.215682
3148	chr5	109735976	109737465	Crlf2	Closest	up	chr5	109554709	109558993	-	0.287722	0.244082
818	chr11	89884433	89884870	Pctp	Closest	up	chr11	89983417	90002894	-	-0.312048	0.438561
4322	chr9	84423963	84424793	Bckdhb	Closest	up	chr9	83948781	84124240	+	-0.451929	0.299198
1818	chr16	77710479	77711673	2810055G20Rik	Closest	up	chr16	77329328	77558428	+	-1.1043	-0.958336
1607	chr15	50650488	50652016	Eif3h	Closest	up	chr15	51786563	51865461	-	-0.12405	-0.0187871
1570	chr15	28979893	28980563	Trio	Closest	up	chr15	27730649	28025848	-	-1.3436	-0.164953
337	chr1	99129662	99131220	Gin1	Closest	up	chr1	97770179	97792971	+	-0.388758	0.144517
26	chr1	119520015	119520909	Tmem185b	Closest	up	chr1	119526154	119528983	+	-0.841779	-0.215719
3609	chr6	74028424	74029793	Suclg1	Closest	up	chr6	73248505	73276907	+	0.983041	0.00216724
95	chr1	151251828	151253726	Ivns1abp	Closest	up	chr1	151344498	151364445	+	-0.308832	0.156197
1245	chr13	55582141	55584137	Tmed9	Closest	up	chr13	55593135	55597694	+	-1.31585	-1.025
4521	chrX	75957170	75958891	Pls3	Closest	up	chrX	75785654	75875170	-	-0.884586	0.237278
55	chr1	135640923	135642310	Ipo9	Closest	up	chr1	135382315	135430491	-	-2.12217	-0.493876
950	chr12	45084157	45086131	Pnpla8	Closest	up	chr12	44269154	44313435	+	-0.109199	0.251802
4519	chrX	75673319	75674902	Pls3	Closest	up	chrX	75785654	75875170	-	-0.884586	0.237278
4201	chr9	13574651	13576646	Phxr4	Closest	up	chr9	13431361	13432740	+	0.178775	0.205189
3191	chr5	134652708	134654226	Eif4h	Closest	up	chr5	134619876	134639328	-	-0.61332	-0.212892
1973	chr17	70246117	70247300	Tgif1	Closest	up	chr17	70844205	70853532	-	1.32677	0.631081
3915	chr8	111753233	111754610	Cfdp1	Closest	up	chr8	111768473	111854310	-	-0.109253	-0.257399
260	chr1	57436147	57437263	9430016H08Rik	Closest	up	chr1	57406548	57415958	+	-0.349543	-0.43582
3934	chr8	116333146	116334544	2310061C15Rik	Closest	up	chr8	116888685	116921436	-	-1.79263	-0.153095
2783	chr3	79969821	79970224	Etfdh	Closest	up	chr3	79603788	79628767	-	0.636197	-0.0884445
3612	chr6	7722844	7723926	Mios	Closest	up	chr6	8209227	8236273	+	1.60822	-0.309766
3801	chr7	38782094	38783354	Pop4	Closest	up	chr7	38262820	38271348	-	-0.165321	1.20568
1252	chr13	62285348	62285948	Zfp935	Closest	up	chr13	62453016	62466812	-	-1.91667	0.183602
3207	chr5	142914984	142915386	Actb	Closest	up	chr5	142903116	142906724	-	-0.589493	-0.679935
1647	chr15	74925401	74926322	Ly6e	Closest	up	chr15	74955051	74959905	+	-1.86779	0.189999
2091	chr18	4994129	4995752	Svil	Closest	up	chr18	5046589	5119293	+	-1.88139	-0.74834
407	chr10	15728133	15728889	Hivep2	Closest	up	chr10	13966379	14151378	+	-3.42138	0.11755
4457	chrX	23653958	23655123	Zfp182	Closest	up	chrX	21026184	21062038	-	-1.60082	-0.111753
4283	chr9	70510149	70510660	Sltm	Closest	up	chr9	70542870	70592232	+	-0.246414	-0.248123
3297	chr5	64579815	64580516	Klf3	Closest	up	chr5	64803523	64830129	+	1.66954	-0.686139
3547	chr6	3791163	3792643	Tfpi2	Closest	up	chr6	3962595	3968354	-	1.58155	0.61042
1649	chr15	74937318	74939761	Ly6e	Closest	up	chr15	74955051	74959905	+	-1.86779	0.189999
358	chr10	111011770	111013085	Zdhhc17	Closest	up	chr10	110941780	111010066	-	0.158532	0.0222704
3304	chr5	66238311	66238863	Apbb2	Closest	up	chr5	66298725	66618817	-	-1.64441	0.0742309
1107	chr13	119977145	119980019	Zfp131	Closest	up	chr13	119765187	119790805	-	-0.568523	-0.537587
873	chr12	14938882	14939837	Trib2	Closest	up	chr12	15791727	15816785	-	4.12845	-0.0407731
4220	chr9	25191698	25193609	Sept7	Closest	up	chr9	25252439	25308571	+	0.284185	-0.231367
2261	chr19	56747613	56748497	A630007B06Rik	Closest	up	chr19	56790963	56813683	-	0.872775	0.0632046
801	chr11	81982579	81983524	Zfp830	Closest	up	chr11	82764345	82767622	+	0.539107	-0.0645938
773	chr11	63871837	63873575	Hs3st3b1	Closest	up	chr11	63884693	63922284	-	-1.50684	0.399162
3140	chr5	106584919	106586693	Zfp644	Closest	up	chr5	106616741	106696830	-	1.89495	-0.195327
770	chr11	63850935	63851532	Hs3st3b1	Closest	up	chr11	63884693	63922284	-	-1.50684	0.399162
2204	chr19	28208325	28209415	Rfx3	Closest	up	chr19	27761721	28011166	-	0.26962	-0.208467
3505	chr6	149118133	149119006	4833442J19Rik	Closest	up	chr6	149141513	149151170	+	0.66968	0.0265015
4524	chrX	79030734	79031688	Tbl1x	Closest	up	chrX	77511227	77660265	+	1.75334	-0.116165
2259	chr19	55166655	55167271	Acsl5	Closest	up	chr19	55253369	55296628	+	0.524011	0.742932
3188	chr5	134096124	134097110	Wbscr16	Closest	up	chr5	134148058	134176767	-	-0.977912	-0.097526
4050	chr8	36207218	36208322	Lonrf1	Closest	up	chr8	36216064	36249516	-	-0.842385	1.00852
4125	chr8	72800313	72802150	Sin3b	Closest	up	chr8	72723288	72758203	+	-0.119174	0.212521
2927	chr4	143610602	143612020	Prdm2	Closest	up	chr4	143107391	143212709	-	-0.0824403	-0.213274
2355	chr2	154608944	154610676	Pxmp4	Closest	up	chr2	154587044	154603673	-	0.918137	0.470255
2607	chr3	12362596	12363288	Slc10a5	Closest	up	chr3	10331734	10335656	-	-0.497337	0.746416
1029	chr12	78199594	78200733	Gphn	Closest	up	chr12	78226655	78684769	+	0.176857	-0.0235144
2317	chr2	120683904	120684893	Cdan1	Closest	up	chr2	120716154	120731517	-	0.921168	-0.552007
3256	chr5	36709565	36710898	Cno	Closest	up	chr5	36747374	36748679	-	-1.44639	-5.67838
2461	chr2	34962783	34965231	Hc	Closest	up	chr2	34983331	35061441	-	0.761799	0.549362
3522	chr6	21015888	21016955	Tspan12	Closest	up	chr6	21771395	21852515	-	0.653672	0.758281
2153	chr18	8415875	8417549	Wac	Closest	up	chr18	7868858	7929027	+	1.71987	-0.142313
4437	chrX	153642603	153642960	Ubqln2	Closest	up	chrX	153498232	153501558	+	1.6403	-0.435554
656	chr11	119126288	119127596	Tbc1d16	Closest	up	chr11	119143043	119228499	-	1.03428	-0.120274
4013	chr8	14021638	14022857	2610019F03Rik	Closest	up	chr8	13952008	13974777	-	0.427738	-0.296235
3211	chr5	144016814	144018048	Ccz1	Closest	up	chr5	143987909	144014853	-	1.22831	0.0405102
3231	chr5	16729534	16731118	Hgf	Closest	up	chr5	16553550	16619439	+	-0.945335	-0.439006
4327	chr9	88286622	88286996	Nt5e	Closest	up	chr9	88327609	88372089	+	1.55254	0.194345
1873	chr17	15927927	15929434	Rgmb	Closest	up	chr17	15806253	15826586	-	-0.451493	-0.390324
391	chr10	126703027	126705078	Ctdsp2	Closest	up	chr10	126978717	126999975	+	-0.454294	0.632388
3922	chr8	114049326	114050568	Nudt7	Closest	up	chr8	114133579	114152305	+	0.0388135	-0.528369
1009	chr12	6670428	6671694	Apob	Closest	up	chr12	7977677	8016839	+	1.08268	0.47508
1783	chr16	51362668	51363899	Alcam	Closest	up	chr16	52248996	52452997	-	0.0511289	-0.56156
652	chr11	113609541	113610238	Sstr2	Closest	up	chr11	113624257	113625636	+	-1.59904	2.20708
4391	chrX	123814458	123815914	Diap2	Closest	up	chrX	129749742	130465833	+	-0.519586	-0.426674
4364	chrX	103932418	103933343	Rlim	Closest	up	chrX	103957167	103981284	-	0.16495	-0.0366091
2409	chr2	177129146	177130349	Gm14420	Closest	up	chr2	177464742	177479194	+	-0.0623547	-0.572028
2602	chr3	12221756	12222975	Slc10a5	Closest	up	chr3	10331734	10335656	-	-0.497337	0.746416
4282	chr9	6924156	6924661	Dcun1d5	Closest	up	chr9	7184566	7207031	+	-0.35996	-0.245852
311	chr1	86490357	86491386	Ptma	Closest	up	chr1	86526736	86530698	+	0.70548	-0.598252
301	chr1	82778771	82779856	Tm4sf20	Closest	up	chr1	82756649	82768456	-	1.25788	0.0374176
1243	chr13	55101728	55102942	Zfp346	Closest	up	chr13	55105309	55135071	+	0.763115	-0.161542
4380	chrX	118406595	118409731	Chm	Closest	up	chrX	113040592	113185515	-	1.20455	-0.0711375
3285	chr5	55010305	55011943	Stim2	Closest	up	chr5	53998523	54121057	+	-2.38463	-0.108563
2349	chr2	15144486	15145628	Arl5b	Closest	up	chr2	15055362	15079191	+	0.693769	-0.329204
1874	chr17	16556964	16558201	Zfp960	Closest	up	chr17	17064103	17089631	+	-0.189478	-0.107879
4132	chr8	82325767	82327832	Zfp330	Closest	up	chr8	82763620	82774126	-	0.428565	-0.793053
3503	chr6	148919751	148920620	Dennd5b	Closest	up	chr6	148988069	149101680	-	-0.683804	-0.0113041
4150	chr8	90825267	90826344	Rbl2	Closest	up	chr8	91070094	91123844	+	-0.557348	0.425834
3389	chr6	112237573	112240003	Thumpd3	Closest	up	chr6	113046327	113068273	+	0.0602715	-0.377121
1714	chr16	14757028	14758167	Snai2	Closest	up	chr16	14705859	14709382	+	0.773065	0.523159
1539	chr14	95476034	95476813	Dis3	Closest	up	chr14	99076634	99099770	-	-0.797847	0.0511899
2220	chr19	32876683	32877954	Pten	Closest	up	chr19	32757577	32826160	+	0.102725	-0.13826
1912	chr17	3099580	3100589	Scaf8	Closest	up	chr17	3114972	3198859	+	0.0914649	0.0328034
3696	chr7	116266080	116267001	Rps13	Closest	up	chr7	116331507	116334190	-	0.243286	-0.0176066
