# Supplementary material for: Early-life undernutrition induces enhancer RNA remodeling in mice liver
Source: Epigenetics Chromatin. 2021 Mar 31;14:18. doi: 10.1186/s13072-021-00392-w (PMC8011416; doi:10.1186/s13072-021-00392-w)
Supplement: Supplementary file 5 — Additional file 5: Table S5. Peak signals for Cry1 eRNA on both strands. [file 13072_2021_392_MOESM5_ESM.xlsx]

## Sheet: Detail for Cry1 eRNA
		PRD2-rep1			PRD2-rep2
peak	position	total	plus	minus	total	plus	minus
1	chr10:85,184,900-85,185,050	177	42	135	201	54	147
2	chr10:85,185,150-85,185,300	92	76	16	109	87	22
3	chr10:85,185,450-85,185,600	127	94	33	146	107	39
