# Supplementary material for: Early-life undernutrition induces enhancer RNA remodeling in mice liver
Source: Epigenetics Chromatin. 2021 Mar 31;14:18. doi: 10.1186/s13072-021-00392-w (PMC8011416; doi:10.1186/s13072-021-00392-w)
Supplement: Supplementary file 8 — Additional file 8: Table S8–S9. Characteristics of all enhancers respect to strands from GRO-seq of PRD1 (Table S8) and PRD2 (Table S9). [file 13072_2021_392_MOESM8_ESM.zip]

Archive with 2 entries (2 files):
- Table S9.xlsx
- Table S8.xlsx
