# Supplementary material for: Early-life undernutrition induces enhancer RNA remodeling in mice liver
Source: Epigenetics Chromatin. 2021 Mar 31;14:18. doi: 10.1186/s13072-021-00392-w (PMC8011416; doi:10.1186/s13072-021-00392-w)
Supplement: Supplementary file 8 — Additional file 8: Table S8–S9. Characteristics of all enhancers respect to strands from GRO-seq of PRD1 (Table S8) and PRD2 (Table S9). [file 13072_2021_392_MOESM8_ESM.zip › Table S9.xlsx]

## Sheet: PRD2_enhancer_all_strand
eid	chr	start	end	change	type	log2FC	padj	geneClosest	geneFANTOM5	gene50kb	gene4DG	rep1	rep2	strand
1	chr1	102628101	102628851	nochange	novel	0.786372	1.08153e-16	Rnf152	NA	NA	Prima1,Hs6st3,Pid1,Serpinb11,Cntnap5a,Nos1ap,Pkhd1,4930486I03Rik,Agap1,Kifap3,Eif2ak4,Cntnap5b,Cdh20,Astn1,6030407O03Rik	forward	forward	forward
10	chr1	107927219	107928014	nochange	novel	0.899469	0.203441	Vps4b	NA	NA	NA	reverse	reverse	reverse
100	chr1	153619279	153620724	nochange	novel	0.748675	0.0068855	Rgs16	NA	NA	Syt2,Rgs8,Teddm1,Crb1,Fam129a,Npl,Rasal2,Gm17746,Rab23,Arpc5,Nmnat2	forward	forward	forward
1000	chr12	63395500	63397285	down	novel	-2.00924	0.00576945	Klhl28	NA	NA	NA	reverse	reverse	reverse
1001	chr12	63570827	63573021	nochange	novel	-1.74339	0.0786846	Klhl28	NA	NA	4930503E24Rik,Adarb2,Cog5	reverse	reverse	reverse
1002	chr12	64153239	64154605	nochange	novel	-0.527806	0.399267	Klhl28	NA	NA	Mia2,Olfr107	reverse	reverse	reverse
1003	chr12	64514539	64515208	nochange	novel	-0.761209	0.105223	Klhl28	NA	NA	Rgs6,Smpdl3b,Slc25a21,Fscb,Slc26a4,Lrfn5	reverse	reverse	reverse
1004	chr12	64732468	64733521	nochange	novel	-1.32746	0.105162	Klhl28	NA	NA	NA	reverse	reverse	reverse
1005	chr12	64786122	64787744	nochange	novel	-0.898463	0.165742	Klhl28	NA	NA	Nkx2-1,Slc8a3,Fscb,Jkamp,2810055F11Rik,Cacna1i,Gm20187	reverse	reverse	reverse
1006	chr12	65508409	65509299	nochange	novel	-0.381141	0.762068	Fkbp3	NA	NA	Gm19990,Slc8a3,Mapre2,Mdga2,Nek7,Hnmt,Immp2l,Syt16	reverse	reverse	reverse
1007	chr12	65802076	65803651	nochange	novel	0.0812114	0.94085	Fkbp3	NA	NA	NA	reverse	reverse	reverse
1008	chr12	66407105	66410784	nochange	novel	0.422941	0.585484	Fkbp3	NA	NA	Mdga2	reverse	reverse	reverse
1009	chr12	6670428	6671694	up	novel	1.73792	0.0398739	Apob	NA	NA	Ncoa1,Nubpl,1110057K04Rik	reverse	reverse	reverse
101	chr1	155063879	155065048	nochange	novel	-0.551237	0.48558	Ier5	NA	Ier5	NA	forward	forward	forward
1010	chr12	67510653	67511456	down	novel	-1.37554	5.94282e-05	Rps29	NA	NA	Nbas	reverse	reverse	reverse
1011	chr12	6770827	6771098	nochange	novel	-0.867033	0.0256594	Apob	NA	NA	Eif4enif1,Sfi1	reverse	reverse	reverse
1012	chr12	68622890	68625052	down	novel	-1.22024	8.32345e-05	Rps29	NA	NA	Dicer1	reverse	reverse	reverse
1013	chr12	68745756	68750480	nochange	novel	0.399689	0.55008	Rps29	NA	NA	Dppa2,Catsperb,Ptprn2,Dact1,Slc8a3,Sipa1l1,Slc25a21,Lrr1,Rps29,Rad51l1	forward	forward	forward
1014	chr12	69044858	69045107	down	novel	-2.73873	4.21084e-32	Rps29	NA	NA	Slc25a21,Fbln5,3110056K07Rik,Psma3,2210039B01Rik,Slc8a3,Nrxn3,Optn,Slc26a4,Mipol1,Ptprn2,Fntb,Map3k9,Spnb1,Flrt2,Rpl10l,6330406I15Rik	forward	forward	forward
1015	chr12	69360949	69361879	nochange	novel	0.438408	8.01931e-05	Arf6	NA	Nemf,Arf6	Rps29,Hyou1,Rai1,Rpl10,Mdga1,Ifrd1,Gm7008,Arf6	forward	forward	forward
1016	chr12	69363136	69364723	down	known	-1.90385	4.41003e-06	Arf6	NA	Arf6	Scarna17,Acaa2,Fbxo38,Spink10,Btbd10,Yes1,Coro2b,Gale,Slc3a2,Txnl4a,Naa50,Atp6v1a,Cct5,Fam173b,Umps,Hnrnpul2,Ttc9c,Cdc42ep4,Pnn,Usp4,BC046404,Hist1h3f,Hist1h2bh,Hist1h4c,1700017B05Rik,Gm16197,Gt(ROSA)26Sor,Setd5,Osbpl8,Mllt6,Zc3h6,Ctcf,Dgcr6,2210015D19Rik,Urgcp,9830001H06Rik,Nsd1,Mgat2,Rpl36al,Slc6a8,Nars,Gm1976,Ranbp17,Mars	reverse	reverse	reverse
1017	chr12	69502160	69503196	nochange	known	-1.10618	0.258623	Mettl21d	NA	NA	Sdc3,Klhdc1,Sos2,Acbd7,Olah,Dtnb,Fntb,Pan3,Slc26a4,F730035M05Rik,Pygl,Helq,3110056K07Rik,Psma3,Akap17b,Fam65c,Arf6,Tra2b,Ccdc117	forward	reverse	forward,reverse
1018	chr12	69548965	69552280	down	novel	-1.25096	6.95231e-33	Mettl21d	NA	Mettl21d	Crip1,4930427A07Rik,4931403G20Rik,Map4k5,Crim1,Arf6,Zfp330,Sos2,Rad51l1,Cdc7,Herc1	reverse	reverse	reverse
1019	chr12	71354930	71356359	up	novel	1.40637	2.51886e-05	4930404H11Rik	NA	NA	Mboat2,1110002B05Rik,Mipol1,Dio2,Dact1,4930403N07Rik,Syt16,Ano2,4930404H11Rik,Syne2	reverse	reverse	reverse
102	chr1	155540150	155541721	nochange	novel	0.685828	0.407627	Qsox1	NA	NA	Xpr1,2810442N19Rik,Dnm3,Mgst3,Cmtm1,Cmtm2a,Trpm8,Tor1aip1,Tor1aip2,Tcf7,Cep350,Srgap2,Ier5	forward	reverse	forward,reverse
1020	chr12	71356928	71397582	nochange	novel	0.867845	9.98602e-14	4930404H11Rik	NA;NA	NA	Mboat2,1110002B05Rik,Mipol1,Dio2,Dact1,4930403N07Rik,Syt16,Ano2,4930404H11Rik,Syne2,B3galt4,Rps18,Hist1h2bn,Hist1h2ak,Npas3,Pik3c2a,Ush2a,Fam179b,Dnahc11,Nrxn3,4921528I01Rik,Sos2,Mdga2,Nrip2,Klhl29,Ptprn2,Macf1,Irg1,Rtn1,Lrrc9,Rgs7,Frmd6,Plekhg3,Greb1,1810048J11Rik,Allc,Pde4d,Dnmt3a,Scfd1,Slc8a3,Adck1,3200001D21Rik,2700049A03Rik,Med6,Rgs6,Odz2,Meox2,Timm9,Tomm20l	reverse	reverse	reverse
1021	chr12	71405977	71407530	nochange	novel	-0.930212	0.1174	4930404H11Rik	NA	NA	Odz2,Meox2,Timm9,Tomm20l,Adck1,3200001D21Rik,2700049A03Rik,Serpina10,2810055F11Rik,Gpr135,Abca13,Mnat1,Hif1a,Syt16,Sgpp1,Tshr,Caln1,Dact1,Prkd1,Daam1,Gphb5,Myst4	reverse	reverse	reverse
1022	chr12	71446088	71455638	nochange	novel	0.764882	0.000325105	4930404H11Rik	NA;NA	NA	D830013O20Rik,4930534B04Rik,Odz2,Dkk2,Rian,Fam190a,Atxn7l1,Akap6,Tmem117,Mbd3l2,Olfr1183	reverse	reverse	reverse
1023	chr12	71765765	71766703	down	novel	-1.1713	0.0093182	Daam1	NA	NA	Dock4,Daam1,Syt16,Efr3b,2700049A03Rik,Tcl1,Samd4,Myt1l,Baz1a,1810048J11Rik,Eml1,Kcnh5,Tmem117,Colec11,Npas3,4930404H11Rik,C87198,4930403N07Rik,Map3k9,Gimap6,Gimap7,Scfd1,Klhl28,Fam179b,Rtn1,Lrrc9	forward	forward	forward
1024	chr12	73074354	73080712	nochange	novel	0.43085	0.38628	Mnat1	NA	Mnat1	Syt16,Svep1,Pfkfb2,Six4,Mnat1,D830013O20Rik,Slc38a6,Ptprn2,Hif1a,Rhoj	reverse	reverse	reverse
1025	chr12	74803802	74804615	nochange	known	-0.718543	0.0515107	Ppp2r5e	NA	NA	NA	reverse	forward	forward,reverse
1026	chr12	76755546	76762325	nochange	novel	0.534998	0.229802	Max	NA	NA	Syne2,Galc,Snx4,Nsun6,Arl5b,Foxn3,Churc1,Itpr3,Stk32b	reverse	reverse	reverse
1027	chr12	77551775	77552879	down	novel	-2.24354	0.00291899	Max	NA	NA	Spnb1,Max,Prune2,Fut8,Ahr,Fntb,Fat2,Acot2	reverse	forward	forward,reverse
1028	chr12	7802702	7805018	nochange	novel	-0.00105001	0.999027	Apob	NA	NA	Ywhaq,Akap6,Dcc,Fryl	reverse	reverse	reverse
1029	chr12	78199594	78200733	up	novel	1.3908	0.0358877	Gphn	NA	Gphn	Gphn,Eif5b,Fam71d,Eif2s1,Sds,Plbd2	forward	forward	forward
103	chr1	155542936	155543970	nochange	novel	1.23783	0.100713	Qsox1	NA	NA	Xpr1,Srgap2,Ier5,Acbd6,Mettl11b,Selp,Plxna2	forward	forward	forward
1030	chr12	7835423	7836812	nochange	novel	-0.989635	0.25595	Apob	NA	NA	Sp6,Akap6,Apob,Nlrp2	forward	forward	forward
1031	chr12	7858036	7951144	nochange	novel	0.721373	5.28266e-14	Apob	NA;NA;NA;NA	Apob	Slc8a3,Lrrc49,Pip5k1b,Fbxl13,Tbc1d2,Txnrd1,Aspg,Npas3,7420701I03Rik,Slit3,Magi2,Synj2bp,Cys1,Dock4,Dgkb,Tmem18,Ttll5,Ncoa1,Klf9,Klhl29,Lrfn5,1110057K04Rik,Adarb2,Vldlr,Apob,Adam5,Mipol1,Cog5,1110031I02Rik,Add1,G2e3,Agr2,Gm889,Rtn1,Impdh2,Qrich1,Nrxn3,Lamb1,Rgs6,Kalrn,Dcdc2c,2700049A03Rik,Mdga2,Sdc1,Sox11,Sema3a,Dlgap2	forward	forward	forward
1032	chr12	80134975	80136402	up	novel	1.45789	0.000826396	2310015A10Rik	NA	Zfp36l1,2310015A10Rik,Actn1	NA	reverse	reverse	reverse
1033	chr12	80144436	80145910	nochange	novel	-0.110076	0.723069	2310015A10Rik	NA	Zfp36l1,2310015A10Rik,Actn1	Lrr1,Rpl36al,Mgat2,Gphn,Zfyve26,Zfp36l1,Scd4	reverse	reverse	reverse
1034	chr12	80150480	80151134	nochange	novel	-0.101111	0.907112	Actn1	NA	Zfp36l1,2310015A10Rik,Actn1	NA	reverse	reverse	reverse
1035	chr12	80273540	80273998	nochange	novel	0.565935	0.514176	Dcaf5	NA	NA	Syne2,Actn1,Slc39a9,Pcnx,Ppm1l,Lrrc20,Dcaf5,Scn8a,Zbtb41,Nupl1,Cbl	reverse	reverse	reverse
1036	chr12	80441263	80441646	nochange	novel	0.274704	0.606254	Dcaf5	NA	NA	NA	forward	forward	forward
1037	chr12	8124166	8126253	nochange	novel	-1.18587	0.183696	1110057K04Rik	NA	NA	Klhl29,Mrpl21,Cog5	reverse	reverse	reverse
1038	chr12	8151519	8153215	nochange	novel	-1.55344	0.0812987	1110057K04Rik	NA	NA	Apob,Nrxn3,Fstl1,Fnip1,Rapgef5,Dlc1,2310061I04Rik,Atat1,Msgn1,Dpf3,Onecut2,Kif3c,BC057079,Osr1	forward	forward	forward
1039	chr12	8158632	8159984	nochange	novel	-0.520584	0.574779	1110057K04Rik	NA	1110057K04Rik	Fnip1,Rapgef5,Dlc1,2310061I04Rik,Atat1,Msgn1,Dpf3,Onecut2,Kif3c,BC057079,Osr1,Gria1,Mir297-1	forward	forward	forward
104	chr1	156365697	156366634	down	novel	-2.63159	9.68947e-08	Abl2	NA	NA	Zc3h7a,Khdrbs2,Tmem163,Acbd6,Tdrd5,Kif26b,Fev,Mgat5,Srgap2,Nphs2,4930558K02Rik,Mrps9,Lhx4,Soat1	reverse	reverse	reverse
1040	chr12	82163529	82164219	up	novel	1.96953	0.0131826	Med6	NA	NA	Sipa1l1,Sptlc2,Tanc1	reverse	reverse	reverse
1041	chr12	83264798	83266462	down	novel	-1.33769	0.0457866	Zfyve1	NA	NA	NA	forward	forward	forward
1042	chr12	83511714	83512077	down	novel	-1.56863	0.022119	Zfyve1	NA	Zfyve1	Ncoa1,Snx6,Baz1a,Rgs6,1700086L19Rik,Cog5,Sgpp1,Ccdc88c,Klc1,Zfyve1,Numb,Papln,Esrrb	reverse	reverse	reverse
1043	chr12	83605339	83607462	nochange	novel	0.396946	0.481693	Rbm25	NA	Rbm25	Robo1,Syne2,Ppp1r36,Gm10451,Fam20a,Rad51l1,Zfyve1,Rbm25,Zfp367,Stambpl1,Scd1	forward	forward	forward
1044	chr12	83924758	83926114	nochange	novel	0.671906	0.272162	Acot1	NA	NA	Sipa1l1,Dcaf4,Zfyve1,Ralgapa1,Dlst,Dgat2,Fkbp1b,Tsnaxip1,Ttll5,2210408F21Rik,Rad51l1,Itsn2,Papln,Adam21,Foxn3,Acot2,Ylpm1,Rnf115	forward	forward	forward
1045	chr12	84258197	84259101	nochange	novel	-0.399905	0.506479	Ptgr2	NA	Ptgr2	Psen1,Zfp410,Ttc7b,Ptgr2,BC032203,Ceacam16	forward	forward	forward
1046	chr12	85397132	85397551	nochange	known	0.0132584	0.988373	Tmed10	NA	NA	Rrm2,Sult5a1,Mlh3,Olfm3,Vsx2,Tmed10,Mfsd7c,Cct3,5830411N06Rik,Pigh,Vrtn,Kcnq2,D11Wsu99e,D11Wsu47e,1110002B05Rik,Pacs1,Wdr35,Mtor,Blm,Acad11,Ccrl1,Lars2,Baz1a,Npc2	forward	forward	forward
1047	chr12	85455499	85456013	nochange	novel	-0.628546	0.356613	Fos	NA	Fos	1500010J02Rik,Evl,Pex16,1700029I15Rik,Mapk8ip1,Atp6v1d,Tmed10,Syne2,Rbm25,Mfsd7c,Elf4,Ccdc150,Fos,0610040F04Rik,Bhlhe40,3110056K07Rik,Psma3	reverse	reverse	reverse
1048	chr12	8623274	8628609	nochange	novel	0.757563	0.0675355	Pum2	NA	Pum2	NA	forward	forward	forward
1049	chr12	8638226	8639707	down	novel	-2.51253	1.34227e-17	Pum2	NA	Pum2	Sav1,Pum2,Nars,Prune2,Acoxl,Slc44a1,Pisd-ps1,Pisd-ps2	forward	reverse	forward,reverse
105	chr1	156523921	156526738	nochange	novel	-0.201701	0.530071	Abl2	NA	Abl2	Fam163a,Glt25d2,Znrf2,Ryr1	reverse	reverse	reverse
1050	chr12	86798495	86799943	nochange	novel	-0.715768	0.34013	6430527G18Rik	NA	NA	2900010M23Rik,Csnk2a1,Gimap9,Gimap4,Cdca4,Zdhhc22,Snrpd3,Prox2,Mlh3,Batf,Chek1,Nfyc	reverse	reverse	reverse
1051	chr12	86800974	86802608	nochange	novel	-0.0467895	0.94543	6430527G18Rik	NA	NA	Cdca4,Zdhhc22,Snrpd3,Prox2,Mlh3,Batf,2810422J05Rik,Ankrd13c,Zfp295,Cnpy2,Rnu12,Poldip3,Foxo1,Cdk13,Topbp1,Orc3,Rars2,Hist2h4,Ube2f,Alg6,Dusp1,Cpne1,Bcl3,Npcd,Trim45,Fkbp4,Gm10069,Tex14	reverse	reverse	reverse
1052	chr12	86887102	86895285	nochange	novel	0.321238	0.0416859	6430527G18Rik	NA;NA	6430527G18Rik	Gtf3c6,Dock9,Fasn,Topbp1,1810026J23Rik,Yipf2,Ttll5,Ube2v2,Gnb2l1,Sept11,Spsb4,Clic1,Gm10033,Gapdh,Slc1a5,1700123M08Rik,Pdp1,Ggt5,Cdc42se2,Eapp,Adam17,Ttc39b,Mkln1,Tuba1b,Dnmt3a,Tex14,Hnrnpab,B4galt6,Mcm2,2210016L21Rik,Hnrnph1,Grlf1,Snora33,Rps12,6430527G18Rik,Vps37b,Tmem116,Erp29,Taok1,2310044G17Rik,Rusc2,Tmem38a,9130011J15Rik,Rdh14,Pdlim7,Cdk1,Rgs12,Ttc14,Arl3,Sfxn2	forward	forward	forward
1053	chr12	87596961	87598195	nochange	novel	-0.362403	0.423215	Snw1	NA	NA	NA	reverse	reverse	reverse
1054	chr12	87942636	87943757	down	novel	-1.88514	0.00546966	Adck1	NA	NA	NA	reverse	reverse	reverse
1055	chr12	92862076	92863168	nochange	novel	-0.0713184	0.954053	Sel1l	NA	NA	NA	forward	forward	forward
1056	chr12	93509564	93510891	nochange	novel	-0.633772	0.505064	Sel1l	NA	NA	NA	forward	forward	forward
1057	chr12	94042302	94043779	nochange	novel	-0.375032	0.667338	Sel1l	NA	NA	NA	reverse	reverse	reverse
1058	chr12	9503684	9509797	nochange	novel	-0.00909276	0.989917	Ttc32	NA	NA	Npas3,1810048J11Rik,Klhl29,Foxn3,Serpina4-ps1,Gen1,3110039M20Rik,Wdfy4,Odz4,Gm15412,Thsd1	forward	reverse	forward,reverse
1059	chr12	95157413	95158799	nochange	novel	-0.27684	0.642905	Sel1l	NA	NA	NA	forward	forward	forward
106	chr1	156950327	156950604	nochange	novel	-1.1193	0.112574	Angptl1	NA	NA	Eif4enif1,Gm16548,F5,Selp,Fam5b,Lamc1,Ralgps2,Sccpdh,Cd34,Gm16897,Tbc1d5,Stx6,Dnm3	forward	forward	forward
1060	chr12	95276545	95278074	nochange	novel	0.426146	0.605158	Ptpn21	NA	NA	Nrxn3,Prkd1,Sel1l,Slc14a2	reverse	reverse	reverse
1061	chr12	96922178	96923093	nochange	novel	0.902382	0.000763284	Ptpn21	NA	NA	1810048J11Rik,Tshr,Nrxn3,Mnat1	forward	forward	forward
1062	chr12	97061315	97061907	nochange	novel	-0.0827094	0.643733	Ptpn21	NA	NA	NA	forward	forward	forward
1063	chr12	97823885	97826034	nochange	novel	-0.242617	0.748397	Ptpn21	NA	NA	NA	reverse	reverse	reverse
1064	chr12	98197898	98201819	nochange	novel	0.117346	0.819816	Ptpn21	NA	NA	NA	forward	forward	forward
1065	chr12	98739342	98740898	nochange	novel	0.904592	0.169989	Zc3h14	NA	Zc3h14	NA	reverse	reverse	reverse
1066	chr12	99461627	99463733	nochange	novel	-0.196434	0.660904	Foxn3	NA	NA	Foxn3,Angel1,C530005A16Rik,Ccdc17,Nasp,Arfgap3,Arhgef6,2610021K21Rik,Pcnx,Tdp1,Asph,Zc3h14	forward	forward	forward
1067	chr12	99509577	99513047	nochange	novel	0.240404	0.528166	Foxn3	NA	NA	Sim1,4930474N09Rik,Foxn3,Fam49a,Nod2,2700049A03Rik,Entpd5,Coq6,C920006O11Rik,Ick,Pygb,D030025P21Rik,Ltbp2,Tmed8,Cpd,Ptprn2,Camk2g,Dcaf5	forward	forward	forward
1068	chr12	99519288	99520722	nochange	novel	-0.0973745	0.859453	Foxn3	NA	NA	D030025P21Rik,Ltbp2,Tmed8,Cpd,Ptprn2,Camk2g,Dcaf5	forward	forward	forward
1069	chr12	99557507	99564384	nochange	known	0.113881	0.655424	Foxn3	NA	NA	Foxn3,4831426I19Rik,Exd2,3110056K07Rik,2210408F21Rik,2610021K21Rik,Pole2,Galc,Fscn1,Cuedc1,Tdp1,Tmem121,Slc2a9,Coq9,Ciapin1,Nlrp3,1700064M15Rik,Rps6ka5,Smc6,Atp2a2,Papss1,Lrrc8a,Nkrf,Slbp,Nid2,Tmem97,Sema6d,Ptplad1,Aldoa,Igf2bp2,1110034B05Rik,9430016H08Rik,Zrsr1,Commd1,Ppp1r13b,Magi1,Mast1,Jarid2,Pacs1,Eapp	forward	forward	forward
107	chr1	156978879	156979508	nochange	novel	0.0848349	0.890576	Angptl1	NA	NA	Xpr1,Tdrd5,Ralgps2,Rgl1,Mael	reverse	reverse	reverse
1070	chr12	99583597	99586480	nochange	novel	-0.508448	0.275775	Foxn3	NA	NA	2610021K21Rik,Ttc7b,Foxn3,Ttc28,Fbln2,Kcnk13,Rnf180,Zfp518a,Dennd2c,D930048N14Rik,N4bp3	reverse	reverse	reverse
1071	chr12	99644929	99645854	nochange	novel	0.697678	9.51861e-12	Foxn3	NA	NA	Vipar,Ahsa1,Sfmbt2,Col4a2	reverse	reverse	reverse
1072	chr13	100456152	100463485	nochange	novel	-0.415204	0.0293682	Gtf2h2	NA;NA	Gtf2h2,Ocln	NA	forward	forward	forward
1073	chr13	100555721	100562743	nochange	novel	-0.206645	0.48219	Marveld2	NA;NA	Marveld2	Gtf2h2,Naip2,Serinc5,Ocln,Tcf20,Acsl5,Atxn1,Smarca4	reverse	reverse	reverse
1074	chr13	100564713	100567204	nochange	novel	-0.131375	0.877763	Marveld2	NA	Marveld2	Naip2,Serinc5,Ocln,Tcf20,Acsl5,Atxn1,Smarca4	reverse	reverse	reverse
1075	chr13	100578919	100580276	nochange	novel	-0.102974	0.913488	Marveld2	NA	Marveld2,Rad17	NA	forward	forward	forward
1076	chr13	100583199	100595275	nochange	novel	0.191421	0.257086	Marveld2	NA;NA	Marveld2,Rad17	NA	forward	forward	forward
1077	chr13	102022238	102022746	up	novel	2.35492	1.42327e-05	Pik3r1	NA	NA	Cwc27,Ipo11,Zfp953,Mast4,Tph2	reverse	reverse	reverse
1078	chr13	102615421	102620730	nochange	novel	0.559804	0.258322	Pik3r1	NA	NA	Mast4,4833420G17Rik,Paip1,4930486L24Rik,Hecw1,Rasgrf2,Slc35d2,4933416M06Rik,Mrps30,Pnpla5,Tmprss15,Gpr98	reverse	forward	forward,reverse
1079	chr13	104011611	104012817	nochange	novel	-1.03	0.232033	Nln	NA	Nln	NA	forward	forward	forward
108	chr1	157076523	157077267	down	novel	-1.43459	0.00290216	Rasal2	NA	NA	Rasal2,Rc3h1,Aff3,Ralgps2,Cdh23	reverse	reverse	reverse
1080	chr13	105375271	105375554	down	novel	-1.16129	6.23909e-09	Srek1ip1	NA	NA	NA	forward	forward	forward
1081	chr13	106941053	106942126	nochange	novel	-0.0493703	0.95378	Dimt1	NA	Dimt1	NA	reverse	reverse	reverse
1082	chr13	107413808	107414791	nochange	novel	-0.426463	0.569212	Zswim6	NA	NA	Ccdc41,Crtac1,Zswim6,Iqgap2,Ankrd55,Fam13a,AI197445,Pde4d,Megf10,Lyst,Gm11351,Papd4,Rab3c,Ipo11,Capn13,Jarid2,Sox2ot,Edil3,Rnf180	forward	forward	forward
1083	chr13	107997652	108003002	nochange	novel	-0.309692	0.478515	2810008M24Rik	NA	2810008M24Rik	Zswim6,Pde4d,Clec7a,Ceacam19,Yod1,Pfkfb2,AI197445,9330111N05Rik,Sv2c	reverse	reverse	reverse
1084	chr13	108041267	108042269	nochange	novel	1.22539	0.0940165	2810008M24Rik	NA	2810008M24Rik	NA	forward	forward	forward
1085	chr13	108308836	108310730	nochange	novel	1.00015	0.0585904	Ercc8	NA	NA	NA	forward	forward	forward
1086	chr13	10890024	10893958	nochange	novel	0.3945	0.538932	Zmynd11	NA	NA	Chrm3,Cpb1	reverse	reverse	reverse
1087	chr13	10974054	10979751	nochange	novel	-0.700154	0.162358	Gm10336	NA	NA	Ryr2,Gli3,4933433G19Rik,Cts8,AF529169,Gm606	reverse	reverse	reverse
1088	chr13	111063325	111066287	nochange	novel	1.0974	0.0733275	Gpbp1	NA	NA	2010111I01Rik,Adarb2,Rgnef	forward	forward	forward
1089	chr13	111361187	111362226	nochange	novel	-1.01046	0.0722104	Gpbp1	NA	NA	Mtap1b,Cpsf2,Fam159b	forward	reverse	forward,reverse
109	chr1	157084755	157085055	nochange	novel	-0.121551	0.931543	Rasal2	NA	NA	NA	forward	forward	forward
1090	chr13	111593159	111593966	nochange	novel	-0.102167	0.894857	Mier3	NA	NA	Ncam1,Map3k1,Afap1l2,Dab2ip	forward	forward	forward
1091	chr13	11188725	11190518	nochange	novel	0.76675	0.305883	Gm10336	NA	NA	Dip2c	reverse	reverse	reverse
1092	chr13	111919084	111919581	nochange	novel	0.366941	0.626349	Map3k1	NA	NA	Il31ra,2610307P16Rik,Spin1,Dhx29,Tbc1d24,Gcnt4	forward	forward	forward
1093	chr13	111983585	111984500	nochange	known	-0.506911	0.280514	Map3k1	NA	NA	Pde4d,Map3k1,D18Ertd653e,Col4a3bp,Celf2,Rbm33,Tsen54,Llgl2,Srek1,1700021C14Rik,Kcnip3,Use1,Myo9b,Slc30a5,Bmx,Hk2,Gpbp1,Dsp,Prrc1,Ly86,Rev3l,Il6st,Fxyd5,Fxyd7,Wdr47,Mrpl48	forward	reverse	forward,reverse
1094	chr13	112224905	112227153	nochange	novel	0.609174	0.533465	Il6st	NA	NA	Asph,Mier3,Gzma,Tert,Wars2,Pde4d,Ankrd55,Dytn	forward	forward	forward
1095	chr13	113788906	113790472	nochange	novel	0.228666	0.703793	Arl15	NA	Arl15	Pigm,Arl15,Rasgrf2,Tnpo1,Cdh4	forward	forward	forward
1096	chr13	114803670	114804911	nochange	novel	-1.21599	0.0515107	Mocs2	NA	Mocs2	Naip2,Ndufs4,Arl15,Mocs2,Parp8,Fars2,Ankrd55,Pde4d,Itga2,Ssbp2,Mctp1,Slc25a15,Ntrk2,Vcan	forward	forward	forward
1097	chr13	114811578	114814643	nochange	novel	0.727677	0.0759837	Mocs2	NA	Mocs2	Mocs2,Itga2,Ndufs4,Mctp1,Slc25a15,Ntrk2,Vcan	forward	forward	forward
1098	chr13	115499409	115500087	up	novel	2.05417	0.0179039	Itga1	NA	NA	NA	reverse	reverse	reverse
1099	chr13	115968563	115972186	nochange	novel	0.275586	0.733384	Itga1	NA	NA	NA	forward	forward	forward
11	chr1	107935095	107937257	nochange	novel	-0.104162	0.893488	Vps4b	NA	NA	Cdh20,Serpinb8,Serpinb5	reverse	reverse	reverse
110	chr1	157443090	157444308	nochange	novel	0.459555	0.512551	2810025M15Rik	NA	2810025M15Rik	Astn1,Dnm3,Phf21a,Xrcc3,Sfpq,Bend4,Sec16b	reverse	reverse	reverse
1100	chr13	116850718	116852492	nochange	novel	-0.982733	0.131228	Mrps30	NA	NA	NA	forward	forward	forward
1101	chr13	117357461	117358768	nochange	novel	-0.977875	0.408888	Mrps30	NA	NA	Naip2,Arl15,Isl1,Parp8,Pde4d	forward	forward	forward
1102	chr13	118269170	118269531	up	novel	1.46425	1.75511e-14	Mrps30	NA	NA	Ptprd,Fst,Zfp87,Wrn	reverse	reverse	reverse
1103	chr13	118350606	118352131	nochange	novel	-0.0786231	0.931471	Mrps30	NA	Mrps30	NA	forward	forward	forward
1104	chr13	118393046	118394054	up	novel	1.58065	0.0113778	Mrps30	NA	Mrps30	Atxn1	reverse	reverse	reverse
1105	chr13	119193827	119194844	nochange	novel	-0.163656	0.867526	Nnt	NA	NA	Rhbdd1	reverse	forward	forward,reverse
1106	chr13	119963479	119964994	nochange	novel	-0.701258	0.220368	Zfp131	NA	NA	NA	reverse	reverse	reverse
1107	chr13	119977145	119980019	up	novel	1.09215	0.0292063	Zfp131	NA	NA	NA	forward	forward	forward
1108	chr13	120013114	120014710	nochange	novel	-0.326615	0.483642	Zfp131	NA	NA	NA	forward	forward	forward
1109	chr13	120047853	120049440	nochange	novel	-0.344977	0.507331	Zfp131	NA	NA	NA	reverse	reverse	reverse
111	chr1	15785549	15786515	nochange	novel	-0.0350651	0.956236	Terf1	NA	Terf1	Tmeff2,Hsd17b4,Tnr,4930444P10Rik,Prim2,Rgs20,Dhx9,Terf1,Jph1,Ptpn18,Mdh1b	forward	forward	forward
1110	chr13	120082497	120085386	up	novel	1.25356	0.00835189	Zfp131	NA	NA	NA	reverse	reverse	reverse
1111	chr13	12541612	12542617	nochange	novel	0.807509	0.215973	Ero1lb	NA	Ero1lb	Armc1,Agmo,Heatr1,Ero1lb,Arhgef3,Edaradd,Nid1,Slc35b3,Isy1,Chrm3,Actn2,Elovl7,A330076C08Rik	forward	forward	forward
1112	chr13	12653153	12659449	nochange	novel	-0.090234	0.892865	Ero1lb	NA	NA	NA	reverse	forward	forward,reverse
1113	chr13	12703482	12706858	nochange	novel	0.892872	0.0350344	Ero1lb	NA	NA	NA	reverse	reverse	reverse
1114	chr13	12742496	12747857	nochange	novel	-0.570881	0.263697	Ero1lb	NA	NA	NA	reverse	reverse	reverse
1115	chr13	12754177	12759688	nochange	novel	-0.868414	0.00282558	Ero1lb	NA;NA	NA	NA	reverse	reverse	reverse
1116	chr13	12804394	12808675	nochange	novel	-0.972373	0.000962907	Ero1lb	NA	NA	NA	reverse	reverse	reverse
1117	chr13	12956383	12957599	down	novel	-2.78688	0.00645145	Ero1lb	NA	NA	NA	reverse	reverse	reverse
1118	chr13	13231424	13232628	nochange	novel	-0.876112	0.117653	Lyst	NA	NA	Lyst	forward	forward	forward
1119	chr13	13333463	13334022	nochange	novel	-0.716163	0.176293	Lyst	NA	NA	NA	reverse	reverse	reverse
112	chr1	160813404	160814126	down	novel	-8.07691	2.67541e-06	Rc3h1	NA	NA	Ankrd45,4930469G21Rik,Kcnip4,Rabgap1l,Copa	reverse	reverse	reverse
1120	chr13	13342147	13344885	nochange	novel	0.551203	0.224795	Lyst	NA	NA	NA	reverse	reverse	reverse
1121	chr13	13569485	13571005	nochange	novel	0.328737	0.64017	Lyst	NA	Lyst	Rad17,Tg,Nid1,Ggps1,Gm11346,Cdyl,Gcnt2,Chd7,Tgfa,Lyst,Tbce,Thoc6,Hcfc1r1,Cldn6,Tnfrsf12a,Obscn,Ywhaq,B3galnt2,4933412O06Rik,Abca17,Cib3,Olfml3	forward	forward	forward
1122	chr13	13889662	13892341	nochange	novel	0.508765	0.112828	Tbce	NA	NA	Nup107,Lyst,Arid4b,Igsf9b,4933433G15Rik,Mapk6,Rala,Dusp22	forward	forward	forward
1123	chr13	13945926	13952068	nochange	novel	0.0810594	0.856929	Tbce	NA	Tbce	B3galnt2,Iars,Edil3,Asb13,Slc25a12	forward	forward	forward
1124	chr13	14707453	14709219	nochange	novel	-0.195953	0.877457	AW209491	NA	NA	Inhba,Chrm3,Hecw1,Diras2,5033411D12Rik,Ube2ql1,Atg10,Acss3,Gli3,Elmo1,Ctla2a,Tpbpa,Snx16	reverse	reverse	reverse
1125	chr13	14745505	14747911	nochange	novel	0.667168	0.247931	AW209491	NA	NA	Ryr2,Vmn1r212,Slc17a2	reverse	reverse	reverse
1126	chr13	14764631	14766349	nochange	novel	0.349759	0.763987	AW209491	NA	NA	Chrm3	reverse	reverse	reverse
1127	chr13	16430330	16431867	nochange	novel	0.163865	0.840877	Inhba	NA	NA	Hecw1,5033411D12Rik,Ahrr,Trp63,Orc5,Cntnap3,Prl2b1,Inhba,Omd,Cenpp,1700029J07Rik,Gfod1,Gmds	reverse	reverse	reverse
1128	chr13	16846501	16847727	down	novel	-5.94634	0.00105003	Inhba	NA	NA	NA	reverse	forward	forward,reverse
1129	chr13	16851908	16853198	down	novel	-2.65561	0.00380747	Inhba	NA	NA	NA	forward	forward	forward
113	chr1	160815417	160821081	nochange	novel	-0.0431804	0.9398	Rc3h1	NA	NA	Rabgap1l,4930558K02Rik,Glb1	reverse	reverse	reverse
1130	chr13	17809375	17809815	up	novel	1.27107	2.9707e-05	Rala	NA	NA	NA	forward	forward	forward
1131	chr13	18030201	18031460	nochange	known	0.609053	0.406984	1600012F09Rik	NA	1600012F09Rik	Vps41,Acot12,Rala,Trpc3,Gli3,5033411D12Rik,Elmo1,1600012F09Rik	forward	forward	forward
1132	chr13	18639244	18645647	nochange	novel	0.155698	0.804073	Vps41	NA	NA	Ror2,1700027H10Rik,Pcdh10	reverse	forward	forward,reverse
1133	chr13	18935865	18937186	down	novel	-1.22761	0.0343055	Vps41	NA	NA	NA	reverse	reverse	reverse
1134	chr13	21160367	21161783	nochange	novel	-0.115159	0.689263	Trim27	NA	Trim27	Ptprb,Trim27,Ripk1,Bphl,2010111I01Rik,Arsb,9030624J02Rik,Gpx5,Hist1h2bl,Hist1h2bm,Hist1h2ai,Hist1h3h,Zfp184,Ankra2,Stard3nl,Olfr1368,C230035I16Rik,Cmah	forward	forward	forward
1135	chr13	21167484	21170984	nochange	novel	0.0193927	0.924014	Trim27	NA;NA	Trim27	9030624J02Rik,Trim27,Gpx5,Hist1h2bl,Hist1h2bm,Hist1h2ai,Hist1h3h,Zfp184,Ankra2,Stard3nl,Olfr1368,C230035I16Rik,Cmah,Nf2,Elmo1,Paip1,Abt1,Tert,Sgms1,Gpr158,Creb3l2	reverse	reverse	reverse
1136	chr13	21172207	21173008	nochange	novel	0.108428	0.731123	Trim27	NA	Trim27	Nf2,Elmo1,Paip1,Trim27,Hist1h2bm,Abt1,Tert,Sgms1,Gpr158,Creb3l2	forward	forward	forward
1137	chr13	21222482	21223202	nochange	novel	0.217663	0.482185	Trim27	NA	Trim27	Ctnnd2,Olfr944,Hist1h2bc,Hist1h1t,Hist1h4c,2210408I21Rik,Olfr1359,Nrap,Rap1gap,Usp48,Hist1h2bm,Lrp4	reverse	reverse	reverse
1138	chr13	21233862	21234816	nochange	novel	0.32404	0.0228199	Trim27	NA	NA	Olfr1361,Hist1h2bm,Rgnef	reverse	reverse	reverse
1139	chr13	21240860	21241761	nochange	novel	-0.236203	0.622356	Trim27	NA	NA	Gpx6,Akap9,Atp8a1,Vmn1r202,Lrrc16a,Entpd1	reverse	reverse	reverse
114	chr1	161267662	161269793	nochange	novel	0.421891	0.373877	Prdx6	NA	Prdx6	Rabgap1l,4930558K02Rik,Cdh4,Prdx6,Mrps18a,Cenpl,Tnfsf4,Mpzl1,Sdccag8,Fbxl7,Dock10,Ankrd45,4930469G21Rik,Cacna1e	reverse	reverse	reverse
1140	chr13	21248843	21249342	nochange	novel	0.771172	0.275522	Trim27	NA	NA	Trim27,Hist1h2bh,Hist1h3f,Olfr1535,Olfr1360,Shc3,Rhobtb3,Serinc5,Haus5,Ppfibp1	forward	forward	forward
1141	chr13	21259527	21260348	nochange	novel	0.0672002	0.772904	Trim27	NA	NA	NA	reverse	reverse	reverse
1142	chr13	21264499	21265026	nochange	novel	0.104436	0.850061	Trim27	NA	NA	NA	reverse	reverse	reverse
1143	chr13	21270266	21270932	nochange	novel	3.8685	0.0709289	Trim27	NA	NA	NA	reverse	reverse	reverse
1144	chr13	21408194	21408678	nochange	novel	1.0731	0.0542625	Zkscan3	NA	Zscan12,Zkscan3,Zfp187	NA	forward	forward	forward
1145	chr13	21907860	21908970	nochange	novel	0.0266785	0.965761	Zfp187	NA	NA	NA	reverse	reverse	reverse
1146	chr13	21916923	21917369	down	novel	-1.3628	0.046135	Zfp187	NA	NA	Gramd2,Ddx46,Papd7,Arhgap42,Chrm3,Trim27,Pom121l2,Hist1h2bc,Hist1h1t,Hist1h2ac,0610007P08Rik,Tbc1d22a,Emid2,Olfr1367,Orc2	forward	forward	forward
1147	chr13	21920130	21921082	nochange	novel	0.360828	0.186802	Zfp187	NA	NA	Gramd2,Ddx46,Papd7,Arhgap42,Chrm3,Trim27,Pom121l2,Hist1h2bc,Hist1h1t,Hist1h2ac,0610007P08Rik,Tbc1d22a,Emid2,Olfr1367,Orc2,Hist1h2ah,Hist1h2bk,Hist1h2bj,Hist1h4i,Hist1h2ag,Nedd9,Bcl9l,Cxcr5,Ppp2ca,Bphl,Polr3g,Olfr1359	reverse	reverse	reverse
1148	chr13	21924360	21925081	nochange	novel	0.456345	0.37328	Zfp187	NA	NA	Gramd2,Ddx46,Papd7,Arhgap42,Chrm3,Trim27,Pom121l2,Hist1h2bc,Hist1h1t,Hist1h2ac,0610007P08Rik,Tbc1d22a,Emid2,Olfr1367,Orc2,Hist1h2ah,Hist1h2bk,Hist1h2bj,Hist1h4i,Hist1h2ag,Nedd9,Bcl9l,Cxcr5,Ppp2ca,Bphl,Polr3g,Olfr1359,Gkap1,Fam199x,Setd8,Inmt,Amica1,4833422C13Rik,Acot12,Zfp184	forward	forward	forward
1149	chr13	21934944	21935664	nochange	novel	0.67385	0.0320259	Zfp187	NA	NA	Klf11,Cys1,Gpx5,Zscan12,4933425L06Rik,C230035I16Rik,4732471D19Rik,Ctnnd2,Mtap1b,Zfp184,Abt1,Dcdc2a,Cdkal1,Gpld1,Ninj1,1110007C09Rik,Ntrk2,Pom121l2,Trim27,Gli3,Dnajc6,BC035044,Clec2i,Caml,1700044C05Rik,Pfkp,Numbl,Stk11,Dos,Gm5095,Itpkc	forward	forward	forward
115	chr1	161725129	161727750	nochange	novel	0.022527	0.965761	4930558K02Rik	NA	NA	Stk24,Darc,Cadm3,Zcchc2,Ralgps2,Rabgap1l,Slc25a48,Gas5,Zbtb37,Dars2	forward	forward	forward
1150	chr13	21936457	21937260	nochange	novel	-0.268324	0.385881	Zfp187	NA	NA	Gpld1,Ninj1,1110007C09Rik,Ntrk2,Pom121l2,Trim27,Gli3,Dnajc6,BC035044,Clec2i,Caml,1700044C05Rik,Pfkp,Numbl,Stk11,Dos,Gm5095,Itpkc	forward	forward	forward
1151	chr13	21939754	21941095	nochange	novel	0.422271	0.000876407	Zfp187	NA	NA	Stk11,Dos,Gm5095,Itpkc,Hist1h2bc,Hist1h2ac	forward	forward	forward
1152	chr13	22424164	22427780	nochange	novel	0.574567	0.383354	Zfp322a	NA	NA	4930401O12Rik,Ankrd32	reverse	reverse	reverse
1153	chr13	23317388	23318198	nochange	novel	0.97291	0.0501679	Zfp322a	NA	Zfp322a	Greb1,Vmn1r219,Ryr2,Trim27,Zfp322a,2610307P16Rik,Olah,Tfap2a,Fam117b,Gnao1,Aoah,Pgbd1,Spock1,Zkscan3	reverse	reverse	reverse
1154	chr13	23345688	23347365	nochange	novel	0.327502	0.625628	Zfp322a	NA	Zfp322a	NA	forward	forward	forward
1155	chr13	23437604	23438853	nochange	novel	0.00967263	0.959598	Abt1	NA	Abt1	NA	forward	forward	forward
1156	chr13	23466790	23467547	up	novel	1.10032	3.00657e-05	Abt1	NA	Abt1	NA	reverse	reverse	reverse
1157	chr13	23498032	23498874	nochange	novel	-0.840608	0.000996603	Hist1h1d	NA	NA	C230035I16Rik,Btn1a1,Btn2a2,Ep300,5033411D12Rik,Exoc2	reverse	reverse	reverse
1158	chr13	23500007	23501121	nochange	novel	-0.0524487	0.867364	Hist1h1d	NA	NA	C230035I16Rik,Btn1a1,Btn2a2,Ep300,5033411D12Rik,Exoc2,Pom121l2,Fam65b,Nufip2	forward	forward	forward
1159	chr13	23502881	23504189	nochange	novel	0.0172584	0.964884	Hist1h1d	NA	NA	Pom121l2,Fam65b,Btn2a2,Nufip2,Btn1a1,Gcnt2	forward	forward	forward
116	chr1	161746188	161747992	nochange	novel	-0.310337	0.616631	4930558K02Rik	NA	NA	Prpf4,Tnfsf18,Rc3h1,Ankrd45,Klhl20,Tnfsf4,Tnr,Cnn1	reverse	reverse	reverse
1160	chr13	23506438	23507257	nochange	novel	0.0346141	0.868012	Hist1h1d	NA	Hist1h1d	Pom121l2,Fam65b,Btn2a2,Nufip2,Btn1a1,Gcnt2	reverse	reverse	reverse
1161	chr13	23517077	23520057	nochange	novel	-0.067148	0.655587	Hist1h1d	NA;NA	Hist1h1d	Nkapl,Ero1lb,Spin1,9430083A17Rik,Dcaf13,Slc25a32,Elmo1,Aoah,Syn1,Hist1h2be,A230056J06Rik,Naa35,Kcnh1,B4galt7,Pom121l2,Btn2a2,Mboat1,Jarid2,Ext1,Fabp4,Hist1h2bc,Hist1h2ac	reverse	reverse	reverse
1162	chr13	23521635	23522402	nochange	novel	-0.0190631	0.941383	Hist1h1d	NA	Hist1h1d	Btn2a2,Mboat1,Jarid2,Ext1,Fabp4,C230035I16Rik	reverse	reverse	reverse
1163	chr13	24611997	24613802	down	novel	-2.91469	4.73053e-06	BC005537	NA	NA	Gmnn,Cdk13,Fam65b,Ttll5,Gm11346,Jmy,Nsd1,Zcchc6	reverse	reverse	reverse
1164	chr13	24764128	24766762	nochange	novel	0.558458	0.541228	BC005537	NA	BC005537	NA	forward	forward	forward
1165	chr13	26442247	26443903	nochange	novel	-0.873974	0.00126766	Mrs2	NA	NA	NA	reverse	reverse	reverse
1166	chr13	26492539	26493072	nochange	novel	-0.663949	0.332306	Mrs2	NA	NA	5033411D12Rik,Prl6a1,Mpdz	reverse	reverse	reverse
1167	chr13	28124158	28131474	nochange	novel	0.209132	0.6374	Cdkal1	NA	NA	Apob,Prl7a1,Fbxl16,Olfr132,Adarb2,Tesk2,E2f3,Phactr1,Cap2,Prl5a1,Stxbp6,2610307P16Rik,A330102I10Rik,Oxr1	reverse	reverse	reverse
1168	chr13	28213263	28215037	nochange	novel	-0.384565	0.442493	Cdkal1	NA	NA	1700092E19Rik	reverse	reverse	reverse
1169	chr13	28257605	28258239	nochange	novel	0.532735	0.407397	Cdkal1	NA	NA	NA	reverse	reverse	reverse
117	chr1	163675499	163677369	nochange	novel	0.252587	0.854164	Scyl3	NA	NA	Sh2d1b1,Cntnap5a,Mettl11b,Csn1s1	reverse	reverse	reverse
1170	chr13	3003405	3005033	down	novel	-6.89817	4.62086e-05	Gdi2	NA	NA	Ccnt2	reverse	reverse	reverse
1171	chr13	30314661	30321369	nochange	novel	0.477321	0.332684	Agtr1a	NA	Agtr1a	Vmn1r220,Mboat1,Exoc2,Trpv2,Fbxl21,Anxa5,Cdkal1,Gmds,Mccc2,Cpeb1	reverse	reverse	reverse
1172	chr13	31179471	31180452	nochange	novel	-0.470049	0.504335	Exoc2	NA	NA	Cdkal1,Mboat1,1700018A04Rik,Srd5a1,4833422C13Rik,Ssbp2,Mylk4,Tgfbi,Nmnat3,Chrm3,Nid1,Exoc2,Pde4d,Adcy2	forward	forward	forward
1173	chr13	32639064	32640219	nochange	novel	0.184319	0.868664	Wrnip1	NA	NA	Fhad1,5033411D12Rik,Mylk4,Cdyl,Spock1	reverse	reverse	reverse
1174	chr13	32794611	32795746	nochange	novel	0.488996	0.405766	Wrnip1	NA	Wrnip1	Gmds,Mylk4,Rbms3,Bdp1,Serpinb9b,2210408I21Rik,Zmynd11,Vps35,Dcdc2a,Serpinb9	forward	forward	forward
1175	chr13	3298835	3299840	nochange	novel	0.694102	0.314141	Gdi2	NA	NA	Adarb2,Grm8	reverse	reverse	reverse
1176	chr13	33234753	33236085	nochange	novel	-0.763244	0.321812	Wrnip1	NA	NA	NA	forward	forward	forward
1177	chr13	33439608	33444830	nochange	novel	-0.197637	0.675461	Serpinb6a	NA;NA	NA	NA	forward	forward	forward
1178	chr13	3372801	3374379	nochange	novel	0.963379	0.0056619	Gdi2	NA	NA	Speer6-ps1,Pfkp,Zfp385b,Cdc14a,Ryr2,Gm5082,Ror2,Slc28a3,E030030I06Rik,Fam190a,Cyyr1,Rpl18,Sphk2,4930447J18Rik	forward	forward	forward
1179	chr13	34577175	34578154	down	novel	-7.47411	3.00657e-05	1300014I06Rik	NA	NA	Xrcc4,Ephb1,Eya4,Heatr1	reverse	reverse	reverse
118	chr1	165267194	165273721	nochange	novel	0.258985	0.660904	Tiprl	NA	NA	Dcaf6,Tiprl,Kifap3,Ppp1r42,Etnk2,Ren2,4930455F23Rik,Cep350,Ankrd44	forward	reverse	forward,reverse
1180	chr13	34579497	34580951	down	novel	-1.30873	0.0354227	1300014I06Rik	NA	1300014I06Rik	Eya4,Heatr1	forward	forward	forward
1181	chr13	34582253	34584461	nochange	novel	-0.3741	0.551352	1300014I06Rik	NA	1300014I06Rik	1700092E19Rik	forward	forward	forward
1182	chr13	34724505	34725747	nochange	novel	1.13898	0.196506	1300014I06Rik	NA	NA	Hivep1,4930458L03Rik,1300014I06Rik,Fam50b,Mir3471-1,Eci2	reverse	forward	forward,reverse
1183	chr13	35024856	35027152	nochange	novel	-0.427323	0.12114	Eci2	NA	Eci2	Gcnt2,Spock1,Gm10782,Actn2,9330111N05Rik,Prpf4b,4933417A18Rik,Eci3,Fars2	forward	forward	forward
1184	chr13	36570498	36571553	nochange	novel	-0.452019	0.599406	Nrn1	NA	NA	Fars2,Ly86,Sorcs3,Lrrc16a,Scgn,Rreb1,Atxn1,Ube2e2,Megf11	forward	forward	forward
1185	chr13	36577215	36579573	up	known	1.12021	6.00231e-06	Nrn1	NA	NA	Fars2,Scgn,Rreb1,Atxn1,Ube2e2,Megf11,Esr1,Sfi1,Pou6f2,Aoah,Slc22a23,Gli3,9530008L14Rik,BC018507,Phf2,F13a1,Bmp6,Hivep1,Cast,Haus4,Fermt2,Tob1,Myo5a,Fnip2,Slc25a39,Sap18,Ap3b1,Gm9776	forward	forward	forward
1186	chr13	36584035	36585955	nochange	novel	1.07263	0.102426	Nrn1	NA	NA	Esr1,Sfi1,Pou6f2,Aoah,Slc22a23,Fars2,Gli3,9530008L14Rik,BC018507,Phf2,F13a1,Bmp6,Hivep1,Cast,Fnip2,4933432G23Rik,Ssr1,Rnf144b,Sardh,Ankrd50,Klhl29,Rreb1,Atxn1,Inhba,Prl2b1,Olfr167,Gm6225,Lrp1b	reverse	reverse	reverse
1187	chr13	36619156	36622879	up	novel	1.58097	1.65847e-12	Nrn1	NA	NA	Fars2,Ly86,Rit2,Tpo,Klhl3,Cdyl,F13a1,Nup214,Sil1	forward	forward	forward
1188	chr13	36623560	36624627	nochange	novel	-0.281289	0.778399	Nrn1	NA	NA	Fars2,Tpo,Klhl3,Cdyl,F13a1,Ly86,Nup214,Sil1,1700001L19Rik,Fastkd3,Erc2	reverse	reverse	reverse
1189	chr13	3709636	3711205	nochange	novel	-0.315641	0.654414	Asb13	NA	NA	Slc2a1,Asb13,Fshr,Net1,Gli3	forward	forward	forward
119	chr1	165759539	165760615	nochange	novel	-0.0549289	0.904927	Creg1	NA	Creg1	Elk4,Dcaf6,Rcsd1,Rps6ka5,Creg1,Prdx6,Ildr2,Rgs7	reverse	reverse	reverse
1190	chr13	3719967	3721463	down	novel	-2.90289	4.94754e-06	Asb13	NA	NA	Gli3,5033411D12Rik,Serpinb9b,Akr1c20	forward	forward	forward
1191	chr13	3736228	3738374	down	novel	-2.8453	4.35367e-07	Asb13	NA	NA	Egln3	forward	forward	forward
1192	chr13	37458742	37460949	nochange	novel	-0.151277	0.798413	Rreb1	NA	NA	Hmga2,Fars2,Ext1	reverse	reverse	reverse
1193	chr13	37581235	37583940	nochange	novel	-1.19006	0.119567	Rreb1	NA	NA	Cenpp,Aspn,Map2k1,Rreb1,Ndrg3,Epas1,Lpxn,Ssr1,Crhbp,Sphkap	forward	forward	forward
1194	chr13	37592141	37600287	nochange	novel	-0.0744416	0.798956	Rreb1	NA	NA	Epas1,Lpxn,Ssr1,Crhbp,Sphkap,Prss21,Dcpp1,Cdyl,Lyrm4,Dsp,Tbce,B3galnt2,Zswim6,Slc35b3,Btbd9,Rreb1,Bmp6,Txndc5,Ndrg3,F2r,Rab3gap1,F13a1,Parp8,Hivep1,Sema4d,Mtmr3,Asb8,Sult6b1,Eif2ak2,Mall	forward	forward	forward
1195	chr13	37619330	37621330	nochange	known	-1.39062	0.10009	Rreb1	NA	NA	Ppp3r1,Elmo1,Kif2a,AI118078,Myo9a,Bcl2,Mak,Pinx1,Coro7	forward	reverse	forward,reverse
1196	chr13	37625201	37626843	nochange	novel	0.477159	0.288187	Rreb1	NA	NA	Bcl2,Mak,Pinx1,Coro7,Kcnab2	forward	forward	forward
1197	chr13	37641205	37641887	nochange	novel	0.115916	0.89647	Rreb1	NA	NA	Muted,Fcho2,Fam134a,1810031K17Rik,Skap1,Rreb1,4933426D04Rik,Prkag2,Gm1082,Prodh2	forward	forward	forward
1198	chr13	37732109	37733291	up	novel	1.35207	0.0121032	Rreb1	NA	NA	F13a1,Dicer1,Rgnef,N28178,Bcmo1,Ubash3b,Rasal1,Gmnn,Serpinb6a,Nqo2,Mylip,Atxn1,Kdm1b,Nup160,Plb1	reverse	reverse	reverse
1199	chr13	37761538	37763185	nochange	novel	-0.64088	0.482256	Rreb1	NA	NA	Fars2,Rreb1,Ddx46,Susd3,Fam169a,F13a1,Muted,Fam120a,A930001N09Rik,Lrrc41,Lhfpl2,Rab1b,Cnih2	reverse	reverse	reverse
12	chr1	108408599	108415991	nochange	novel	0.447933	0.307071	Vps4b	NA	NA	NA	reverse	reverse	reverse
120	chr1	166431569	166431993	up	novel	3.4146	8.07948e-07	Tada1	NA	NA	Mgst3,Thsd7b,Rxrg,Smyd3,Cnih3,Rasal2,Dnm3,Pou2f1,Rabgap1l,Gas5,Zbtb37,Nuf2,Uap1,Wdr64,Cdc73,Gorab	forward	forward	forward
1200	chr13	37779088	37779647	up	novel	2.88452	0.000164901	Rreb1	NA	Rreb1	Med14,Rapgef6,Zfp407,Ly86,Rreb1,Cdkal1,Nol4,Ctnnb1	reverse	reverse	reverse
1201	chr13	38109618	38114789	nochange	novel	0.38919	0.542044	Dsp	NA	Dsp	Olfr1359,Lyrm4,Cage1,Dsp,Nedd9,Gm2848,Slc25a48	forward	reverse	forward,reverse
1202	chr13	38531723	38533805	nochange	novel	-0.457787	0.489855	Txndc5	NA	Txndc5	Kif27,Adarb2	reverse	reverse	reverse
1203	chr13	38587216	38592367	down	novel	-1.57725	7.22778e-07	Eef1e1	NA	NA	NA	forward	forward	forward
1204	chr13	39440236	39441921	nochange	novel	-0.708405	0.0795527	Slc35b3	NA	NA	Ryr2,Actn2,Cdyl,4931414P19Rik,Odz2,Pou6f2,Sgpp1,Tfap2a,Ntm,Gpr98	reverse	reverse	reverse
1205	chr13	39506499	39508224	nochange	novel	0.419139	0.643733	Slc35b3	NA	NA	Nsun2,Srd5a1,Pcdha4-g,Prl3c1	forward	forward	forward
1206	chr13	4037617	4041703	up	novel	1.65888	6.18802e-10	Akr1c14	NA	Akr1c14	Akr1c18,Akr1c19,Marcksl1-ps4,Phf2,Stox2,Adamtsl1,Hecw1,Txndc3,Cdkal1,Net1,Akr1c21	forward	forward	forward
1207	chr13	40854089	40856040	nochange	novel	-0.996492	0.00311242	Gcnt2	NA	Gcnt2	Bcl11b,Gcnt2,Elovl2,1700080E11Rik,Malat1,Helb,Snx9,Mettl13,U05342	forward	forward	forward
1208	chr13	40986261	40987995	nochange	novel	-1.29231	0.0808381	Pak1ip1	NA	Pak1ip1,Tmem14c	NA	forward	forward	forward
1209	chr13	41231854	41233569	nochange	novel	-0.0621533	0.857016	BC024659	NA	Elovl2,BC024659	Nedd9,Txndc5,Bmp6,Ofcc1,Gcnt2,Elovl2,BC024659,Bphl,Ripk1,Ankrd44,Abi1,Pdss1,Gcm2,Zcchc6,Isca1,Etohd2,Dip2c,Nid1	reverse	reverse	reverse
121	chr1	166945519	166946415	nochange	novel	0.897446	0.240018	Tmco1	NA	NA	Pappa2,Fam78b,Gm4847,Akt3,BC003331,Hmcn1,Kif26b,Tiprl,Gpa33,Pbx1,Ptpn4,Ush2a,Olfr1130,Dpp10,Kcnh1,Lrrc52,Lmx1a,Cd34	forward	forward	forward
1210	chr13	4381744	4382477	nochange	novel	0.995342	0.0200214	Akr1c6	NA	NA	Spock1	reverse	reverse	reverse
1211	chr13	4384143	4385389	nochange	novel	0.398576	0.600939	Akr1c6	NA	Akr1c6	Spock1,Gmds,Ssbp2,Glis3,Dhrs7b,Sorcs3,Sfi1,Gdi2	reverse	forward	forward,reverse
1212	chr13	4388158	4389721	nochange	novel	0.489213	0.220493	Akr1c6	NA	Akr1c6	Spock1,Gmds,Ssbp2,Glis3,Dhrs7b,Sorcs3,Sfi1,Gdi2,Akr1c19	reverse	reverse	reverse
1213	chr13	4429332	4431489	nochange	novel	0.260772	0.644054	Akr1c6	NA	Akr1c6	NA	reverse	reverse	reverse
1214	chr13	45006611	45007282	nochange	novel	0.757132	0.328781	Dtnbp1	NA	NA	NA	reverse	reverse	reverse
1215	chr13	45014966	45018263	nochange	novel	0.141515	0.867526	Dtnbp1	NA	NA	Dtnbp1,Gmpr,Atxn1,Atg10,Gm1332	forward	forward	forward
1216	chr13	45973711	45974527	nochange	novel	0.421151	0.652005	Atxn1	NA	NA	Slc22a23,Atxn1,Uimc1,Whrn,Gfod1,Adamts6,Cap2,Cage1,5033411D12Rik,Cenpp,Ecm2,Fars2,Jarid2,Parp8	reverse	reverse	reverse
1217	chr13	46736168	46736799	nochange	novel	0.715337	0.37416	Nup153	NA	NA	Nup153	forward	forward	forward
1218	chr13	47111988	47113437	nochange	novel	0.936783	0.201642	Dek	NA	Dek	Foxc1,Rnf144b,Dapk1,Fars2,Dek,Kdm1b,Pde4d,Armc9,9530008L14Rik,Bicd2,Tpmt,Sema4d,Fam190a	reverse	reverse	reverse
1219	chr13	47278915	47281880	nochange	novel	-0.686816	0.0985047	Dek	NA	NA	NA	reverse	reverse	reverse
122	chr1	167881454	167881769	nochange	novel	-0.764943	0.291983	Pbx1	NA	NA	Slc35f5,Wdr64,Gm4847,Iqca,Spata17,Ush2a	reverse	reverse	reverse
1220	chr13	47740680	47742391	nochange	novel	0.226928	0.841091	Dek	NA	NA	Celf2,Olfr397	reverse	reverse	reverse
1221	chr13	48551920	48553167	nochange	known	1.40471	0.0717585	Zfp169	NA	NA	Faf2,Gm10782,Ankrd32,2210408I21Rik,Phf2,Srl,Rad9,Ptpdc1,Rpl7,Rdh10,Tex14,Myl6,Myl6b	forward	reverse	forward,reverse
1222	chr13	49980917	49987161	nochange	novel	0.101681	0.854592	Iars	NA	NA	NA	forward	forward	forward
1223	chr13	5065109	5067098	nochange	novel	-0.93706	0.224747	Akr1e1	NA	NA	NA	forward	reverse	forward,reverse
1224	chr13	5069635	5070750	nochange	novel	-0.838161	0.183434	Akr1e1	NA	NA	Stard3nl	forward	forward	forward
1225	chr13	51055229	51056290	nochange	novel	0.0776923	0.94085	9430083A17Rik	NA	9430083A17Rik,Spin1	Cks2,9430083A17Rik,Spin1,Zfp369,Ttc24,Mettl11b,Cdkal1,Serpinb6b,Shc3,S1pr3,4931406B18Rik,Rbms3,Ror2,Sv2c,Tfap2a,Tpmt,Slc28a3	forward	forward	forward
1226	chr13	51071387	51073040	down	novel	-1.45192	0.00165732	9430083A17Rik	NA	9430083A17Rik,Spin1	S1pr3,Glrp1,Syk	reverse	forward	forward,reverse
1227	chr13	51202601	51203345	nochange	novel	0.707798	0.315499	Spin1	NA	NA	NA	forward	forward	forward
1228	chr13	51631874	51639382	nochange	novel	0.655114	5.64226e-06	Cks2	NA	Cks2,Secisbp2	Secisbp2,Cks2,5033411D12Rik,Jarid2,Bicd2,Dip2c,Ppm1l,1700123O12Rik,Kif13a,Traip,Kin	forward	forward	forward
1229	chr13	51900975	51901582	nochange	novel	-0.371507	0.478571	Gadd45g	NA	NA	Mboat1,Shc3,Pde8b,Sema4d,4921525O09Rik,Prkrir,Tbc1d16,Bahcc1,Uqcrfs1,Gprin1,Pou5f1,Tcf19,Nsd1	forward	forward	forward
123	chr1	168600797	168601595	nochange	novel	0.463722	0.549002	Pbx1	NA	NA	Pbx1,Sfi1,Rcsd1	reverse	reverse	reverse
1230	chr13	51985711	51990799	nochange	novel	0.498018	0.288705	Gadd45g	NA	NA	Syk,Klhl3,Atg10,Rapgef4,Ern1,Epdr1,4921525O09Rik,Rasgrf2,Wdr13,Gm4636,Sema4d,Spred1,AI846148,1700105P06Rik,Gm10782,Hecw1,Phf2,Uqcc	forward	forward	forward
1231	chr13	52019193	52020069	up	novel	3.72689	7.84859e-07	Gadd45g	NA	NA	Xkr9,Hnf1a,Zfml,Auh,Hivep1,Diras2,Ezr,Zfp457,4921525O09Rik,Sorcs1,Sorcs2,Ulk4,1700011B04Rik	forward	forward	forward
1232	chr13	52021803	52023590	nochange	novel	0.551759	0.543653	Gadd45g	NA	NA	Auh,Hivep1,Diras2,Ezr,Zfp457,4921525O09Rik,Sorcs1,Sorcs2,Ulk4,1700011B04Rik	reverse	reverse	reverse
1233	chr13	52024606	52025677	nochange	novel	0.472057	0.52423	Gadd45g	NA	NA	4921525O09Rik,Sorcs1,Sorcs2,Ulk4,1700011B04Rik,Skap1,Dtnbp1,Syk,Gnat1,Ntm	forward	forward	forward
1234	chr13	52034427	52035933	nochange	novel	0.428904	0.470142	Gadd45g	NA	NA	Gnat1,Ntm,Cap2,Osbpl1a,Prkrir,Fgd3,Sema4d,Ror2,Catsper3,A830082K12Rik,Nr2f1,2410089E03Rik,Cks2	forward	forward	forward
1235	chr13	52152947	52156823	nochange	novel	0.458032	0.0721859	Gadd45g	NA	NA	Fam120a,Gadd45g,4921525O09Rik,Fam193b,Ddx41,Sema4d,Fgfr4,Atg10,Dhfr,Hivep1,Lrp1,Nol11,5430437J10Rik,Gfra1,Acsf2,Thada,Zmynd11,Secisbp2,Tollip,Hivep2,Ccdc127,Lrrc14b,Ythdf2,Tgfbr3	reverse	reverse	reverse
1236	chr13	5215837	5216268	nochange	novel	0.440136	0.538155	Akr1e1	NA	NA	NA	forward	forward	forward
1237	chr13	52178897	52200591	nochange	novel	-0.0236074	0.870235	Gadd45g	NA	NA	Auh,Faf2,Sema4d,Polq,Shc3,Diras2,Mios,4921525O09Rik,Skiv2l2,Dhx29,Gpr34,Cask,Parm1,Mylk4,Nedd9,BB123696,Ankrd29,Bcat2,0610005C13Rik,A530099J19Rik,Syk,Gadd45g,Bicd2,Zfand3,Copg,Pou5f1,Ahrr,Ssbp2,Surf6,Spry1	reverse	reverse	reverse
1238	chr13	52238365	52239724	nochange	novel	-0.818954	0.472964	Gadd45g	NA	NA	Hspa4,Gm11346,Dapk1,Lrp8,Anapc11,Alyref,Npb,Gm2848,Zswim5,Iars,Sema4d,4921525O09Rik,Syk,Auh,Anxa10,Tlcd1,Nek8,Cenpp	reverse	reverse	reverse
1239	chr13	52762137	52763584	up	novel	4.35828	7.21903e-11	Auh	NA	NA	NA	forward	forward	forward
124	chr1	16891941	16898292	nochange	novel	0.0623583	0.928092	Ly96	NA	NA	Ren2,Etnk2,Pi15,Mtap2,Prex2,Top1mt,Pax3,Tmeff2,Rimbp2,Stau2,Gpr39,Als2,Ncoa2,Col19a1	forward	reverse	forward,reverse
1240	chr13	52940733	52941673	up	novel	1.66291	0.00119122	Nfil3	NA	Nfil3	Slc6a8,Stk4,Crhbp,Mtmr11,Otud7b	forward	forward	forward
1241	chr13	53046419	53048034	nochange	novel	-1.11618	0.230795	Nfil3	NA	NA	Slc22a23,Gcnt4	reverse	forward	forward,reverse
1242	chr13	54066502	54068559	nochange	novel	0.82885	0.0142459	Sfxn1	NA	Sfxn1	NA	forward	forward	forward
1243	chr13	55101728	55102942	up	novel	1.10941	0.0458588	Zfp346	NA	Zfp346	NA	forward	forward	forward
1244	chr13	55572853	55575747	nochange	novel	-0.197977	0.599406	Tmed9	NA	Dok3,Ddx41,Fam193b,Tmed9,B4galt7,Caml	B4galnt3,Arhgef1,Olfr1344,Gm16532,Uimc1	reverse	reverse	reverse
1245	chr13	55582141	55584137	up	novel	1.24776	0.0249545	Tmed9	NA	Fam193b,Tmed9,B4galt7,Caml	B4galnt3,Arhgef1,Olfr1344,Gm16532,Uimc1,4933422H20Rik,Mir3968,Nedd9,Ranbp9,Gkap1,Rab8b,Tmed9,Cnot4,Ubash3a	reverse	reverse	reverse
1246	chr13	56949544	56950171	nochange	novel	-0.574206	0.5574	Smad5	NA	NA	Fars2,Gm2762,5033411D12Rik,Gfpt1	forward	forward	forward
1247	chr13	58219005	58221414	up	novel	2.25918	1.25638e-08	Ubqln1	NA	Ubqln1	NA	reverse	reverse	reverse
1248	chr13	60947618	60949261	nochange	novel	0.83677	0.302926	Ctla2b	NA	NA	NA	reverse	reverse	reverse
1249	chr13	61832212	61833611	nochange	novel	-1.43047	0.137021	Zfp935	NA	NA	NA	reverse	reverse	reverse
125	chr1	170119412	170122181	nochange	novel	0.658339	0.439413	Uap1	NA	Uap1	NA	reverse	reverse	reverse
1250	chr13	62082034	62090714	nochange	novel	-9.83972e-06	0.999964	Zfp935	NA	NA	NA	forward	forward	forward
1251	chr13	62199520	62200910	down	novel	-3.19878	0.00550471	Zfp935	NA	NA	NA	forward	forward	forward
1252	chr13	62285348	62285948	up	novel	1.12824	0.0273773	Zfp935	NA	NA	NA	forward	forward	forward
1253	chr13	62291612	62296945	nochange	novel	-0.250156	0.344975	Zfp935	NA;NA;NA	NA	NA	forward	forward	forward
1254	chr13	62314122	62315288	nochange	novel	-0.441545	0.62403	Zfp935	NA	NA	A130040M12Rik,Lhfpl2,Spock1,Gm4934,5730403I07Rik,Cntnap3,Sema6d,Gm5084,Adamts6,Fbp1,Iqcj-schip1	forward	forward	forward
1255	chr13	62341999	62343929	up	novel	3.9912	2.0201e-05	Zfp935	NA	NA	NA	reverse	reverse	reverse
1256	chr13	62714240	62715316	nochange	novel	-0.939279	0.160778	Fbp1	NA	NA	NA	forward	forward	forward
1257	chr13	62719337	62721043	down	novel	-3.06052	0.00180816	Fbp1	NA	NA	NA	forward	forward	forward
1258	chr13	62721817	62723197	nochange	novel	-0.998172	0.200222	Fbp1	NA	NA	Dopey1	forward	forward	forward
1259	chr13	62726657	62732602	nochange	novel	0.0104339	0.988173	Fbp1	NA	NA	Vmn2r85,Fbp1,2010111I01Rik,Nlrp4f,Dapk1,Ptch1,Rasgrf2	reverse	reverse	reverse
126	chr1	170945005	170946453	down	novel	-1.04365	0.00575791	Fcgr2b	NA	Fcgr2b	NA	reverse	reverse	reverse
1260	chr13	62813042	62814733	down	novel	-1.78546	1.96777e-06	Fbp1	NA	NA	Slc17a3,Slc17a1,Dapk1,Tprg	reverse	reverse	reverse
1261	chr13	62907126	62908603	nochange	novel	0.0855966	0.897948	Fbp1	NA	Fbp1	Ptch1,2210408I21Rik,Hdac8,Polr3gl,2210016F16Rik,Hnrnpk,2010111I01Rik,Fancc,Limk2,Cdkal1,Fbp1,Ppwd1,Pde4d,1700084F23Rik	forward	forward	forward
1262	chr13	62998241	62999547	up	novel	1.50855	0.00453956	2010111I01Rik	NA	2010111I01Rik	Slc22a23,Rreb1,2010111I01Rik,0610007P08Rik,Gmds,Fancc,Synj1,Gfod1,Slc6a3,Abhd2,1700011E24Rik	reverse	reverse	reverse
1263	chr13	64319595	64320980	nochange	novel	0.787667	0.224928	1110018J18Rik	NA	1110018J18Rik,Ctsl	Vps41,Ccnjl,Fancc,Ptch1,Ctsl,Mctp1	reverse	forward	forward,reverse
1264	chr13	64343654	64344640	nochange	novel	0.791031	0.103763	Ctsl	NA	Ctsl	NA	forward	forward	forward
1265	chr13	64541917	64543185	nochange	novel	-0.476438	0.636682	Cdk20	NA	NA	A530065N20,Unc5d	forward	forward	forward
1266	chr13	64559673	64559966	nochange	novel	-0.188714	0.767304	Cdk20	NA	NA	Ryr2,Gli3	forward	forward	forward
1267	chr13	65238498	65244942	nochange	novel	0.784849	0.00735029	Zfp369	NA;NA	Zfp369	Nedd9,4932441B19Rik,Zfp369,Ttc37,Hist1h2ae,Hist1h2bg,Iars2,Pacsin2,Hist1h4a,Depdc7,Bcas3,Cyth1,BC048355,Apoa2,Tomm40l,Stx2,Mbd3,Pcif1,Ing2,Zswim5,H13,Mbtps2,Hnrnpab,Hmgb2,Rhpn2,Zbtb5,Jund,Ing1,Cln5,Hist1h3i,Stard7,Mrpl15,Tmem30a,4930429F24Rik,Dedd2,Zfp526,Nsmce1,Snrpd1,Sil1,Ube2s,Trim72,Tmem183a,Fnbp1l,4930441O14Rik,Zfp85-rs1,9330111N05Rik,Atg10,Gt(ROSA)26Sor,Setd5,E2f4,Exoc3l,Ywhaq,5330413P13Rik…	reverse	reverse	reverse
1268	chr13	65258641	65260564	down	novel	-1.23196	0.0480301	Zfp369	NA	Zfp369	Prpf4b,Nlrp4f,Fam172a,Xrcc4,Sbno1,Zfp808,A130040M12Rik,Zfp369,4930474G06Rik,Dusp22,Mmp17,Hiatl1,Srd5a1,Zswim6	forward	forward	forward
1269	chr13	65264653	65266623	up	novel	1.72449	0.0105874	Zfp369	NA	Zfp369	Zfp808,A130040M12Rik,Zfp369,4930474G06Rik,Dusp22,Mmp17,Hiatl1,Srd5a1,Zswim6,Zfp934,Adcy2	forward	forward	forward
127	chr1	170949023	170950175	nochange	novel	-0.426295	0.608846	Fcgr2b	NA	Fcgr2b	NA	reverse	reverse	reverse
1270	chr13	65443065	65444588	nochange	novel	-0.517631	0.307325	Zfp369	NA	NA	Cntnap3	forward	forward	forward
1271	chr13	65449034	65450425	nochange	novel	0.151603	0.81658	Zfp369	NA	NA	Cntnap3	forward	forward	forward
1272	chr13	65717390	65718483	down	novel	-1.13026	0.0253118	Zfp369	NA	NA	NA	forward	forward	forward
1273	chr13	66017098	66019460	nochange	novel	0.439663	0.551988	Zfp369	NA	NA	NA	reverse	reverse	reverse
1274	chr13	66385585	66387270	nochange	novel	-0.131911	0.894992	Uqcrb	NA	NA	NA	reverse	reverse	reverse
1275	chr13	67231466	67232168	nochange	novel	-0.326346	0.778875	Zfp458	NA	Zfp458	NA	reverse	reverse	reverse
1276	chr13	67655420	67661966	nochange	novel	0.091539	0.747399	Zfp738	NA	A530054K11Rik,Zfp738,Zfp71-rs1	NA	forward	forward	forward
1277	chr13	67884814	67885970	nochange	novel	0.0571326	0.926323	Zfp273	NA	NA	NA	forward	forward	forward
1278	chr13	67886831	67893644	nochange	novel	-0.221672	0.0942442	Zfp273	NA	NA	Cntnap5b	forward	forward	forward
1279	chr13	67944533	67946031	nochange	novel	0.349707	0.667953	Zfp273	NA	NA	NA	forward	forward	forward
128	chr1	171063613	171065511	nochange	novel	-0.128608	0.639955	1700009P17Rik	NA	NA	NA	forward	forward	forward
1280	chr13	67960189	67961786	nochange	novel	0.0486998	0.950343	Zfp273	NA	NA	NA	forward	forward	forward
1281	chr13	67976012	67977511	nochange	novel	0.411528	0.569372	Zfp273	NA	NA	NA	forward	forward	forward
1282	chr13	68209854	68211163	up	novel	1.99277	0.00349453	Mtrr	NA	NA	NA	forward	forward	forward
1283	chr13	69380702	69380984	down	novel	-1.15838	2.77787e-15	Papd7	NA	NA	Cenpp,Ecm2,Hcn1,Prpf40a,Sln	forward	forward	forward
1284	chr13	6940593	6946641	nochange	novel	0.243169	0.676548	Pitrm1	NA	NA	Slc16a7,Krt76,Rbms3	reverse	forward	forward,reverse
1285	chr13	69562309	69565050	nochange	novel	-0.202969	0.646543	Srd5a1	NA	Srd5a1,Nsun2	NA	forward	forward	forward
1286	chr13	6956539	6958112	nochange	novel	-0.416481	0.680728	Pitrm1	NA	NA	4931429P17Rik,Fgd4,Gabrg2,Ryr2,Dclk1,Adarb2	reverse	reverse	reverse
1287	chr13	70278190	70278844	up	novel	8.62913	3.10097e-07	Med10	NA	NA	BC018507,Adamts16,B4galt6,Ryr2,Mast4,4932441B19Rik,Smn1,Cdkal1,4930520P13Rik,Mef2c,Pou6f2	forward	forward	forward
1288	chr13	71085645	71091941	nochange	novel	0.0264459	0.971612	Med10	NA	NA	Gli3,Adarb2,Wdr37,4930520P13Rik,Sfi1,Chrm3	reverse	reverse	reverse
1289	chr13	71880564	71882145	nochange	novel	-0.947625	0.249865	Ndufs6	NA	NA	2210408I21Rik,Amph,8030423J24Rik	reverse	reverse	reverse
129	chr1	171066072	171067266	nochange	novel	-0.194729	0.586854	1700009P17Rik	NA	NA	NA	reverse	reverse	reverse
1290	chr13	72454565	72455574	nochange	novel	0.413139	0.620053	Ndufs6	NA	NA	Ocln,2210408I21Rik,Rasgrf2,4930455J16Rik	forward	forward	forward
1291	chr13	73138946	73139237	nochange	novel	-0.0250141	0.932225	Ndufs6	NA	NA	1700092E19Rik,Aoah,Prl3d1,Gli3,9330111N05Rik,Trip13	forward	forward	forward
1292	chr13	73734952	73736833	nochange	novel	-1.4297	0.0870618	Slc12a7	NA	Slc12a7	Rptor,Bmp6,Tert,Erbb2ip,Ntrk3,Lpcat1,Slc9a3,Plac1,Nsd1,Skiv2l2,Art3,Cxcl10,BC017647	reverse	reverse	reverse
1293	chr13	73737781	73738843	nochange	novel	0.0634686	0.94085	Slc12a7	NA	Slc12a7	Rptor,Bmp6,Tert,Erbb2ip,Ntrk3,Lpcat1,Slc9a3,Plac1,Nsd1,Skiv2l2,Art3,Cxcl10,BC017647	reverse	reverse	reverse
1294	chr13	73876523	73878832	nochange	novel	0.453257	0.558919	Slc12a7	NA	NA	Tor3a,Smyd3,Tbce,Tert,Dcdc2a,Slc6a3,Slc12a7,Clptm1l,Acot12,4833422C13Rik,Zbtb38,Amph,Nkd2,Tppp,Kcnq5,Cwc27,Zdhhc11,Brd9,4921508D12Rik,Akr1c20,Rad17,Marveld2,Pde4d	reverse	reverse	reverse
1295	chr13	74406316	74407436	nochange	novel	-0.228062	0.400523	Lrrc14b	NA	Lrrc14b	Edil3,Iqgap2,Lyst,Nedd9,Exoc3,Ahrr,Cast,Dip2c,Gabrb3,Zfp367,Arl15,Ckmt2,Adcy2,Slc17a2	reverse	reverse	reverse
1296	chr13	74427987	74463030	nochange	novel	0.100352	0.514176	Zfp825	NA;NA;NA;NA	Zfp825	Pde4d,Btf3,Ccdc127,Lrrc14b,Pdcd6,Ahrr,Asxl2,Pde8b,Adcy8,Snta1,Smad5,Sdhd,Timm8b,Psmg1,Nhlrc2,Dclre1a,Polr2a,Anp32e,Rbpj,Mcm10,Hnrnph1,Commd10,Luc7l,Dnajb6,Gm5129,Mctp1,Fancc,Mtap1b	forward	forward	forward
1297	chr13	74499448	74512860	nochange	novel	0.114858	0.538477	Zfp825	NA	Zfp825	Nsd1,Glrx	forward	forward	forward
1298	chr13	74521794	74523710	nochange	known	0.534378	0.0504482	Zfp825	NA	Zfp825	Acot7,Cdk2ap1,Polr2a,Noxo1,Rerg,Jtb,Tex14,Gm1976,Specc1l	forward	forward	forward
1299	chr13	74530957	74536853	nochange	novel	-0.652968	0.0327739	Zfp825	NA;NA	Zfp825	Zfp87,Ahrr,Sdha,Gpr98	reverse	reverse	reverse
13	chr1	10889592	10896003	nochange	novel	-0.00550825	0.992865	Arfgef1	NA	NA	Xkr4,2410127L17Rik,Eif3e	reverse	reverse	reverse
130	chr1	171071188	171074909	nochange	novel	-0.259545	0.399267	1700009P17Rik	NA;NA	1700009P17Rik	NA	forward	forward	forward
1300	chr13	74563156	74564545	nochange	novel	0.164602	0.738033	Erap1	NA	NA	Trip13,Cast,Cd200r1,Vit,Hist2h2be,Hist2h2ab,Rps16,Agpat6,Kit,Hsdl1,Lrrc50,Secisbp2,Gm15545,Prmt1,Mapkbp1,Jmjd7,Dhcr7,Fam126b,Ndufb3	forward	forward	forward
1301	chr13	74836898	74837140	nochange	novel	-3.14989	0.579706	Cast	NA	NA	NA	reverse	reverse	reverse
1302	chr13	75179320	75180563	nochange	novel	0.254437	0.828555	Cast	NA	NA	NA	forward	reverse	forward,reverse
1303	chr13	75350241	75351106	nochange	novel	0.548275	0.498688	Ell2	NA	NA	Prl8a2,Clptm1l,Atp6ap1l,Ptdss1,Ell2	forward	forward	forward
1304	chr13	75413932	75415485	nochange	novel	-0.391882	0.667338	Ell2	NA	NA	NA	forward	forward	forward
1305	chr13	75438226	75439745	down	novel	-1.57324	0.00228472	Ell2	NA	NA	Mast4,Iqcf5,Stac,Lama2,Gria1,Adamts16,Ell2,Mctp1,Gpr98,Gmnn	forward	forward	forward
1306	chr13	75610162	75612428	down	novel	-8.58048	2.79391e-07	Ell2	NA	NA	Lrba,Mtap1b,Il34,Ell2,Fhit,Rnf180,Olfr1364,Nlrp4f,Plekhf2,Klhl3,Ttc37,Mir682	reverse	reverse	reverse
1307	chr13	75683666	75685674	nochange	novel	0.650276	0.281191	Ell2	NA	Ell2	Tbc1d15,Ttc37,1700012I11Rik,Zfp532,Atrnl1	forward	forward	forward
1308	chr13	75954039	75955295	nochange	novel	0.374891	0.599406	Rfesd	NA	Rfesd	Spock1,Erap1,Rhobtb3,Ell2,Fam172a,Hapln1,2210408I21Rik,Fhit,Spata9,Mctp1,Dapk1,Ahrr,Loxl2,Hira,Uhrf2	reverse	reverse	reverse
1309	chr13	76209375	76210646	nochange	novel	0.281495	0.841256	Ttc37	NA	NA	Gmds	reverse	reverse	reverse
131	chr1	171078802	171080770	nochange	novel	-0.581933	0.0465558	1700009P17Rik	NA	1700009P17Rik,Sdhc	NA	forward	forward	forward
1310	chr13	77695752	77702266	nochange	novel	0.517971	0.283048	Fam172a	NA	Fam172a	Cdkal1,Ttc37,Fam172a	reverse	reverse	reverse
1311	chr13	7805933	7807145	nochange	novel	-0.809692	0.567277	Wdr37	NA	NA	4930448C13Rik,Gm16387	reverse	forward	forward,reverse
1312	chr13	79264558	79265500	nochange	novel	-0.100064	0.929044	Fam172a	NA	NA	Prl2b1,Gtpbp4	forward	forward	forward
1313	chr13	79454897	79455636	nochange	novel	0.958147	0.00154038	Arrdc3	NA	NA	Ube2ql1,Mctp1,2210408I21Rik,Elavl4	reverse	reverse	reverse
1314	chr13	7949089	7954285	nochange	novel	0.104295	0.867364	Wdr37	NA	NA	Zfp959,Lrrc16a,Adarb2,Mctp1	reverse	reverse	reverse
1315	chr13	79563555	79570682	nochange	novel	0.18304	0.720861	Arrdc3	NA	NA	2310005E17Rik	forward	forward	forward
1316	chr13	80012092	80012379	nochange	novel	0.0505522	0.904314	Arrdc3	NA	NA	Vcan,Lman2,Mctp1,Mtap1b,Magi3	reverse	reverse	reverse
1317	chr13	80536726	80538599	nochange	novel	0.0446074	0.936373	Arrdc3	NA	NA	Ctsll3,Ptdss1,4933433G19Rik,2210408I21Rik,Asxl2,Ufc1	forward	forward	forward
1318	chr13	83812900	83815057	nochange	novel	-0.864852	0.400006	Tmem161b	NA	NA	NA	reverse	reverse	reverse
1319	chr13	84323710	84324977	down	novel	-7.67961	1.32112e-05	Tmem161b	NA	NA	Fam172a	reverse	reverse	reverse
132	chr1	171081321	171082499	nochange	novel	0.279511	0.460718	1700009P17Rik	NA	1700009P17Rik,Sdhc	Dusp12,Slamf6,1700009P17Rik,Ufc1,Sgpp2,R3hdm1,Zranb3,Fcgr3,Trip13	reverse	reverse	reverse
1320	chr13	84346479	84346761	nochange	novel	0.092151	0.60785	Tmem161b	NA	NA	Nhlrc1,Tmem161b,Itga1,Hcn1,Cdc14b,Mctp1,Mef2c,Cdyl,Rgnef,Nnt,Mast4,Pde4d,Lmx1a,Cerkl,Crhbp	forward	forward	forward
1321	chr13	84441946	84443133	nochange	novel	-0.3235	0.787724	Tmem161b	NA	NA	Adcy2,Serpinb6d,Gpr98	reverse	reverse	reverse
1322	chr13	85865001	85865414	up	novel	1.38591	0.0196401	Cox7c	NA	NA	NA	reverse	forward	forward,reverse
1323	chr13	86104203	86105042	nochange	novel	-0.485622	0.658624	Cox7c	NA	NA	Man1a,Ptdss1,Edil3,Iqgap2,Mccc2,Bdp1	forward	forward	forward
1324	chr13	86195258	86195976	nochange	novel	-0.689677	0.214457	Cox7c	NA	NA	NA	forward	forward	forward
1325	chr13	86686497	86687456	down	novel	-2.63271	0.00332327	Cox7c	NA	NA	1700011E24Rik	forward	reverse	forward,reverse
1326	chr13	86772696	86778084	nochange	novel	0.104865	0.855271	Cox7c	NA	NA	Spock1,Pknox2	reverse	reverse	reverse
1327	chr13	87348928	87354074	nochange	novel	-0.00195899	0.997631	Cox7c	NA	NA	NA	reverse	reverse	reverse
1328	chr13	87370871	87375017	nochange	novel	0.0880085	0.885585	Cox7c	NA	NA	Pde4d,Phactr1,Mef2c	reverse	reverse	reverse
1329	chr13	87570840	87572197	nochange	novel	-0.451089	0.713921	Cox7c	NA	NA	Fam172a	reverse	reverse	reverse
133	chr1	171101296	171103705	nochange	novel	-0.0349727	0.877222	1700009P17Rik	NA	1700009P17Rik,Sdhc	Dusp12,Wdr64,Atf6,Fcgr4,Atp1a4,Casq1,Scyl3,Pcp4l1,Fcrla,Klhdc9,Pfdn2,Usf1,Tstd1,Arhgap30,Pvrl4,Mtap	reverse	reverse	reverse
1330	chr13	87632240	87633970	nochange	novel	0.336774	0.64007	Cox7c	NA	NA	2210408I21Rik,Pde4d,Edil3,Rmnd5a,Cwc27	reverse	reverse	reverse
1331	chr13	8784709	8784997	nochange	novel	-0.0904438	0.894992	Wdr37	NA	Wdr37	NA	reverse	reverse	reverse
1332	chr13	89383662	89384867	nochange	novel	-0.840468	0.253826	Xrcc4	NA	NA	Clptm1l,Edil3,Rps23,Cyb5,Adamts18,Xrcc4,Nusap1	forward	forward	forward
1333	chr13	8941644	8942508	nochange	novel	0.945651	0.127067	Idi2	NA	Idi2,Gtpbp4	Aldh5a1,4932702P03Rik,Prl2a1,Adarb2,BC024659,Jarid2,Clasp1,Larp4b,Gmds,Dip2c,Chrm3,Magi1	reverse	reverse	reverse
1334	chr13	9012779	9072873	nochange	novel	0.1514	0.201642	Larp4b	NA	Gtpbp4,Larp4b	Gli3,Cdkal1,Adarb2,Wdr37,Chrm3,Olfr1359,Pus10,BC016423,Elmo1,Rnf144b,Larp4b,Vmn1r193,Ankrd32,Fam178b,Cox5b,Mmp25,D630045J12Rik,Actn2,Pigm,Chrna4,Myo1d,Heatr1,Dip2c,Ryr2,Fam102b,Ckap2,Gtpbp4,Slc24a1,Gm11346,Homer1,Pvt1,Kirrel3,Bdp1,Ust,Cdk13,Zfp493,Kalrn,Abca13,Akr1c19,Ndel1,Dcdc2a,F13a1,Shc3,Ube2e2,Cap2,Pms2,Gabrb1,Parp8,4933412O06Rik,Defb21,Defb19,5033411D12Rik,Gpr87,Med12l	forward	forward	forward
1335	chr13	90664162	90665882	nochange	novel	-0.692933	0.445539	Rps23	NA	NA	NA	reverse	reverse	reverse
1336	chr13	9223577	9224748	nochange	novel	1.22158	0.196151	Dip2c	NA	NA	Dip2c,Srsf12,Tmtc1,Slc39a12,Prpf4b	reverse	reverse	reverse
1337	chr13	9272561	9272887	nochange	novel	-0.0179144	0.980475	Dip2c	NA	Dip2c	NA	forward	forward	forward
1338	chr13	93195300	93196636	down	novel	-3.53972	5.34623e-05	Papd4	NA	Papd4	NA	reverse	reverse	reverse
1339	chr13	93299930	93301004	down	novel	-8.53694	3.15833e-07	Jmy	NA	NA	Phactr1,Xrcc4,Homer1,Pde8b,Serinc5,Cmya5,Bdp1,Ppm1b	reverse	reverse	reverse
134	chr1	171110956	171112883	nochange	novel	0.562194	0.0217148	1700009P17Rik	NA	1700009P17Rik,Sdhc	NA	reverse	reverse	reverse
1340	chr13	93539098	93539856	up	novel	5.14739	9.28083e-08	Bhmt	NA	NA	Col18a1,2610307P16Rik,Zfyve16,Ptpn1,Homer1,Edaradd,Atg10,Jmy,Kif2a,Sytl4,Diras2,Elovl7,Dmgdh,AW495222	forward	forward	forward
1341	chr13	93647585	93649658	up	novel	1.34127	6.12905e-09	Bhmt2	NA	Bhmt,Bhmt2,Dmgdh	NA	forward	forward	forward
1342	chr13	96739370	96741428	nochange	novel	0.616847	0.272162	Hmgcr	NA	NA	Pitpnc1,Sv2c,Zfp366,Klhl22,Auh,Zfp953,Naip2,Ubr1	reverse	forward	forward,reverse
1343	chr13	96749403	96750018	down	novel	-7.9245	4.97523e-06	Hmgcr	NA	NA	Auh,Zfp953,Naip2,Ubr1,Hoxb2,Hoxb3,2410003L11Rik,F2r,Slc38a10,Fam65b,Zfp457,Fam169a,Tdrd9,Dhfr,Col4a3bp,Megf11,D130043K22Rik,Entpd1,Zfp609,BC018507,Gcnt4,Nt5c2,1110038F14Rik,Herc1	reverse	reverse	reverse
1344	chr13	96794914	96795826	nochange	novel	-0.0218026	0.976608	Gcnt4	NA	NA	Sv2c,Hmgcr,Gfm2,Hexb,B3galnt2,Ptpn1,F2r,Iqgap2,Col4a3bp,Jazf1,Atp8b4	forward	forward	forward
1345	chr13	96980005	96981578	nochange	novel	0.0616817	0.932225	Gcnt4	NA	NA	Ccdc6,Ryr2,Nedd9,Poc5,Gcnt4,2700078E11Rik,Usp34,Zfand3	forward	forward	forward
1346	chr13	96982573	96986901	nochange	novel	0.159853	0.394708	Gcnt4	NA	NA	Ccdc6,Ryr2,Nedd9,Poc5,Gcnt4,2700078E11Rik,Usp34,Zfand3,A530046M15,Pde4d,Itga9,Acot2,Col4a3bp,Mctp1,1700029F12Rik,Hpca,Txndc3,BC024659,9530008L14Rik,Hmgcr,Pqlc2,Capzb,1700025M24Rik	reverse	reverse	reverse
1347	chr13	97224408	97225135	up	novel	1.94758	1.08195e-05	Gfm2	NA	NA	Gm5083,Wnk2,Itga2,Zfp366,Txndc15,Gfm2,Enc1,Ncf4,Jhdm1d,Ssbp2,Rgnef,Pcnx,Pde4d,Arid1b,Gm5086,Bdh1,Slc5a1	reverse	reverse	reverse
1348	chr13	97848040	97853805	nochange	novel	-0.224241	0.688786	Utp15	NA	NA	Zmynd11,Crhbp	forward	forward	forward
1349	chr13	9833806	9835284	nochange	novel	0.269274	0.00757531	Zmynd11	NA	NA	NA	forward	forward	forward
135	chr1	171113733	171114977	down	novel	-1.95642	0.00313309	1700009P17Rik	NA	1700009P17Rik,Sdhc	NA	forward	forward	forward
1350	chr13	9854289	9855924	nochange	novel	-1.01284	0.186802	Zmynd11	NA	NA	NA	reverse	reverse	reverse
1351	chr13	98989613	98993118	down	novel	-1.1187	8.78505e-28	Tnpo1	NA	NA	NA	forward	forward	forward
1352	chr13	99709681	99714299	nochange	novel	-0.476089	0.417569	Mccc2	NA	NA	Pld5,2210408I21Rik,Hao1,Myo16	reverse	forward	forward,reverse
1353	chr14	100251639	100288586	up	novel	1.19377	3.42869e-31	Klf12	NA;NA	NA	Klf12,Immp1l,Gpc6,Itgbl1,Irg1,Parg,Syt16,Itga9,Il12rb2,Lmo7,Slc35f4,Adra1a,Slain1,Nrg3,Uggt2,Gm3219,Glud1,Mapkapk2,Tmco7,Fzd3,Higd1a,Tex14,Canx,Prmt1,Gm15545,Rps6ka1,Srsf10,Hist1h3i,Hist1h1b,Ezr,Tuba1b,Ttc27,Rbm39,Hes1,Hist1h3b,Rpl7a,Med22,Susd4,Ddx19b,Aars,Rbfox2,Gtf3c6,Fam108a,Il6st,Tob1,Kif5a,Dbf4,Slc25a40,Hist4h4,Lin54,4931440J10Rik,Ints6,Aasdh,Ccdc101,Hook3,Rnf170,Lrrc58,Ino80,Tmc4,Fam13b,Th…	forward	forward	forward
1354	chr14	100291765	100296618	up	novel	1.13191	0.000628363	Klf12	NA	NA	Fzd3,Nrg3,Gpc5,Ubac2,Pibf1,Klf12,Lmo7,LOC545691,Fhad1	reverse	reverse	reverse
1355	chr14	101437055	101438412	down	novel	-2.87271	0.000110228	Commd6	NA	NA	NA	forward	forward	forward
1356	chr14	103348107	103351609	nochange	novel	0.371142	0.316702	Mycbp2	NA	NA	Tbl2	reverse	reverse	reverse
1357	chr14	103361068	103368238	nochange	novel	-0.699577	0.00622179	Mycbp2	NA	NA	Mycbp2,Cab39l,4933432I03Rik,Runx2,Supt3h,Galnt5,Entpd4,Slain1,4921525B02Rik,Spry2,Enox1,Gm6994,Rabgef1	reverse	reverse	reverse
1358	chr14	103370991	103373743	nochange	novel	0.7785	0.0682851	Mycbp2	NA	NA	Mycbp2,Slain1,4921525B02Rik,Spry2,Enox1,Gm6994,Rabgef1,Syk,Irg1,Ndfip2,Abcc4,Dym,1200011I18Rik,Nufip1,Olfr733,Spata13,Klhl1,Gm5151,Ssu72	reverse	reverse	reverse
1359	chr14	103639080	103640613	nochange	novel	0.455342	0.717633	Ednrb	NA	NA	NA	forward	reverse	forward,reverse
136	chr1	171304932	171305332	nochange	novel	-0.885824	0.218109	Ufc1	NA	B4galt3,Ppox,Usp21,Ufc1,Dedd,Nit1,Pfdn2	Capn8,Pcp4l1,Mpz,Rgl1,AI480653,Bai3,Rfwd2,Dedd,Cd84	reverse	reverse	reverse
1360	chr14	103734741	103741228	nochange	novel	0.38621	0.444193	Ednrb	NA	NA	Sirt1,Wwox,Kctd12,4921525B02Rik,Slain1,D130009I18Rik,Ptprg,AI314180,Fam169b,Gpc6	reverse	reverse	reverse
1361	chr14	104475063	104477460	up	novel	1.18898	0.0136069	Rbm26	NA	NA	NA	forward	forward	forward
1362	chr14	105181283	105183529	nochange	novel	-0.523042	0.496194	Rbm26	NA	NA	NA	reverse	reverse	reverse
1363	chr14	105334499	105335345	nochange	novel	-0.622169	0.464618	Ndfip2	NA	NA	D130009I18Rik,Dock9,Gm600,Irg1,Wdfy4,Samd4	reverse	reverse	reverse
1364	chr14	105681705	105682313	nochange	novel	-0.338445	0.324142	Spry2	NA	NA	Antxr2,1700106N22Rik,Cdadc1,Enox1	reverse	reverse	reverse
1365	chr14	105943237	105949673	nochange	novel	0.265189	0.661293	Spry2	NA	Spry2	Synj1,Mpp5,Sh3d19,Arpp21,Nog,Car10,Rbm26,Ndfip2,Heatr2,Clstn3,Gpc6,Fgf14,4930474H20Rik,Defb6	reverse	reverse	reverse
1366	chr14	105960755	105967102	nochange	novel	0.113009	0.868012	Spry2	NA	NA	Pibf1,Ccdc13,Higd1a,Bfsp1,Abca4,Gpc6	reverse	reverse	reverse
1367	chr14	106002860	106005710	nochange	novel	-0.200749	0.748529	Spry2	NA	NA	D130009I18Rik,5430440P10Rik,Galntl6,Uchl3,Gpc5,Ptprg,Dpysl2,Isl1,Rnf219	reverse	reverse	reverse
1368	chr14	106331334	106332166	down	novel	-5.35382	0	Spry2	NA	NA	1700128A07Rik,Farp1	forward	forward	forward
1369	chr14	106895350	106896684	nochange	novel	-0.378621	0.739473	Spry2	NA	NA	Hoxa10	forward	forward	forward
137	chr1	171485877	171486163	down	novel	-1.14514	1.18995e-16	Alyref2	NA	F11r,Alyref2	D11Wsu47e,D11Wsu99e,Slamf1,Ccdc19,Eps8l2,B230206H07Rik,Sh3kbp1	reverse	reverse	reverse
1370	chr14	107485177	107485950	nochange	novel	-0.148953	0.850061	Spry2	NA	NA	Rims2,Aldh9a1,Car10,Hs6st3,Heph,Ncam2,Bin3	reverse	reverse	reverse
1371	chr14	108300281	108302275	nochange	novel	0.424783	0.613416	Spry2	NA	NA	NA	reverse	reverse	reverse
1372	chr14	108410831	108411724	down	novel	-1.97668	0.0350344	Spry2	NA	NA	4931440L10Rik,Nell2,Epsti1,Pik3c2g,Gpc5	reverse	reverse	reverse
1373	chr14	109054766	109059470	nochange	novel	0.137	0.849354	Spry2	NA	NA	Ccdc122,9030625A04Rik,Slc10a7,Rbmxl1,Rbms3,Ptprn2	forward	forward	forward
1374	chr14	109631818	109632373	nochange	novel	-0.568739	0.454535	Spry2	NA	NA	Gcap14,Gpc5,Snrpn,Slc16a12	reverse	reverse	reverse
1375	chr14	109827650	109829193	nochange	novel	-0.353247	0.686138	Spry2	NA	NA	Gpc5	forward	forward	forward
1376	chr14	110083946	110086786	nochange	novel	-0.529606	0.456348	Spry2	NA	NA	Pcdha4-g,Stk35,4932416H05Rik	forward	forward	forward
1377	chr14	110861163	110863956	nochange	novel	0.676927	0.210857	Mir17hg	NA	NA	Ptprn2,Gm5441	reverse	reverse	reverse
1378	chr14	11174015	11176583	nochange	novel	0.791359	0.0659169	Ptprg	NA	NA	Krt13,Fhit,Mycbp2,Flnb	reverse	reverse	reverse
1379	chr14	112131164	112132852	nochange	novel	-0.00789885	0.995485	Mir17hg	NA	NA	NA	reverse	forward	forward,reverse
138	chr1	171488223	171489437	nochange	novel	-0.0830602	0.823082	Alyref2	NA	Alyref2	D11Wsu47e,D11Wsu99e,Slamf1,Ccdc19,Eps8l2,B230206H07Rik,Sh3kbp1,Tstd1,Arhgap30,Usf1,Cd48,Trp53bp2,Pex19,Dcaf8,Aim2,Sp1,Flt3	reverse	reverse	reverse
1380	chr14	112286707	112290843	nochange	novel	-0.687249	0.0933112	Mir17hg	NA	NA	Hs6st3,Gpc5,Gabrb3,Clstn2,Dzip1,Cldn10,Fzd3	forward	forward	forward
1381	chr14	112332763	112339914	nochange	novel	0.573324	0.168579	Mir17hg	NA	NA	Slain1,Asb4	reverse	reverse	reverse
1382	chr14	11268505	11289605	nochange	novel	0.670954	4.91578e-06	Ptprg	NA;NA	NA	Ptprg,Nebl,Fhit,Tusc3,Abhd6	forward	forward	forward
1383	chr14	113314553	113316823	nochange	novel	-0.646528	0.404642	Mir17hg	NA	NA	NA	reverse	reverse	reverse
1384	chr14	11343868	11358570	nochange	novel	0.838051	1.89339e-09	Ptprg	NA;NA	NA	Fhit,4930452B06Rik,Kcnma1,Mtrf1,Ptprg,Sipa1l1,Dach1,C6,Fggy,Nrg3,Diap3,Robo1,Rbms1,Grm5	forward	forward	forward
1385	chr14	114420522	114424499	nochange	novel	-0.44144	0.407529	Mir17hg	NA	NA	Gpc5,Pcdh9,Clec4d,Diap3	reverse	reverse	reverse
1386	chr14	114900474	114901945	nochange	novel	-0.352572	0.643733	Mir17hg	NA	NA	Tmtc4	forward	forward	forward
1387	chr14	116792368	116792952	nochange	novel	1.01072	0.166015	Tgds	NA	NA	Hs6st3,4930452B06Rik,Gpc5,Gpc6	reverse	reverse	reverse
1388	chr14	118088847	118089831	nochange	known	-0.278762	0.491124	Tgds	NA	Tgds,Gpr180	Gpc5,Zfpm1	forward	forward	forward
1389	chr14	120831929	120832671	nochange	novel	-0.00282944	0.997631	Ipo5	NA	NA	Tbc1d4,Farp1,Dock9,Stk24,Slc15a1,Ecd,Gpc5,Ipo5,Ero1l,1200011I18Rik,Nufip1,Diap3,Gab1,Nek11,Aste1,Rg9mtd1	forward	reverse	forward,reverse
139	chr1	172721311	172733795	nochange	novel	-0.10825	0.414356	Crp	NA;NA	Crp	Esrrg,Gphn,Crp,Mgat4c,Pld1	reverse	reverse	reverse
1390	chr14	121029759	121031447	up	novel	1.60505	0.00140224	Ipo5	NA	NA	Farp1,Clybl,Rlim,Dock9,Gm6907,Setdb2,Sacs	forward	forward	forward
1391	chr14	15462625	15463805	nochange	novel	0.837987	0.281416	Slc4a7	NA	NA	Lrrc3b,Dleu7,Sucla2,AI597479,Tgfbrap1	reverse	reverse	reverse
1392	chr14	15949189	15949849	nochange	novel	-0.662231	0.0472616	Oxsm	NA	NA	Irg1	reverse	reverse	reverse
1393	chr14	16020526	16022628	nochange	novel	-0.0534622	0.966848	Oxsm	NA	NA	Polr3a,Slmap,Sae1,Tdrd3,Dopey1	reverse	reverse	reverse
1394	chr14	16118519	16120075	nochange	novel	0.123728	0.868664	Oxsm	NA	NA	Ngly1,Ebf2,Znrf3,Lrrc3b	forward	forward	forward
1395	chr14	16339701	16345287	down	novel	-1.273	1.11225e-05	Top2b	NA	Top2b	Top2b,Pmpcb,Enox1	forward	forward	forward
1396	chr14	16347271	16349493	up	novel	1.2189	0.000258178	Top2b	NA	Top2b	Enox1,Rarb	forward	forward	forward
1397	chr14	16938835	16941055	nochange	novel	0.159117	0.835477	Rarb	NA	NA	Sntn,Grid1,Dscam,Fhit,Crtc3,Olfr720,Rft1,4930438E09Rik,Ebf2	forward	forward	forward
1398	chr14	17238631	17239602	nochange	novel	1.45489	0.0521409	Thrb	NA	NA	NA	reverse	reverse	reverse
1399	chr14	17325261	17326311	nochange	novel	-0.336572	0.764051	Thrb	NA	NA	NA	forward	forward	forward
14	chr1	109039052	109039465	up	novel	1.62737	0.0197092	Vps4b	NA	NA	NA	reverse	reverse	reverse
140	chr1	172735426	172736718	nochange	novel	0.399765	0.443599	Crp	NA	Crp	Crp,Mgat4c,Pld1	reverse	reverse	reverse
1400	chr14	17532556	17533834	nochange	novel	-1.13736	0.110851	Thrb	NA	NA	Zdhhc25,Fhit,Atp13a5	forward	forward	forward
1401	chr14	17606888	17610085	down	novel	-2.1225	1.01834e-06	Thrb	NA	NA	Synpr,Fhit	forward	forward	forward
1402	chr14	17616376	17617973	down	novel	-4.72152	3.94796e-06	Thrb	NA	Thrb	Fhit	forward	reverse	forward,reverse
1403	chr14	18536747	18537625	nochange	novel	0.0844821	0.939643	Ube2e2	NA	Ube2e2	BC049762,Ube2e2,Olfr727,Mylk,Stag1,Cmtm8	forward	reverse	forward,reverse
1404	chr14	18898698	18899676	down	novel	-7.37376	4.56114e-05	Ube2e2	NA	NA	Nr1d2,Ube2e2	reverse	reverse	reverse
1405	chr14	19277790	19278543	nochange	novel	0.299718	0.400748	Nid2	NA	NA	Ugcg,Ccdc114,Ppyr1	reverse	reverse	reverse
1406	chr14	19302368	19303492	nochange	novel	-0.303764	0.607467	Nid2	NA	NA	Ugcg,Fhit	forward	forward	forward
1407	chr14	19415617	19419480	nochange	novel	-0.901592	4.90739e-05	Nid2	NA;NA	NA	NA	reverse	forward	forward,reverse
1408	chr14	19844714	19846610	nochange	novel	-0.0281419	0.981477	2700060E02Rik	NA	2700060E02Rik	Nid2,Kif13b,Rtp4,Gng2,Kcnk5,Msra,2210408F21Rik,Fam149b,Zfp521,Crcp	forward	reverse	forward,reverse
1409	chr14	20059226	20060610	down	novel	-8.61516	2.24669e-07	1810063B07Rik	NA	1810063B07Rik	NA	reverse	reverse	reverse
141	chr1	172846661	172848448	nochange	novel	-0.28601	0.72092	Apcs	NA	Apcs	Kcnt2,4930590L20Rik,Rasal2,Kif26b,Plxna2	reverse	reverse	reverse
1410	chr14	20203057	20203543	nochange	novel	-0.808826	0.255426	Kcnk5	NA	NA	D030018L15Rik,Nek10,Nid2,Kcnk5,Otud7b,Adck4,Itpkc,Vegfc,Hoxb7,Hoxb6,Nudt13,Ttc18,4933401D09Rik,Kcnk16	forward	forward	forward
1411	chr14	20217219	20222504	nochange	novel	0.700556	0.0373955	Nudt13	NA	NA	Zbtb46,5830403M04Rik,Tmem150c,Kcnk5,Anxa7,Samd8,Samd4,Dpyd,9530036O11Rik,Fzr1,Zfp503,Map2k6,Atp8a2,Ttc28,Ppp2r2c,Ap3m1,Adk,Grin2c,Tmem104,Siah3,Kcnk16,Sec24c,Chchd1,Fut11,6230400D17Rik,Tkt,Enox1,AI846148,1700105P06Rik,Gm13546,Cytip,Cdkn2c,Zbtb24,Rpl19,Srsf3,Otog,Dusp1,2810008M24Rik,Ppp3cb,Vcl,Scn8a,Tor1b,Pgm1	forward	forward	forward
1412	chr14	20228880	20231284	nochange	novel	0.33943	0.390593	Nudt13	NA	NA	Ppp3cb,Vcl,Scn8a,Tor1b,Zmiz1,Kcnk5,Pde5a,Gp6,Dnajc3,Gch1	forward	forward	forward
1413	chr14	20281826	20283368	nochange	novel	-0.710921	0.291983	Nudt13	NA	Nudt13,Ecd	NA	reverse	reverse	reverse
1414	chr14	21994681	21996416	nochange	novel	0.259573	0.629726	Vdac2	NA	NA	Zfp503,Tnfrsf19,Wnt5b	forward	forward	forward
1415	chr14	24069904	24070982	up	novel	2.34563	0.000645447	Polr3a	NA	NA	NA	reverse	reverse	reverse
1416	chr14	24412741	24415498	nochange	novel	1.26172	0.0779528	Polr3a	NA	Polr3a	E330034G19Rik,4933413J09Rik,Fhit,Thrb,Kcnma1,Arhgap22,1700112E06Rik,Polr3a,Nrd1	reverse	reverse	reverse
1417	chr14	25332889	25334612	nochange	novel	-0.116152	0.852378	Zmiz1	NA	NA	1700112E06Rik,Zmiz1,Gcap14,Fndc3a,Tns1,Irf5	forward	forward	forward
1418	chr14	25406462	25407355	nochange	novel	0.273524	0.779481	Zmiz1	NA	NA	Fam116a,Arf4,Syn1,Il17rd,F2,Ckap5	reverse	reverse	reverse
1419	chr14	25936532	25939874	nochange	novel	0.404717	0.243847	D14Ertd449e	NA	D14Ertd449e	NA	reverse	reverse	reverse
142	chr1	172989613	172990754	up	novel	5.80765	3.04563e-08	Apcs	NA	NA	2210408I21Rik,Etnk2,Fmn2,Esrrg,Myl3,Olfr16,Cdc42bpa,Adck3,Nckap5,Olfr430,Kcnh1,Mdga2,Gdpd1,Tmem196,Tmprss11f	forward	forward	forward
1420	chr14	26076409	26079627	nochange	novel	0.4894	0.173261	D14Ertd449e	NA	D14Ertd449e	NA	reverse	reverse	reverse
1421	chr14	26215900	26219242	nochange	novel	0.848172	0.00757531	D14Ertd449e	NA	D14Ertd449e	NA	reverse	reverse	reverse
1422	chr14	26695253	26695877	nochange	novel	-1.00055	0.137798	Arf4	NA	NA	Fam116a,Appl1,Arhgef3,Erc2,Bmpr2,Adk,1700109G14Rik,F730043M19Rik,Arf4,Il17rd,Cacna1d,Btd,Tkt	reverse	reverse	reverse
1423	chr14	27134526	27138439	nochange	novel	0.250058	0.593916	Arhgef3	NA	NA	Il17rd,1300010F03Rik,Rft1,Metap1d	reverse	reverse	reverse
1424	chr14	27191900	27194580	down	novel	-1.93533	0.000336446	Arhgef3	NA	Arhgef3	Mapk1ip1l,Gm10863,Commd6,Arhgef3,Akap13,Ccdc25,Kif13b,Lrch1,Mir1945,Gspt1,Kcnk5,Ppp3cb,Appl1,Ttc27	reverse	reverse	reverse
1425	chr14	27231322	27233398	nochange	novel	-0.89181	0.19277	Arhgef3	NA	Arhgef3	Arhgef3,Aak1,Igf1r,Cacna1d,Gprin2	reverse	reverse	reverse
1426	chr14	3102917	3103417	nochange	novel	-0.0425847	0.971612	Flnb	NA	NA	NA	forward	forward	forward
1427	chr14	31440149	31441441	up	novel	6.49278	1.24502e-07	Mettl6	NA	Mettl6	NA	reverse	reverse	reverse
1428	chr14	31932579	31934448	nochange	novel	0.131346	0.867364	Dph3	NA	NA	Kpna3,Ebf2,Lpin2,Adarb1,Tcp11l2,Rmnd5b,Nhp2,Lrrc16a,Itih1,Itih3,Pbrm1,Kcnma1,Ankrd28,Enox1,Wdtc1,Hs6st3,Fam167a,Oxnad1,Dph3	reverse	reverse	reverse
1429	chr14	34170614	34171257	nochange	novel	-0.0168737	0.98725	Fam35a	NA	NA	Grm1,Ldb3,Pibf1	reverse	reverse	reverse
143	chr1	173488100	173489081	nochange	novel	-1.59197	0.0600132	AI607873	NA	NA	NA	forward	forward	forward
1430	chr14	36654946	36655228	nochange	novel	-0.198678	0.917326	Gcap14	NA	NA	Grid1,Ednrb,4930474H20Rik,Ttc30a2,Ttc30a1,D130009I18Rik	forward	forward	forward
1431	chr14	37138986	37139770	nochange	novel	0.548731	0.585254	Ghitm	NA	Ghitm	Ghitm,1700109I08Rik,Arhgap6,2700050L05Rik,Ftsjd1,Gm16617,Arhgef40,Dnase1l3,1110057K04Rik,Ptprg,Ube2e2,Rnf219	forward	reverse	forward,reverse
1432	chr14	37229158	37236210	nochange	novel	0.0622204	0.902531	Ghitm	NA	NA	Gm5087,Nrg3,Mat1a,Diap3	reverse	reverse	reverse
1433	chr14	39804626	39806219	down	novel	-2.40916	0.00874429	5730469M10Rik	NA	NA	Siah2	reverse	reverse	reverse
1434	chr14	40116898	40125958	down	novel	-2.52884	7.70039e-42	5730469M10Rik	NA;NA	NA	Nrg3,Erc2	forward	forward	forward
1435	chr14	40133007	40133595	nochange	novel	-0.590396	0.179261	5730469M10Rik	NA	NA	1700109I08Rik,Mbnl2,Plch1,Anxa8,A630023A22Rik,4930431P03Rik,Sh3gl2,5830418K08Rik	forward	forward	forward
1436	chr14	41247591	41247940	nochange	novel	0.777421	0.211687	Mbl1	NA	NA	NA	forward	forward	forward
1437	chr14	41953234	41955366	nochange	novel	0.334964	0.782574	Mbl1	NA	NA	NA	reverse	reverse	reverse
1438	chr14	42274673	42275872	down	novel	-1.01011	0.0226313	Mbl1	NA	NA	NA	reverse	reverse	reverse
1439	chr14	43102278	43108818	nochange	novel	-0.111009	0.830823	Ptger2	NA	NA	NA	reverse	reverse	reverse
144	chr1	173490911	173491586	nochange	novel	-1.03495	0.220781	AI607873	NA	NA	Fcgr4,Kctd21	forward	forward	forward
1440	chr14	43118720	43122320	nochange	novel	0.348095	0.407627	Ptger2	NA;NA	NA	NA	forward	forward	forward
1441	chr14	43662164	43662887	nochange	novel	-0.742567	0.000990416	Ptger2	NA	NA	NA	forward	forward	forward
1442	chr14	43713869	43715426	nochange	novel	0.761021	0.291983	Ptger2	NA	NA	NA	reverse	reverse	reverse
1443	chr14	43844050	43846437	nochange	novel	0.39123	0.592475	Ptger2	NA	NA	6030446N20Rik,AW554918	reverse	reverse	reverse
1444	chr14	43847361	43850706	nochange	novel	-0.401362	0.608559	Ptger2	NA	NA	NA	reverse	reverse	reverse
1445	chr14	44085787	44087346	nochange	novel	1.33985	0.0664459	Ptger2	NA	NA	NA	forward	forward	forward
1446	chr14	44233545	44235042	down	novel	-1.87951	0.0183979	Ptger2	NA	NA	Kcnma1,Anln	reverse	reverse	reverse
1447	chr14	44265265	44268678	nochange	novel	0.904213	0.0350466	Ptger2	NA;NA	NA	Cacna1d,Fzd3,4930434J06Rik	reverse	reverse	reverse
1448	chr14	44546678	44548191	nochange	novel	-0.596551	0.574779	Ptger2	NA	NA	NA	forward	forward	forward
1449	chr14	44596771	44599798	nochange	novel	0.51925	0.131721	Ptger2	NA;NA	NA	NA	reverse	reverse	reverse
145	chr1	173575263	173576940	nochange	novel	4.31573	0.0571442	AI607873	NA	NA	NA	forward	forward	forward
1450	chr14	45415466	45416926	nochange	novel	0.0986672	0.850061	Gnpnat1	NA	Gnpnat1,Fermt2	Ptgdr,Gpr137c,Ero1l,Tbc1d4,Gm5622,Nalcn,Ddhd1,Grik1,1700112E06Rik,Psmc6,Samd4,Robo1,Spata16	forward	forward	forward
1451	chr14	45539128	45540723	down	novel	-2.06995	0.0032031	Ddhd1	NA	NA	4930527F14Rik	forward	forward	forward
1452	chr14	45748428	45749845	nochange	novel	0.598954	0.481468	Ddhd1	NA	NA	Nrg3,Erc2,Ogdhl,Lmo7,Nufip1	forward	forward	forward
1453	chr14	45812687	45812987	nochange	novel	-0.123071	0.922168	Ddhd1	NA	NA	Frmpd4,Ptprg,Synm,Ddhd1,Gpc5,Olfr725,Nalcn	reverse	reverse	reverse
1454	chr14	45982705	45983793	nochange	novel	0.211484	0.833253	Ddhd1	NA	NA	Erc2,Gm1821,Samd4	forward	forward	forward
1455	chr14	46016792	46018193	nochange	novel	-0.61364	0.390087	Ddhd1	NA	NA	Gpc6,Hs6st3,Ptprg,Cadps,Samd4,Serp2,Scp2,Ceacam20,Cacna2d3,Olfr734,Cubn,Thrb,Colq	forward	forward	forward
1456	chr14	46060430	46061112	nochange	novel	-0.350737	0.663123	Ddhd1	NA	NA	Ppyr1,Itgbl1,Dock5,Fgf14,4930452B06Rik,Anks1b,Ube2e2,Xpo7,Ptprg,Kcnma1,Fermt2,Gm4902,4930434J06Rik,Cacna2d3,Sh2d4b,Enox1,4930527F14Rik	reverse	reverse	reverse
1457	chr14	46796031	46799327	up	novel	1.41581	0.00759052	Gmfb	NA	Cdkn3,Cnih,Gmfb,Cgrrf1	Cnih	forward	forward	forward
1458	chr14	47648419	47650008	up	novel	1.83235	0.00123146	Ktn1	NA	Ktn1	Pik3r5,Fbxo34,Lrch1,Peli2,Lgals3,Ktn1,Mast1,Tns3,Ccm2,Gtf2a1,Rnf7,Aldh3a2,Kpna2,Tuba1b,Polr2j,Lepre1,AU022252,D7Ertd143e,Mir290,Luc7l2,Gm15441,Txnip,Kdm3a,Brd2,Etl4,Ube2r2,Mcl1,Jund,Tubb2a,Rras,Scaf1,Cpt1c,Wnt7a,Mafa,Actb,Klf3,Tubb4b,Sept7,Nanog,Srsf10,Snord104,Myg1,Dcun1d4	reverse	reverse	reverse
1459	chr14	48079026	48079899	nochange	novel	0.315251	0.645066	Peli2	NA	Peli2	Kcnma1,Hs6st3,Exoc5,Nrg3,4933429O19Rik	forward	forward	forward
146	chr1	173773073	173788012	nochange	novel	-0.116681	0.572604	Ifi204	NA	AI607873,Ifi204	Olfr230-ps1,Grem2,Pappa2,Olfr430,Plekhb2,1700067G17Rik	forward	forward	forward
1460	chr14	4970846	4977299	nochange	novel	-0.131923	0.831139	Flnb	NA	NA	NA	reverse	reverse	reverse
1461	chr14	50062088	50062481	nochange	novel	0.649344	0.381644	Ttc5	NA	NA	Ccar1,4930473A06Rik,3110007F17Rik,Ube2g1,Wdr33,Manf,Hist2h3c1,Cdk8,Tbxas1,Ccdc141,Uqcrc1,Cpsf1,Rn45s	reverse	reverse	reverse
1462	chr14	51081427	51083912	nochange	novel	0.198953	0.453334	Rnase4	NA	Rnase4	NA	forward	forward	forward
1463	chr14	51358850	51360034	nochange	novel	0.798164	0.264392	Rnase4	NA	NA	Adamts2,Slc35f4,Gfra2,Pcdh9	reverse	reverse	reverse
1464	chr14	51957480	51960564	nochange	novel	0.0723474	0.86708	Zfp219	NA	Zfp219	Oxnad1,Wfikkn2,Fhit,AY358078,Zmym2,Nkx3-1,Abhd6,1700017G19Rik,Btbd10,Adra1a,Nek10,Rpgrip1,Vcl,Rpph1,Parp2,Pebp4,Lrch1,Aifm3,Airn	reverse	reverse	reverse
1465	chr14	52242917	52257149	nochange	novel	-0.141002	0.486544	Rab2b	NA	Chd8,Rab2b,Tox4,Mettl3	NA	forward	forward	forward
1466	chr14	52590092	52591576	up	novel	3.60679	0.000179164	Mettl3	NA	NA	NA	reverse	reverse	reverse
1467	chr14	52860964	52862418	nochange	novel	0.090854	0.837765	Mettl3	NA	NA	NA	forward	forward	forward
1468	chr14	53065955	53069195	nochange	novel	-0.304116	0.576784	Mettl3	NA;NA	NA	NA	reverse	reverse	reverse
1469	chr14	53171894	53173379	nochange	novel	0.560508	0.232033	Mettl3	NA	NA	1810007I06Rik	forward	forward	forward
147	chr1	173853116	173854707	nochange	novel	0.500067	0.351615	Mndal	NA	Mndal	NA	forward	forward	forward
1470	chr14	53693747	53694300	nochange	novel	-0.340192	0.622871	Oxa1l	NA	NA	NA	reverse	reverse	reverse
1471	chr14	54289334	54298294	nochange	novel	0.00809091	0.957888	Oxa1l	NA	NA	NA	forward	forward	forward
1472	chr14	54719205	54720678	down	novel	-3.52704	1.56239e-07	1700123O20Rik	NA	1700123O20Rik	Cebpe	reverse	forward	forward,reverse
1473	chr14	55156384	55159217	down	novel	-1.76939	0.000559231	Ap1g2	NA	NA	Fxyd6,Dhrs4,Lrrc63,Slc16a12,Cacnb4,Vmn1r86,Gria4	forward	forward	forward
1474	chr14	55419951	55420608	nochange	novel	-0.732701	0.112598	Dhrs4	NA	NA	Actr8,Enox1	forward	forward	forward
1475	chr14	56815129	56816225	up	novel	2.73351	4.02392e-09	Zmym5	NA	Zmym5	Pspc1,Zmym2,Gja3,Cyp4f14,Cyp4f13,Ttbk2,Cit,D6Mm5e,Nkx6-2	reverse	reverse	reverse
1476	chr14	56865249	56866298	nochange	novel	0.588392	0.32042	Zmym2	NA	Zmym2	Zmym2,Cryl1,Mrp63,F630043A04Rik,Ddx55	reverse	reverse	reverse
1477	chr14	56883764	56885388	nochange	novel	-0.492898	0.390087	Zmym2	NA	Zmym2	Pspc1,Il17d,Mll3,Dab2,Cryl1	forward	forward	forward
1478	chr14	58325832	58327350	nochange	novel	-1.32698	0.214457	Efha1	NA	NA	Tdrd3,Scel,Rbfox1,Cadps,Kcnma1,Otx2os1,Ednrb,Gpc5,Zfp280d	reverse	reverse	reverse
1479	chr14	58410772	58411602	up	novel	4.36187	6.77666e-05	Efha1	NA	NA	Nudt15,Sucla2,Gm5087,Diap3,Pcdh9	reverse	reverse	reverse
148	chr1	17397579	17398668	nochange	novel	-0.379143	0.616807	Ly96	NA	NA	Mettl11b,Jph1,Pkhd1,Erbb4,Ppp2r2b,Ralyl,Xkr4	forward	forward	forward
1480	chr14	58462755	58464603	nochange	novel	1.34164	0.113863	Efha1	NA	NA	D130009I18Rik,Gpc6,Olfr129,Casp14	forward	reverse	forward,reverse
1481	chr14	58893912	58894189	nochange	novel	-0.33564	0.608559	Rcbtb1	NA	NA	Foxp2,Rab10,Sh2d4b,Nrg3,F630043A04Rik,Myo1d,Cacna2d3,Klf12,Dnahc7a	reverse	reverse	reverse
1482	chr14	59301912	59305137	nochange	novel	0.115693	0.893488	D14Ertd668e	NA	D14Ertd668e	NA	forward	forward	forward
1483	chr14	62497077	62497737	nochange	known	-0.00763113	0.990787	Serpine3	NA	NA	Gucy1b2,Klk5,Mcpt8,Fam124a,4931440J10Rik,Defb43,Sacs,Enox1	forward	forward	forward
1484	chr14	63078417	63079352	up	novel	3.81407	8.29243e-10	Ctsb	NA	Ctsb	Trim13,Dleu2,Kcnrg,Defb42,Defb30,Neil2,Gata4,1300010F03Rik,Fhit,Ints6,4931440J10Rik,Ctsb,Slc39a14	forward	forward	forward
1485	chr14	63103317	63104559	nochange	novel	-0.179336	0.868012	Ctsb	NA	Ctsb,Fdft1	Ctsb,Neil2,Gata4,Tnik,Fdft1,A330050F15Rik,Defb47,Hmbox1,Diap3	forward	forward	forward
1486	chr14	63252073	63253289	nochange	novel	0.919841	0.179368	Gata4	NA	NA	Neil2,Fdft1,Tdrd3,Spata13,Gata4,Dach1	forward	forward	forward
1487	chr14	65139590	65141272	up	novel	3.26892	4.82026e-07	Extl3	NA	NA	Ints9,Zfp395,Gata4,Kif13b,Fzd3,Akap11	forward	forward	forward
1488	chr14	65343124	65344605	nochange	known	0.442041	0.251084	Elp3	NA	NA	Fdft1,Zfp395,Nubpl,Dido1,1700028M03Rik,Ninj2,Tmem107,Ctps,Grk6,Dhodh,Arl8b,Slc24a3,Gm15800,Rfx3,Shc1,Nmt2,Pisd-ps1,Rsl1d1,2610020C07Rik,Hnrnpul1,H3f3b,Ube2ql1,2810454H06Rik,Gpr19,Bcat1,2310044G17Rik,Coq10a,Sept10,Sowahc,Zfpm1,Gpx4,Ezh2,Nrcam,Zfp280d,Gm9776,Ap3b1,Snhg8,Sema4b,Srsf7,AU019990,Fgf4,Cdc20,Pgam1,Ddit4,Sh3pxd2a,Pde4dip,Elp3,5031425E22Rik,Mll5,Smad7,Lmbr1,Slc35e1,Akap13,6330578E17Rik,Unc…	reverse	reverse	reverse
1489	chr14	65515309	65517241	down	novel	-5.64063	1.84575e-05	Elp3	NA	Elp3	NA	forward	reverse	forward,reverse
149	chr1	175556734	175558519	nochange	novel	0.187296	0.864494	Fh1	NA	Fh1	Auts2,Wdr64,Esrrg,Egf	forward	forward	forward
1490	chr14	65518181	65522640	nochange	novel	-0.266841	0.580429	Elp3	NA	Elp3	NA	forward	forward	forward
1491	chr14	66793384	66794272	up	novel	3.68914	6.4482e-08	Bnip3l	NA	NA	NA	reverse	reverse	reverse
1492	chr14	67188256	67189387	nochange	novel	0.145259	0.809913	Bnip3l	NA	NA	Prkca,Cdhr1,2610528A11Rik,Ptger2,Flnb,Lrch1,Mipol1,Gm10782,Gdf10,Xpo4,Adra1a,Ebf2,4930438E09Rik,Olfr171,Ppp2r2a,Xpo7,Dok2,Ercc6,Sox7,Acox2,Arntl2,Gm6878,Dock5,6820431F20Rik,Cited2,Rplp0	forward	forward	forward
1493	chr14	67674815	67675839	up	novel	4.57659	1.21449e-05	Kctd9	NA	Kctd9	NA	forward	forward	forward
1494	chr14	68054611	68054891	nochange	novel	0.0455244	0.975573	Gnrh1	NA	NA	Ptk2b,Erc2,Msra,1700112E06Rik,Dock5,Reps1,Rcbtb2,Slc35f4,Stc1,Cog3,4930452B06Rik	forward	forward	forward
1495	chr14	68460361	68461644	up	novel	2.14401	2.0704e-05	Gnrh1	NA	NA	NA	reverse	reverse	reverse
1496	chr14	68471147	68471898	nochange	novel	-0.0741245	0.904314	Gnrh1	NA	NA	NA	reverse	reverse	reverse
1497	chr14	69451954	69453050	nochange	known	-0.0751416	0.9398	Loxl2	NA	NA	NA	forward	forward	forward
1498	chr14	69735337	69736870	nochange	novel	1.58869	0.0891171	Chmp7	NA	Chmp7	NA	reverse	reverse	reverse
1499	chr14	70352248	70355087	nochange	novel	0.466793	0.0277566	Slc39a14	NA	Slc39a14	NA	reverse	reverse	reverse
15	chr1	109128615	109133749	nochange	novel	0.0451728	0.94085	Vps4b	NA	NA	Thsd7b,Robo1,Gm4776	reverse	reverse	reverse
150	chr1	175842557	175845066	nochange	novel	1.07127	0.250578	Kmo	NA	NA	Rabgap1l,Wdr64,Kdm2b,Kdm5b,Rgs7,Exo1	reverse	reverse	reverse
1500	chr14	70360212	70361551	nochange	novel	0.420474	0.301041	Slc39a14	NA	NA	NA	reverse	forward	forward,reverse
1501	chr14	71124123	71126599	nochange	novel	-0.0592466	0.945788	Xpo7	NA	NA	Enox1,BC002163,Caprin2,Gng2,Wdfy4,Med4,Frmd6,Dock5,Klhl1,Ugt3a1,2410012E07Rik,Gfra2,Tbc1d1	forward	forward	forward
1502	chr14	71788834	71790501	nochange	novel	-0.0546532	0.967361	Xpo7	NA	NA	Il12b,1700112E06Rik,Olfr722	forward	forward	forward
1503	chr14	73129997	73131003	nochange	novel	0.575936	0.280153	Rcbtb2	NA	Rcbtb2	Aqp9,Dusp27,Rcbtb2,Tbl1xr1,Fam116a,Dlgap5,Atp8a2,Rb1,Rpgrip1,Ablim2,Stk24,Entpd4,Ppp3cc,Piwil2,Znrf2	reverse	reverse	reverse
1504	chr14	73953671	73955601	nochange	novel	0.0352477	0.95596	Sucla2	NA	NA	NA	forward	forward	forward
1505	chr14	74261650	74262751	nochange	novel	0.77518	0.343181	Esd	NA	NA	Ebf2,2900057B20Rik,Zbtb7c,Zfhx2,Fgf14,Commd8,1700007G11Rik,St3gal1,Dpys,Tm7sf4,Zmat4,Ephx2	reverse	reverse	reverse
1506	chr14	74548262	74549906	nochange	novel	-1.55697	0.0957507	Esd	NA	NA	Clybl,Ephx2,Lrch1,1700044C05Rik,Wdfy4,Lrrc18,5031414D18Rik,Wdr41,Htr2a,Gphn,Kif13b,Hvcn1,Tctn1,Zfp248,Cadps,Polr3a,Cpb2,Vwa3a,9030625A04Rik,Ccdc122	forward	forward	forward
1507	chr14	75790748	75791639	down	novel	-1.47981	2.71097e-11	Slc25a30	NA	Slc25a30	NA	reverse	reverse	reverse
1508	chr14	75807765	75808334	nochange	novel	-0.773161	0.317453	Gm4285	NA	Slc25a30,Gm4285,Tpt1	Atp8a2,4930564B18Rik,Dscam,Mtmr9,Gtf2f2,Poll,Dpcd,Arl3,Eefsec,Ndufs2,Adamts4,Lrrc63,Lcp1,Slc25a30,Pgcp,Pip5k1b,Myst4,Nrg3,Htr2a,Lrch1,Cog3,Tgfbr3	reverse	reverse	reverse
1509	chr14	75810644	75812020	nochange	novel	-0.0157605	0.989352	Gm4285	NA	Slc25a30,Gm4285,Tpt1	Atp8a2,4930564B18Rik,Dscam,Mtmr9,Gtf2f2,Poll,Dpcd,Arl3,Eefsec,Ndufs2,Adamts4,Lrrc63,Lcp1,Slc25a30,Pgcp,Pip5k1b,Myst4,Nrg3,Htr2a,Lrch1,Cog3,Tgfbr3	reverse	reverse	reverse
151	chr1	177258273	177258557	nochange	novel	0.857127	0.326832	Zfp238	NA	NA	Clasp1,2900060B14Rik,Olfml2b,Akt3,1700125G22Rik,Ect2,3110040N11Rik,Hist1h1c,Gtf3c6,Rnu12,Poldip3,Tex2,Eif5	forward	forward	forward
1510	chr14	76081892	76085883	nochange	novel	-0.475121	0.0670851	1200011I18Rik	NA	1200011I18Rik,Nufip1	NA	forward	forward	forward
1511	chr14	7616228	7616851	nochange	novel	-0.567936	0.397909	Flnb	NA	NA	NA	reverse	reverse	reverse
1512	chr14	76236531	76237214	nochange	novel	0.413645	0.570198	Nufip1	NA	NA	Fzd3,Epsti1,4933413J09Rik,Tsc22d1,1300010F03Rik,Gch1,Tbc1d4,Dctn5	forward	forward	forward
1513	chr14	76804578	76806125	down	novel	-4.77988	0.00845568	9030625A04Rik	NA	NA	1700112E06Rik,Gm1587	forward	reverse	forward,reverse
1514	chr14	7773376	7774656	nochange	novel	-0.125105	0.812846	Flnb	NA	Flnb	Cnksr3,Nek10,Tspan14,Bnip3l,Flnb,4933412E24Rik	reverse	reverse	reverse
1515	chr14	78480120	78486797	nochange	novel	0.407784	0.0391601	1300010F03Rik	NA	NA	NA	forward	forward	forward
1516	chr14	78732579	78733135	nochange	novel	0.199118	0.74098	1300010F03Rik	NA	NA	Hist1h3a,Hist1h1a,Rps6,Smad5,Mgat1,Grcc10,Nlrp12,Tsc22d1,St3gal4,Polr2a,Dbi,3110009E18Rik,Gm5091,Kctd3,Foxi3,H3f3b,Tex14,Ptges3,Strap,Elac2,Atp8a2,Srsf7,Cap1,Ccdc41,4932415G12Rik,Trim59,1190002H23Rik,Cdk13,Clasp1,2900060B14Rik,Deb1,Abca5,Ola1,Diap3,Lsm12,Ccbl2,Lrp8,Calr,Kank3,Ndufa7,Gm4532,Zfp553,Rtf1,Parp1,BC024479,Baiap2,Yipf3,Polr1c,Malat1,Arl4a,Uhrf2,1700086O06Rik,0610009O20Rik,Pcmtd1,Vcl,Kif…	reverse	reverse	reverse
1517	chr14	78784602	78789722	nochange	novel	0.0048457	0.994009	1300010F03Rik	NA	NA	D14Abb1e,Fubp3,6720456H20Rik,1300010F03Rik,Zfp750,Tbcd,Nudt13,Dgkh,Syne1,4931440J10Rik,Atf2,Unc79,Corin	reverse	reverse	reverse
1518	chr14	8264020	8264876	nochange	novel	-0.460707	0.52149	Fam107a	NA	Kctd6,Acox2,Fam107a	Acox2,Fhit,Fam107a,4930452B06Rik,Kctd6,Zfhx2as,Zfhx2,Scara5,Gm13490	forward	forward	forward
1519	chr14	8265675	8280804	nochange	novel	-0.491092	5.58511e-06	Fam107a	NA;NA	Acox2,Fam107a	Acox2,Fhit,Fam107a,4930452B06Rik,Kctd6,Zfhx2as,Zfhx2,Scara5,Gm13490	forward	forward	forward
152	chr1	177657767	177660365	nochange	novel	0.367304	0.625628	Adss	NA	NA	Akt3,Zfp238,2310043L19Rik,Slc17a8,Dock7,4930523C07Rik,4930558K02Rik,Pld5	reverse	reverse	reverse
1520	chr14	82900693	82901842	down	novel	-2.7953	0.000137253	Sugt1	NA	NA	Egfem1,Bbs9,Fndc3a,Gpc6,Fam38b,Tnr	forward	forward	forward
1521	chr14	83866475	83869139	nochange	novel	-0.0481654	0.955668	Tdrd3	NA	NA	Dppa2	forward	forward	forward
1522	chr14	8429553	8430566	nochange	novel	0.621542	0.508821	Fam107a	NA	NA	NA	forward	forward	forward
1523	chr14	84758116	84758847	down	novel	-1.90879	0.00213358	Tdrd3	NA	NA	1700024G13Rik,Diap3,Nfia	forward	forward	forward
1524	chr14	84855068	84862208	nochange	novel	-0.0467097	0.931529	Tdrd3	NA	NA	NA	reverse	reverse	reverse
1525	chr14	85521306	85523181	up	novel	1.55378	0.0132371	Tdrd3	NA	NA	NA	reverse	forward	forward,reverse
1526	chr14	87403660	87404885	nochange	novel	0.682531	0.419577	Tdrd3	NA	Tdrd3	Diap3,Gpc6,Tdrd3,Gm10248,Polr3a,Tmem88b,Tmem110,Nrg3	forward	reverse	forward,reverse
1527	chr14	8799195	8800628	nochange	novel	-0.392135	0.134388	Fam107a	NA	NA	Fhit,Gpc5,Synpr,Frmpd4	forward	forward	forward
1528	chr14	88122877	88123882	nochange	novel	0.333755	0.569688	Tdrd3	NA	NA	Erc2,Hs6st3,Gpc6,Dach1	forward	forward	forward
1529	chr14	89607297	89610246	nochange	novel	-0.917415	0.0571442	Gm5088	NA	NA	Pcdh17,9630013A20Rik,Mlh3,Wdhd1,Slitrk6,Farp1,4930474H20Rik,Nell2	forward	forward	forward
153	chr1	177982859	177983997	up	novel	1.4299	0.00444537	Pppde1	NA	NA	Pppde1,1500012F01Rik,Znfx1,Raly	forward	forward	forward
1530	chr14	89633558	89634641	down	novel	-2.57373	0.00101517	Gm5088	NA	NA	NA	forward	forward	forward
1531	chr14	90953943	90954463	nochange	novel	-0.376739	0.624153	Gm5088	NA	NA	Rhbdd1,Tnfrsf19,4930474H20Rik,Clybl,Gm5089,Cadps,Atp8a2,Klhl1,Rbfox1,Rbms3,Phlpp1,Nt5c3l,Necab1	reverse	reverse	reverse
1532	chr14	9127131	9130222	nochange	novel	0.237478	0.828555	Fam107a	NA	NA	1300010F03Rik,Dach1,Cobl,Fam35a,Syt15,Fhit,Dner	reverse	reverse	reverse
1533	chr14	91961405	91963773	nochange	novel	0.256196	0.797246	Gm5088	NA	NA	Gpc5,Gpc6,Ints9	reverse	reverse	reverse
1534	chr14	92412028	92412943	nochange	novel	1.15438	0.232535	Gm5088	NA	NA	Tbc1d4,Pcdh9	forward	forward	forward
1535	chr14	92602508	92604241	nochange	novel	-3.8502	0.107563	Gm5088	NA	NA	Klf12,Lmo7,Pcdh9,Pdzrn4,Cadps,D130009I18Rik,Gm436	forward	forward	forward
1536	chr14	92974016	92974272	nochange	novel	-0.182681	0.810026	Gm5088	NA	NA	Dleu7,Pcdh9,Enox1	reverse	reverse	reverse
1537	chr14	94986462	94988198	nochange	novel	0.421041	0.630074	Dis3	NA	NA	NA	reverse	reverse	reverse
1538	chr14	95055442	95057397	nochange	novel	-0.317244	0.824209	Dis3	NA	NA	Grid1,Pcdh9,Gpc6,Hs6st3,Cdk14,Dpp10,Jakmip2,Dpp6	reverse	reverse	reverse
1539	chr14	95476034	95476813	up	novel	1.36992	0.0485995	Dis3	NA	NA	NA	forward	forward	forward
154	chr1	178298897	178300474	nochange	novel	-0.217696	0.773605	Fam36a	NA	Fam36a,Hnrnpu	NA	forward	forward	forward
1540	chr14	95563292	95564920	nochange	novel	-0.69984	0.481446	Dis3	NA	NA	Grid2	reverse	reverse	reverse
1541	chr14	96048068	96050000	nochange	novel	0.769064	0.343181	Dis3	NA	NA	Adamdec1,Klhl1	reverse	reverse	reverse
1542	chr15	100460727	100462674	nochange	novel	0.11818	0.876428	Letmd1	NA	Letmd1,Csrnp2,Tfcp2	NA	forward	forward	forward
1543	chr15	100559222	100565042	nochange	novel	0.049597	0.94085	Dazap2	NA	NA	NA	reverse	reverse	reverse
1544	chr15	100645798	100648951	nochange	novel	0.318404	0.312536	Smagp	NA	Dazap2,Smagp	NA	reverse	reverse	reverse
1545	chr15	101105270	101106304	up	novel	3.73315	1.56237e-06	Fignl2	NA	NA	Scn8a,Fignl2,4930578M01Rik,Crocc,Qars,Qrich1,Ankrd33,Acvrl1,Nckap5l,Nos1ap,1700015E13Rik,Fmnl3,Klhl36	forward	forward	forward
1546	chr15	101259639	101261533	nochange	novel	-1.25775	0.0830148	9430023L20Rik	NA	9430023L20Rik	Krt8	reverse	reverse	reverse
1547	chr15	102385550	102386719	nochange	novel	-0.311264	0.766028	Aaas	NA	Aaas	Slc4a8,Sp1,Ubap1,Fmn2,Soat2,Mfsd5,Aaas,Myg1,Amhr2,Scn8a,2410089E03Rik,Atad2b,Csrnp2,Letmd1,Acvrl1,D930007P13Rik,Pcgf5,Tuba1a,Vav3,Gng2,Csad,Atf7,BC090627,Tox4,Rab2b,1110028F18Rik,Ssh2	forward	forward	forward
1548	chr15	102390598	102401539	down	novel	-1.729	8.23364e-77	Aaas	NA;NA	NA	Atad2b,Csrnp2,Letmd1,Acvrl1,Sp1,D930007P13Rik,Pcgf5,Tuba1a,Vav3,Gng2,Csad,Atf7,BC090627,Tox4,Rab2b,1110028F18Rik,Rac2,Cars,Mettl6,Eaf1,Mex3c,1700003D09Rik,Stard3,Snhg4,Cyp2s1,Mycbp,Ubxn11,Gabpb1,Gse1,Hist1h3e,Ssna1,Anapc2,Vdac3,Prrc2b,Acvr2b,Ppp1ca,Tbc1d10c,Ldlr,Gm2a,Mkrn3,Ccdc45,Ddx5,Lmnb1,Ppp3ca,Zfp382,Ncapg2,D430020J02Rik,Fermt2,Pcbp2,Arhgef37,Urgcp,2210015D19Rik,Esyt2,Ppp1cb,Sptlc1,Srsf3,Pigm…	reverse	reverse	reverse
1549	chr15	102634902	102635451	nochange	novel	-0.336725	0.694498	Atp5g2	NA	Atp5g2	Krt80,Npff,Tarbp2,Hoxc13	reverse	reverse	reverse
155	chr1	178356803	178357868	nochange	novel	-0.556799	0.544276	Hnrnpu	NA	Fam36a,Hnrnpu	Cacna1e,Efcab2,Fam129a,Glt25d2,Exo1,Smyd3,D9Ertd402e,Kif26b,Adnp,Cdk14,Nuf2,Birc6,Thap4,Dmxl1	forward	forward	forward
1550	chr15	103606868	103611116	up	novel	1.01489	5.96856e-05	Itga5	NA;NA	NA	Lrp1b,Pde1b,Ppp1r1a,Vps13b,Ankrd6	forward	forward	forward
1551	chr15	11726756	11727055	nochange	novel	0.293191	0.722715	1700047G03Rik	NA	NA	Samd12,Prlr,Cdh6,Tbc1d22a,Cdh18	reverse	reverse	reverse
1552	chr15	14433645	14438240	up	novel	1.25953	0.00781933	Drosha	NA	NA	Stk35,4932416H05Rik	reverse	reverse	reverse
1553	chr15	14873071	14874209	nochange	novel	-0.905507	0.0723761	Drosha	NA	NA	NA	forward	forward	forward
1554	chr15	16182092	16183806	nochange	novel	-1.07068	0.23093	Drosha	NA	NA	NA	forward	forward	forward
1555	chr15	17162977	17163997	nochange	novel	-1.16276	0.0761174	Drosha	NA	NA	NA	reverse	reverse	reverse
1556	chr15	18550973	18551318	down	novel	-1.41952	0.000976836	Drosha	NA	NA	4921515E04Rik,Cdh10,Kcnk9,Adamts12,Adcy8,Kcnq3	reverse	reverse	reverse
1557	chr15	19683964	19685910	nochange	novel	0.328892	0.784762	Myo10	NA	NA	Slc4a10,Opcml	forward	forward	forward
1558	chr15	20157276	20159321	nochange	novel	-0.201841	0.82006	Myo10	NA	NA	Cpne8,Mogat1,Egflam,8030443G20Rik	reverse	reverse	reverse
1559	chr15	20972798	20977859	nochange	novel	-0.356198	0.487154	Myo10	NA	NA	Rp1,Zswim6	reverse	reverse	reverse
156	chr1	178366136	178367698	nochange	novel	0.385836	0.588445	Hnrnpu	NA	Fam36a,Hnrnpu	Npl,Efcab2,Hhat,Mageb18,Fam129a,Agbl1,Aspm,Gm16432,Hnrnpu,Slc25a37,Synb,Rad18,Epb4.1l5,Dmtf1,4930420K17Rik	forward	forward	forward
1560	chr15	22751666	22754715	nochange	novel	0.590551	0.328607	Myo10	NA	NA	Pkhd1l1	reverse	reverse	reverse
1561	chr15	22791680	22792138	down	novel	-1.80223	0.010145	Myo10	NA	NA	Tars,Cdh6,Dnajc6,Cdh18,Mfap3l,Fhit,Csmd3	forward	forward	forward
1562	chr15	22902001	22903198	down	novel	-2.47793	0.0118978	Myo10	NA	NA	Celf4,Cdh18,Zfpm2	reverse	reverse	reverse
1563	chr15	23886169	23887285	nochange	novel	-0.166576	0.819034	Myo10	NA	NA	Sntg2	forward	forward	forward
1564	chr15	24506417	24507568	nochange	novel	-1.08682	0.214457	Myo10	NA	NA	Prlr,Basp1,Pgcp,Gm6042,Adcy8,Col22a1	forward	forward	forward
1565	chr15	25053803	25055564	nochange	novel	0.833725	0.528557	Myo10	NA	NA	NA	reverse	reverse	reverse
1566	chr15	25485103	25485918	up	novel	2.18457	0.00243194	Myo10	NA	NA	4930503E24Rik,Myo10,Dnahc5	forward	forward	forward
1567	chr15	26172664	26173830	nochange	novel	0.427596	0.464194	Zfp622	NA	NA	NA	reverse	reverse	reverse
1568	chr15	26535735	26536868	nochange	novel	-1.02593	0.23047	Zfp622	NA	NA	NA	forward	forward	forward
1569	chr15	28085588	28087177	nochange	novel	-0.94281	0.186133	Trio	NA	NA	Ncald,Morc1,Trio,Dnahc5	reverse	reverse	reverse
157	chr1	178368559	178369555	nochange	novel	-0.686507	0.0876543	Hnrnpu	NA	Fam36a,Hnrnpu	Npl,Efcab2,Hhat,Mageb18,Fam129a,Agbl1,Aspm,Gm16432,Hnrnpu,Slc25a37,Synb,Rad18,Epb4.1l5,Dmtf1,4930420K17Rik,Agap1,Rfwd3,Bcl2l11,Fam36a,Slc38a7,Akap12,2410006H16Rik,Gm5464,Dpysl2,Flt1,Malat1,Rnpc3,Cab39,Fcamr,Fcgr2b,Olfr414,Ahctf1,Rgs7,Pppde1,Kif26b,Smyd3,Cnst,Tfb2m,Phf1,Tor1aip2,Hist1h4i,Thra	forward	forward	forward
1570	chr15	28979893	28980563	up	novel	1.05987	0.0239592	Trio	NA	NA	Trio,Dnahc5,Sema5a,Csmd3	reverse	reverse	reverse
1571	chr15	3106352	3110905	down	novel	-1.02178	4.93209e-12	Sepp1	NA	NA	NA	reverse	reverse	reverse
1572	chr15	31189325	31190220	nochange	novel	0.700504	0.403952	Dap	NA	Dap	Ctnnd2,Clpb,Trio,1700012I11Rik,Nmur2,Wdr96,Fam49b,Atp8b5,Sgcz,March6,Card6,Pgcp,C2cd4c	reverse	reverse	reverse
1573	chr15	31407039	31408633	nochange	novel	0.0558839	0.934273	2021-03-06	NA	NA	Mark3,Slc17a8,Kcns2,Gm16973,Ttll8,Tigit,Ankrd33b,Oxr1,Epb4.1l4a,Dap,Ctnnd2,Commd8	forward	forward	forward
1574	chr15	31542232	31543329	down	novel	-1.78984	0.00399832	Cmbl	NA	Cmbl,Cct5	Myo10,Ropn1l,March6,9930013L23Rik,Man1a,Trio,Tbc1d22a,March11,Ctnnd2,B230214G05,Ubr5	forward	forward	forward
1575	chr15	31795300	31795536	nochange	novel	-0.250824	0.715603	Fam173b	NA	NA	NA	forward	forward	forward
1576	chr15	3218647	3219811	nochange	novel	0.748597	0.162922	Sepp1	NA	NA	Prkce,Ghr,Pgrmc2,Ext1,Ccdc152,Oxct1,Sepp1,Nebl,Rgs12	forward	forward	forward
1577	chr15	3228053	3230272	up	known	1.08704	0.0134643	Sepp1	NA	Sepp1	Adamts12,Fam49b,Ghr,C7,Fam162a,Mark2,Ext1,Fbxo4,Crkl,Tnn,Trio,5430437J10Rik,Fam83a,Oxct1,C6,Fam135b,Nipbl,Mrc1,Pla2g2c,Bend7	reverse	reverse	reverse
1578	chr15	3244799	3256191	nochange	novel	0.786898	1.91759e-10	Sepp1	NA;NA	Sepp1,Ccdc152	Ccdc152,Ghr,Lipm,Axin2,Tnfrsf21	reverse	reverse	reverse
1579	chr15	32877548	32878370	nochange	novel	-1.27989	0.159111	Sdc2	NA	Sdc2	NA	reverse	reverse	reverse
158	chr1	180203743	180204946	up	novel	1.99116	0.00110418	Psen2	NA	Adck3,Psen2	NA	forward	forward	forward
1580	chr15	33942103	33944059	nochange	novel	1.44184	0.0714049	Laptm4b	NA	NA	Dppa2,Kcnma1,Pgcp,Trps1,Adcy8,Matn2,Sstr5,Nrg2,Csmd3,Samd12,Mtdh,Laptm4b,Rgs22	forward	forward	forward
1581	chr15	34865202	34869373	nochange	novel	0.361729	0.366064	Pop1	NA	NA	NA	forward	forward	forward
1582	chr15	36467025	36468205	nochange	novel	-1.0693	0.16452	Ankrd46	NA	Ankrd46	NA	forward	forward	forward
1583	chr15	36499976	36501021	nochange	novel	0.914301	0.120182	Ankrd46	NA	Ankrd46	NA	forward	forward	forward
1584	chr15	36922895	36923178	nochange	novel	-0.371233	0.000417604	Zfp706	NA	NA	Grhl2,Prr16,Rai14,Gm10389,Pabpc1,Slc38a1,Nom1,Nrbp1,Krtcap3,Ift172	forward	forward	forward
1585	chr15	36984812	36985987	nochange	novel	0.876749	0.105953	Zfp706	NA	Zfp706	NA	forward	forward	forward
1586	chr15	37141061	37142937	up	novel	1.97388	9.99313e-05	Zfp706	NA	NA	Dgki,4930592A05Rik,Polr2k,Spag1,Lifr,Ncald,Sgcz,Zmiz1,Grhl2,Myh11	reverse	reverse	reverse
1587	chr15	37149087	37150741	nochange	novel	0.724621	0.497981	Zfp706	NA	NA	Ncald,Sgcz,Zmiz1,Grhl2,Myh11,Col14a1,Nipbl,Nin,Lrp12	reverse	reverse	reverse
1588	chr15	37919445	37920759	nochange	novel	0.343058	0.667475	Rrm2b	NA	Rrm2b	NA	forward	forward	forward
1589	chr15	38089948	38093656	nochange	novel	-0.755374	0.0105322	Rrm2b	NA	NA	Ubr5,Ext1,Sla,Tg,AI836003,Asb8,Odf1,Fhod3,Macrod2,Znfx1,Exoc2,E330013P06,Vps37b,Atp6v1c1	forward	forward	forward
159	chr1	180258876	180267862	nochange	novel	0.734035	0.0111637	Psen2	NA	Psen2	Itpkb	reverse	reverse	reverse
1590	chr15	38099768	38101695	nochange	novel	0.617924	0.300401	Rrm2b	NA	NA	Ubr5,Atp6v1c1,Dgkh,Slc25a32,Osmr,Grhl2,Rims2,Tmem229b,Vps13b,Ext1,Ndrg1,Rbfox2,Cntn1,Ppp1r10,Mrps18b	reverse	reverse	reverse
1591	chr15	38541248	38541796	nochange	novel	-0.409228	0.525598	Azin1	NA	NA	NA	forward	forward	forward
1592	chr15	38990379	38991769	nochange	novel	-0.0691829	0.93815	Slc25a32	NA	NA	Fzd6,Dcaf13,Zfpm2,Rgs22,Eif2c2,Phf21b,Tnik,Mtdh,Cthrc1,Angpt1,Enah,Pgcp,Oxr1,2610204G22Rik,Atad3a,Cdh12,Nipal2,4930413F20Rik,Col2a1,Tmem106c,2410089E03Rik	reverse	reverse	reverse
1593	chr15	39180379	39184902	nochange	novel	-0.302384	0.46974	Dcaf13	NA	NA	Lrp12,2310043O21Rik,Rims2,Fancc,Ctnnd2,Rgs22,Spag1,Rnf19a,Azin1,Kcnq3,Eif2c2,Nipbl,Kbtbd12	reverse	reverse	reverse
1594	chr15	3955786	3956292	nochange	novel	0.908664	0.305467	Fbxo4	NA	Fbxo4,AW549877	NA	forward	forward	forward
1595	chr15	39716107	39718287	nochange	novel	-0.985401	0.116272	Dpys	NA	NA	Rims2,Tm7sf4,Zdhhc25,Cox6c,Csmd3,Cdh6,Ctnnd2,Nudcd1	forward	forward	forward
1596	chr15	41230160	41231276	up	novel	1.60093	0.00678038	Abra	NA	NA	Ank,Krt1,Oxr1,Slc8a1,Dpys,Csmd3	reverse	reverse	reverse
1597	chr15	41276839	41277124	nochange	novel	-0.0664125	0.944964	Abra	NA	NA	Oxr1,Zfr,Gm16294,Fam19a5,Pdzd2	reverse	reverse	reverse
1598	chr15	41922064	41922941	down	novel	-2.6352	0.0233689	Abra	NA	NA	Syne1,Zfp622,Oxr1,Osbpl1a,Chchd3,Pgcp,Rspo2,Hs3st5	forward	reverse	forward,reverse
1599	chr15	42030693	42033673	nochange	novel	0.175613	0.766869	Abra	NA	NA	Oxr1,Olfr947-ps1,4921515E04Rik,Rad21,Anxa13,Brd1	forward	forward	forward
16	chr1	10922840	10923940	nochange	novel	0.405271	0.620053	Arfgef1	NA	NA	Rnf152,Mast4,Cpa6,Sulf1,Sntg1,Prex2,Ugt1a10	reverse	reverse	reverse
160	chr1	180715372	180715807	nochange	novel	0.814764	0.222562	Acbd3	NA	Acbd3	Cd244,Acbd3,Il1r2,Gm16894,Wnt9a,Cnih4	reverse	reverse	reverse
1600	chr15	42356271	42356959	nochange	novel	0.0256598	0.982903	Abra	NA	NA	Oxr1,Angpt1,1700066N21Rik,Stk3,Pkhd1l1,Samd12	forward	forward	forward
1601	chr15	43225660	43227575	nochange	novel	-0.434855	0.508145	Eif3e	NA	Eif3e	Ppp2r2a,Eif3e,Anapc13,Cep63	forward	forward	forward
1602	chr15	43568998	43571186	nochange	novel	-0.127158	0.850061	Ttc35	NA	NA	Csmd3,Syn2	reverse	reverse	reverse
1603	chr15	43971817	43972539	nochange	novel	-1.09975	0.169315	Nudcd1	NA	NA	NA	reverse	reverse	reverse
1604	chr15	4670147	4671806	down	novel	-1.95239	1.0197e-05	C6	NA	NA	C6	forward	forward	forward
1605	chr15	4677958	4678717	down	novel	-1.35735	0.017104	C6	NA	C6	C6,Plcxd3,4930592A05Rik,Tbc1d22b,Zfp536,Oxct1,Dnahc5,Palld	forward	forward	forward
1606	chr15	47539872	47540235	nochange	novel	0.534326	9.42298e-06	Ebag9	NA	NA	Npr3,4930548G14Rik,Enpp2,Olfr741,Parvb,Parvg,Zfp804b,Crbn	reverse	reverse	reverse
1607	chr15	50650488	50652016	up	novel	1.43176	0.0238701	Eif3h	NA	NA	NA	forward	forward	forward
1608	chr15	51531953	51533772	nochange	novel	-0.529085	0.599406	Eif3h	NA	NA	Csmd3,Sfi1,Fbxl7,Rims2,Pdzrn4	reverse	reverse	reverse
1609	chr15	51768856	51770687	nochange	novel	-0.581585	0.496401	Eif3h	NA	Eif3h	NA	forward	forward	forward
161	chr1	180778075	180778963	down	novel	-1.70597	0.0152088	H3f3a	NA	H3f3a	Ncapg,BC031781,Psmb10,Pigv,Sfr1,Notch4,Gpsm3,Tmem177,Fhl3,Hist1h1d,Hnrnpf,Stmn1,Ptov1,Terc,Atf4,H3f3a,Mfsd2a,Ola1,Znrf2,Arrdc1,Mettl6,Eaf1,Zfp438,Ankrd11,2810013P06Rik,Ap2a2,Uba52,Zc3h6,Impa2,Gtf2a1,Hist1h4c,Calu	forward	forward	forward
1610	chr15	52477450	52478360	nochange	novel	-0.749761	0.457949	Rad21	NA	NA	Slc25a32,Csmd3,Samd12,Wdr70,Iqch,Colec10,Deptor,Trappc9,Nkiras1,Rpl15	forward	forward	forward
1611	chr15	54248193	54249131	up	novel	2.3374	4.40345e-06	Colec10	NA	NA	NA	forward	forward	forward
1612	chr15	54929514	54957106	down	novel	-1.06665	3.25555e-19	Taf2	NA;NA	NA	Basp1,Dpys,Trps1,Col14a1,Sult4a1,Rictor,4921515E04Rik,Samd12,Enpp2,Ctnnd2,Cntnap2,Smap1,Spn-ps,Upf1,B3gat2,Fbxl7,Asap1,Eif3h,Taf2,Zhx2,Tmem117,Prlr,B230214G05,Cntn1,Deptor	forward	forward	forward
1613	chr15	55301906	55302221	up	novel	2.65348	0.000112089	Deptor	NA	NA	NA	reverse	reverse	reverse
1614	chr15	56874060	56874671	nochange	novel	0.32899	0.682773	Zhx2	NA	NA	NA	forward	forward	forward
1615	chr15	56906901	56908165	nochange	novel	1.34818	0.17943	Zhx2	NA	NA	Zfpm2,Tnrc6b	reverse	reverse	reverse
1616	chr15	56941731	56942684	nochange	novel	0.353931	0.620309	Zhx2	NA	NA	NA	reverse	reverse	reverse
1617	chr15	56946372	56947180	down	novel	-1.83573	0.0135472	Zhx2	NA	NA	Cdh18,Tox2	forward	forward	forward
1618	chr15	59084104	59085243	nochange	novel	0.945941	0.152333	Mtss1	NA	NA	NA	forward	forward	forward
1619	chr15	59623194	59624109	nochange	novel	-0.803293	0.479702	Trib1	NA	Trib1	E430025E21Rik,Nsmce2	reverse	reverse	reverse
162	chr1	180816090	180825423	nochange	novel	0.451637	0.0508333	H3f3a	NA;NA	H3f3a,BC031781	Mixl1,Prdm11,Mllt3,Atp2a2,Dnm3,1700022P22Rik,A230020J21Rik,H3f3a,Mir3083,Fam178b,Sh3bp2,BC031781,Akt3	reverse	reverse	reverse
1620	chr15	59642331	59642964	nochange	novel	0.0658629	0.924186	Trib1	NA	Trib1	Nsmce2,Hmgcl	reverse	reverse	reverse
1621	chr15	59772360	59773402	nochange	novel	0.86414	0.093863	Trib1	NA	NA	NA	forward	forward	forward
1622	chr15	59800497	59802350	nochange	novel	0.754021	0.418795	Trib1	NA	NA	Mtap7,Ebag9,E430025E21Rik,Col5a1	forward	forward	forward
1623	chr15	60139216	60140671	nochange	novel	0.375611	0.652005	Trib1	NA	NA	Pcdha4-g,Alpk3,Sema5a,E430025E21Rik,Nsmce2,Tmem71,Zfhx2as,Zfhx2,Rac2,Plg,Dcaf12,Foxp1,Scaf1,Irf3,Bcl2l12	forward	forward	forward
1624	chr15	60592160	60594307	nochange	novel	0.677637	0.226421	Fam84b	NA	NA	Stk32b,Vcl,Btbd9,Cdh12,Ciita,Kank1	reverse	reverse	reverse
1625	chr15	61914811	61915543	nochange	novel	0.678445	0.421952	Myc	NA	NA	Pdzd2,D030024E09Rik	forward	forward	forward
1626	chr15	6220270	6221689	nochange	novel	1.26327	0.0870509	C9	NA	NA	Vps13b,C9,Myo10	forward	forward	forward
1627	chr15	6224840	6228708	nochange	novel	0.955857	0.0228199	C9	NA;NA	NA	Card6,Ttc33,Dab2,Oxnad1,C7,Kif26b,Eif3h,Olfr1359	reverse	forward	forward,reverse
1628	chr15	62302127	62302429	nochange	novel	1.05721	0.0963199	H2afy3	NA	NA	Sqle,Nsmce2,Inpp4b,Dip2b,Pvt1,4930599N23Rik	forward	forward	forward
1629	chr15	6230337	6231316	nochange	novel	0.276937	0.709833	C9	NA	NA	Card6,Ttc33,Dab2,Oxnad1,C7,Kif26b,Eif3h,Olfr1359	forward	reverse	forward,reverse
163	chr1	180848002	180849038	up	novel	1.50177	0.000926139	BC031781	NA	H3f3a,BC031781	Mixl1,H3f3a,Utrn,Nvl,Bckdk,Vkorc1,Dusp28,Utf1,Vps37c,Mertk,Fzd7,Grwd1,Trim27,Ethe1,Gltpd1,Cpsf3l,Tmem9,Slx4,Brap,Acad10,Nktr,Jund,Rps15,Rab11fip4,Xrn2,Rnpc3,Zfyve21,Xrcc3,Fam53c	forward	forward	forward
1630	chr15	62331476	62333014	nochange	known	-0.277716	0.765599	H2afy3	NA	NA	Pvt1,Cacna1i,Sbk2,Gm1078,Tox3,1700065D16Rik,Atr	reverse	forward	forward,reverse
1631	chr15	62714568	62716081	nochange	novel	-0.142247	0.887522	H2afy3	NA	NA	Arhgap27,Plekhm1,Mir297-1,Rnf139,Tatdn1,Pvt1,Trmt12,Zfp942	forward	forward	forward
1632	chr15	64592426	64594874	nochange	novel	0.445114	0.633844	Asap1	NA	NA	Asap1,Kcnq3,Tekt5,Samd12,Krt77,Adcy8,Atxn10,Ctnnd2,Sepp1,C030034L19Rik,Stx5a,Nxf1	forward	forward	forward
1633	chr15	65039119	65039603	nochange	novel	-0.153749	0.752258	Efr3a	NA	NA	Zfpm2,Adcy8,Fam135b,Kcnq3	reverse	reverse	reverse
1634	chr15	65115600	65122062	nochange	novel	-0.329146	0.521018	Efr3a	NA	NA	Oxr1,Pdzrn4,Adcy8,1700003G18Rik	reverse	reverse	reverse
1635	chr15	67179359	67181475	nochange	novel	0.898797	0.0947415	St3gal1	NA	NA	NA	reverse	reverse	reverse
1636	chr15	68262816	68263866	nochange	novel	0.939488	0.19044	St3gal1	NA	NA	NA	reverse	reverse	reverse
1637	chr15	68301796	68312091	nochange	novel	-0.0406408	0.881341	St3gal1	NA	NA	Kcnq3,Zfat,Galnt6,I730030J21Rik,Igf2bp2,Trappc9,Vps13b,Ralgapa1,Pgcp,Yaf2,Pdzd2,1700012I11Rik,Tram2,Zfp622,Csnk1g3	forward	forward	forward
1638	chr15	69145313	69145937	nochange	novel	-0.957563	0.197479	St3gal1	NA	NA	Brd1,Mkl2,Galnt13,Khdrbs3,Dscam,Utp15,Mtss1,B230214G05,Asap1,Ace,Rad21,Gm10653,Calml4	reverse	reverse	reverse
1639	chr15	69364555	69365873	up	novel	1.18604	0.000779569	St3gal1	NA	NA	Slc2a13,Fam19a5,Trappc9	forward	forward	forward
164	chr1	181035541	181036724	nochange	novel	-0.217063	0.772649	9130409I23Rik	NA	Ephx1,9130409I23Rik	Lemd1,Fam129a,Lin9,Ephx1,Cnih4,Cnih3,Degs1,Trp53bp2,Setd7,1700072O05Rik,Akt3,Mixl1	forward	forward	forward
1640	chr15	7123309	7124152	up	novel	2.02044	0.0175441	Lifr	NA	Lifr	Egflam,Matn2	forward	forward	forward
1641	chr15	71737339	71738114	nochange	novel	-0.406885	0.50281	Chrac1	NA	NA	Fam135b,Trappc9,Cdh12,Cpne8,Col22a1,Armc9,Gm19782,Pdzrn4	reverse	reverse	reverse
1642	chr15	71793720	71795857	nochange	novel	-0.933622	0.00148171	Chrac1	NA	NA	NA	reverse	reverse	reverse
1643	chr15	73192045	73204065	nochange	novel	-0.120995	0.587312	Ptk2	NA	Ptk2	NA	forward	forward	forward
1644	chr15	73426301	73429514	up	novel	1.74648	5.85269e-08	Dennd3	NA	NA	Mir3093,Mir9-1	reverse	reverse	reverse
1645	chr15	73628111	73630580	nochange	novel	0.10702	0.886404	Dennd3	NA	NA	Cnnm4,Zfat,Vdr,Ttc33,Ano6,Tns1,Lnp,Ptk2	forward	forward	forward
1646	chr15	74093025	74094501	nochange	novel	-0.484341	0.0409202	Dennd3	NA	NA	Kcnq3,2310003L22Rik,Col22a1,Trappc9,Gm628,Gxylt1	forward	forward	forward
1647	chr15	74925401	74926322	up	known	1.53898	0.0275642	Ly6e	NA	Ly6e	Tenc1,Nab1,Ly6a,Pax7,Ano10	forward	forward	forward
1648	chr15	74931977	74934672	nochange	novel	0.563016	0.0709129	Ly6e	NA	Ly6e	Btd,Prkg1,Pigg,Nom1,Elf1,Sla,Tg,Ly6e,Gm16157,Fam169b,Mafa,Mapk3,Adck5,Abcc3,Eif4b,5031439G07Rik,1700001L05Rik,Derl1	forward	forward	forward
1649	chr15	74937318	74939761	up	novel	1.14847	0.0289854	Ly6e	NA	Ly6e	Btd,Prkg1,Pigg,Nom1,Elf1,Sla,Tg,Ly6e,Gm16157,Fam169b,Mafa,Mapk3,Adck5,Abcc3,Eif4b,5031439G07Rik,1700001L05Rik,Derl1	reverse	reverse	reverse
165	chr1	181224118	181230411	nochange	novel	0.279657	0.239773	Wdr26	NA	Wdr26	Fam129a,Nvl,Gpatch2,BC031781,Ppp2r2b,1700025G04Rik,Tnfrsf1b,Bspry,Lax1,Atg16l1,Adipor1,Zfp143	reverse	reverse	reverse
1650	chr15	74940483	74941467	nochange	novel	-1.49101	0.0679495	Ly6e	NA	Ly6e	Adck5,Abcc3,Eif4b,5031439G07Rik,1700001L05Rik,Derl1	reverse	reverse	reverse
1651	chr15	75085422	75087357	nochange	novel	0.70758	0.00679182	Ly6e	NA	NA	Cops3,Wdr20a,Med30,Itga5,Myh9,Dnmt3b,Sesn2,Glud1,Fam35a,Eapp,Hspa5,Ift46,Vmn1r199,Glis3,Arfip1,Ccdc77,Kdm5a,H2afz,Pfkfb4,Cntnap2,Ctsb,Kctd16,4930413G21Rik,Rbbp6,Dnm1l,Pigl,Arpc4,Tada3,Fndc3a,Txndc12,Btf3l4,AI597479,1700023E05Rik,Atrip,Glrx5,Snhg10,Frmd4b,Csf2ra,Speg,Katnal1,Mgat4b,Vac14,Spna2,Dlat,Fancm,Fkbp3,Rfc4,Srxn1,Ulk2,Gtpbp5,Serinc5,Sec31b,Rpl4,Zwilch,Zfp341,Troap,2810006K23Rik,Mphosph9,Ac…	reverse	forward	forward,reverse
1652	chr15	75197881	75206214	up	novel	1.34583	9.79377e-14	Ly6e	NA	NA	Trappc9,Gsdmd,Apol11b,LOC626049,Phlpp1,Rai14,Samm50,Pnpla3,Vdr,Zfp647,Scaf11	forward	forward	forward
1653	chr15	75211236	75230259	up	novel	1.00678	3.32505e-22	Ly6e	NA;NA	NA	Ncald,6720468P15Rik,Skp2,1110020G09Rik,Oxr1,9030619P08Rik,4933432B09Rik,Cadm2,Iqgap2,Prkce,Efcab6,Cbx5,Ly6f,Heatr7a,Mbnl3,1700016M24Rik,BC090627,Gm11413,Zhx2,Bai1	reverse	reverse	reverse
1654	chr15	75306080	75306844	up	novel	3.9204	5.07162e-05	Gpihbp1	NA	NA	Pisd-ps1,Sfi1,Oxr1,Cntn1,Gm4371,2610037D02Rik,Kcnh1,Eif3h,Atf7,Csf2rb2,Cyp2d22,Ly6f	reverse	reverse	reverse
1655	chr15	75308822	75311369	up	novel	5.06526	5.04123e-14	Gpihbp1	NA	NA	Pisd-ps1,Sfi1,Oxr1,Cntn1,Gm4371,2610037D02Rik,Kcnh1,Eif3h,Atf7,Csf2rb2,Cyp2d22,Ly6f	forward	reverse	forward,reverse
1656	chr15	7539987	7548462	nochange	novel	-0.52746	0.130045	Wdr70	NA	NA	Dock2,Kcnb2,Egflam,Wdr70,Fbxl7,Prkg1,Col23a1	forward	forward	forward
1657	chr15	75591956	75593490	nochange	novel	0.358111	0.604136	Gpihbp1	NA	Gpihbp1	Ly6h,Tonsl	forward	forward	forward
1658	chr15	77324191	77336075	nochange	novel	0.644111	7.48601e-05	Apol7a	NA;NA	NA	Fam49b,Cacng2,Fbxl7,Casc5,Cdc42bpb,Actn1,Ctnnd2,Rbfox2,Apol7a,Dmc1,Pla2g4f,Apol6,Mb,Eif4e,Olfr287,Brd3,Stk3,Slc39a4,Tmem107,Cdk19,Mcart1,Bad,Suv420h1,Hist1h2bf,Hist1h2ad,Hist1h3d,Plxdc1,Atf1,Txnip,Gm15441,Suv39h1,Tmem19,Rap1gds1,Hist1h1d,Ncoa7,Sox2ot,Wwp1,Mex3d	forward	forward	forward
1659	chr15	77338052	77338683	up	novel	3.0549	3.34155e-06	Apol7a	NA	NA	Stk3,Rbfox2,Myh9,March1,Crls1,Sppl3,Tug1,Morc2a,Exoc7,Kcnc3,B3galt4,Stam2,Trim27,Gm9958,Ankrd17,Ipo5,Nmd3	forward	forward	forward
166	chr1	181233742	181239908	nochange	novel	0.169043	0.445215	Wdr26	NA	NA	Lax1,Atg16l1,Adipor1,Phf21a,Zwint,Caprin2,Strn,Gfpt2,Map3k2,Vdac1,Pxn,Poldip3,Rnu12,Cldn14,Fam20b,Cnih4,Wdr26,Lrrfip1,Reln,Ahctf1,Ppp2r4	reverse	reverse	reverse
1660	chr15	77366844	77368469	nochange	novel	0.267982	0.482619	Apol7a	NA	Apol7a,Apol9a	Umps,Luzp1,Grcc10,Wipi2,Rbfox2	forward	forward	forward
1661	chr15	77376691	77377882	down	novel	-1.8347	0.000772732	Apol7a	NA	Apol7a,Apol9a	NA	reverse	reverse	reverse
1662	chr15	77843870	77845007	down	novel	-2.81686	5.45974e-07	Txn2	NA	NA	NA	reverse	reverse	reverse
1663	chr15	77857598	77858082	nochange	known	0.336193	0.689263	Txn2	NA	NA	Myh9,Acvr1b,Tob2,Rangrf,Eif4b,Tenc1,Slc25a44,Pmf1,Dpysl5,Jazf1,Plec,Pcbp2,Carkd,Pten,Slc1a5,Mtmr12,Hist1h1c,Vegfa,Trim26,Tubg1,Fam134c,5730408K05Rik,1810009A15Rik,Ccdc77,Kdm5a,Irf6,Eed,Ubb,Thoc1,Hist1h2ae,Hist1h2bg,Acap2,Ly6g5c,Rara,Sec62,Inca1,Kif1c,Kcnk5,Snx10,Elmod3,Retsat,1700040I03Rik,Cct7,Nsmce1,Ppp1cb,Aars,Baiap2,Ckb,Mark4,Gpx1,Mrps28,U2af2,Epn1,Fscn1,Cited2,Camsap3,Tuba1b,D4Wsu53e,Ppp2r4,…	forward	forward	forward
1664	chr15	78470312	78471454	nochange	novel	0.112403	0.835846	Tmprss6	NA	Kctd17,Tmprss6	NA	reverse	reverse	reverse
1665	chr15	80048362	80049341	up	novel	3.53411	8.42726e-07	Rpl3	NA	Rpl3	Pdgfb,Rps19bp1,Grap2,Clic4	reverse	reverse	reverse
1666	chr15	81523341	81524351	down	known	-1.2183	0.000706837	Rbx1	NA	NA	Ndrg1,Gtpbp1,Sun2,Srebf2,1500009C09Rik,Cenpm,Pak2,Capn1,Slc22a20,Grm7,Rpgrip1,Rbx1,Irak2,Ep300,Csdc2,Pmm1,C80913,Hist1h2af,Hist1h4h,Rabggtb,Zfp36l1,Bola2,Slx1b,Gtf3c6,Galt,Clasp1,Med1,Tiparp,4931440P22Rik,Gstcd,Ints12,Kif23,Pik3ip1,Anapc2,Ssna1,Nus1,Ccnb1,2610039C10Rik,Snhg9,Rps2,Rnf151,D6Wsu163e,Rad51ap1,Plekhm1,Ccdc79,Cox6b2,Zfp90,Tti2,Zfp219,Krcc1,Zfp36l2,Zfp568,Pisd-ps2,Cox7c,Ccdc88a,Mrps18c,…	reverse	reverse	reverse
1667	chr15	82416749	82417936	nochange	novel	-0.66303	0.439299	Cyp2d10	NA	Cyp2d22,Cyp2d11,Cyp2d10,Cyp2d9	Nsmce2,Myc,Ddx17,5031439G07Rik,Olfr282,Actr3b,Bre,Zfyve28,Bdp1,Mei1,Cyp2d22,Arfgap3,Efcab6,Zfpm1	reverse	reverse	reverse
1668	chr15	82422266	82424264	nochange	novel	0.692981	0.240038	Cyp2d10	NA	Cyp2d11,Cyp2d10,Cyp2d9	Nsmce2,Myc,Ddx17,5031439G07Rik,Olfr282,Actr3b,Bre,Zfyve28,Bdp1,Mei1,Cyp2d22,Arfgap3,Efcab6,Zfpm1,Wbp2nl,Chrna1,Elfn2,Ccdc134,Spryd3,D930007P13Rik	forward	forward	forward
1669	chr15	82435765	82449519	nochange	novel	0.686463	1.05286e-06	Cyp2d9	NA	Cyp2d11,Cyp2d10,Cyp2d9	Scrib,Cacng2,Ttll12,Ccl25,Ube2g1,Scrt1,Fgf12,Aprt,Galns,Zc3h3,Apol11b,Tank,Gtf3c3,A730011L01Rik,Mei1,Wbp2nl,Tmprss12,Ttll1,Mageb18,Snd1,Foxp1,Cyp2d11	forward	forward	forward
167	chr1	181251417	181259493	nochange	novel	0.619482	0.000419952	Wdr26	NA	NA	Dcaf5,Wdr26,Rfx3,Aff3,Smg7,Ephx1,Enah,Camkk2,Serpine2,Ccdc19,Eya3,Rpl23,Ehd4,Tsen54,Caskin2,Cdyl2,Stx2,Rps6ka1,Mnt,Txndc17,Nmnat2,Ikbke,Pycr2,9130409I23Rik,Accn1,Erc1,Ndufa10,Zbtb25,Lama1,Rnf121,Tpp2,Xkr4,Dgkd,Mapkapk2,Aim2,A930006I01Rik,Slc45a3,Itpkb,Calm2,Atp8b2,Akap12,2410006H16Rik,Ccnb1,Eapp,Ino80b,Wbp1	forward	forward	forward
1670	chr15	82517943	82519303	nochange	novel	-0.946788	0.327623	Cyp2d9	NA	NA	Osmr,Cyp2d22	reverse	reverse	reverse
1671	chr15	82720917	82721955	nochange	novel	0.706748	0.415659	Cyp2d37-ps	NA	Cyp2d37-ps,Cyp2d40	Rbfox2,Ncf4,Arap2,Trio,Ncald,Rad21,Lalba,Slc22a27,Cmklr1,Apol6,Rusc2,Atp8b5,Tmem135,Serhl,Rpap1,5430428K19Rik,Shroom4	reverse	reverse	reverse
1672	chr15	82963159	82963442	nochange	novel	-0.801465	0.463441	Serhl	NA	NA	Serhl,Poldip3,Cyb5r3,Rnu12,Pacsin2,Mcat,Tspo,Bptf,Spag1,Cyp2d37-ps,Olfr286,4933416M07Rik,Rab11fip1,Scube1,Mchr1,Phf21a,Ptpn12,Kit,Mylk,Frmd4b,Gm5577,H1fx,Pofut2,Gm10941	reverse	reverse	reverse
1673	chr15	83197726	83198909	nochange	novel	3.01347	0.13337	Cyb5r3	NA	Cyb5r3	Micall1,Gtpbp1,Sun2,Tfcp2,Arfgap3,Pnpla3	reverse	reverse	reverse
1674	chr15	84671844	84673601	down	known	-1.398	0.0335564	Nup50	NA	NA	Tcf20,Gm5477,Krt85,Gm20556,Ola1,Prr5,Dab2,Efcab6,Adcy8,Khdrbs3,Wdr70,Parvb	reverse	reverse	reverse
1675	chr15	84674376	84675801	nochange	novel	-1.0542	0.0884635	Nup50	NA	NA	Dab2,Efcab6,Adcy8,Khdrbs3,Wdr70,Parvb,Prr5	reverse	reverse	reverse
1676	chr15	8480426	8480791	nochange	novel	-0.314989	0.727573	Nipbl	NA	NA	Capsl,Ropn1l,Rictor,Heatr7a,Adcyap1r1,Wdr70,Nipbl,Slc45a2,Amacr,2410089E03Rik,Adamts12,Lmbrd2,Skp2	reverse	reverse	reverse
1677	chr15	85177620	85177928	up	novel	1.10798	7.10489e-28	Atxn10	NA	NA	Arhgap8,Krt77,Wnt7b,Sgip1,Zhx2,Efr3a,Fam118a,Taf7,Slc25a2,Pcdha4-g,Rbfox2,Smc1b,Fbln1,Atxn10,Senp5,Ncbp2,Ribc2,Ar	reverse	reverse	reverse
1678	chr15	85652688	85654241	nochange	novel	-3.74694	0.0690925	Ppara	NA	NA	Lrrc8c,2610507B11Rik,Wdr67,Atf1,Dip2b,Mirlet7b,Mirlet7c-2,Ttc38,Celsr1,Mical3,1700025G04Rik,Slc26a6,Nudt4,Armc1,Dnajc22,Cd72,Ascc3,Atxn10,Gramd4,Pdzrn4,Skint5,Ptprs,Vps35,Orc6,Rsrc2,Kntc1,Shf,Srsf2,Mfsd11	reverse	reverse	reverse
1679	chr15	85662066	85672005	nochange	novel	-0.205436	0.334128	Ppara	NA;NA	NA	2610507B11Rik,Wdr67,Atf1,Dip2b,Mirlet7b,Mirlet7c-2,Ttc38,Celsr1,Mical3,Dnajc22,Cd72,Ascc3,Atxn10,Gramd4,Pdzrn4,Skint5,Arhgap39,5031439G07Rik,Nr4a1,Hemk1,Tbc1d22a,Sbf1,Sclt1,2700050L05Rik,Rab14,Hist1h2bg,Azin1,Gramd3,Rae1,Pik3r3,Etv5,Slc16a1,Ppia,Prdx1,AV051173,Cep350,C130071C03Rik,Hist1h1d,Sept9,Arl16,Hgs,Mtif2,Malat1,Sox12,Ndufv2,Spry4,1110038B12Rik,Lfng,1110002N22Rik,Srsf3,Ormdl1,Pms1,Polr2a,Gm…	reverse	reverse	reverse
168	chr1	182191434	182192014	nochange	novel	0.992828	0.0638585	Srp9	NA	NA	Degs1,Sfxn4,Sdccag8,Capn2	reverse	reverse	reverse
1680	chr15	86194211	86195754	nochange	novel	0.735482	5.26049e-11	Tbc1d22a	NA	Tbc1d22a	Epb4.1l2	reverse	reverse	reverse
1681	chr15	88054721	88055006	nochange	novel	1.06046	0.135161	Creld2	NA	NA	Dppa3,Egflam,Sept3,Wbp2nl,Scube1,Sema5a	reverse	reverse	reverse
1682	chr15	88849965	88852827	down	novel	-2.14531	1.84977e-07	Pim3	NA	Creld2,Pim3	Pim3	forward	forward	forward
1683	chr15	88890013	88892661	nochange	novel	-0.511295	0.170551	Pim3	NA	Pim3	Cox6b2,Gclm,Rprd2,Pim3,Atp13a2,Dhx9,Cnbp,Chchd1,6230400D17Rik,Tmem79,Smg5,Abcf2,Ywhab,Stk24,5033411D12Rik,2810021B07Rik,Hmmr,Nudcd2,1700081L11Rik,Prdx4,Hist1h1b,Hist1h3i,Fam100b,4933403G14Rik,Rpl21,Bsg,Zswim3,Acot8,Slc25a12,Ttc32,Rps27,Ifi30,Arhgef12	forward	reverse	forward,reverse
1684	chr15	89438102	89447130	nochange	novel	-0.834341	5.77099e-05	Cpt1b,BC090627	NA	Cpt1b,BC090627,Arsa	BC090627,Syt10,Macf1,Syce3,Klhdc7b,Hoxc13,Mapk8ip2,Kif21a,Arhgap26,Ttll8,Uts2r,Shank3,Cdyl2,Ext1,Gm14085,Prdm2,Apbb2,Rabl2,Fam105a,Rbfox2,BC048502,Il4ra,Tymp,Odf3b,Jakmip1,Kcnk9,Mapk11,Plxnb2,Miox,4930455C21Rik,Nipal2,Hip1,Lypd2,2300005B03Rik,Pphln1,Kcnk13,Fntb,Spats2	reverse	reverse	reverse
1685	chr15	89447909	89451000	nochange	novel	0.00261836	0.997306	Arsa	NA	Cpt1b,BC090627,Arsa,Shank3	Ext1,Syce3,BC090627,Mapk8ip2,Gm14085,Prdm2,Apbb2,Rabl2,Fam105a,Rbfox2,BC048502,Il4ra,Klhdc7b,Tymp,Odf3b,Shank3,Jakmip1,Kcnk9,Mapk11,Plxnb2,Miox,4930455C21Rik,Nipal2,Hip1,Lypd2,2300005B03Rik,Pphln1,Kcnk13,Fntb,Spats2	reverse	reverse	reverse
1686	chr15	8972134	8973139	up	novel	2.21479	0.00220703	1110020G09Rik	NA	NA	NA	reverse	reverse	reverse
1687	chr15	89765880	89769180	nochange	novel	-0.660782	0.0165742	Shank3	NA;NA	NA	NA	reverse	reverse	reverse
1688	chr15	90343697	90347202	nochange	novel	0.124246	0.737204	Alg10b	NA;NA	NA	Kcnj6	reverse	reverse	reverse
1689	chr15	90481432	90482757	nochange	novel	-0.191955	0.85498	Alg10b	NA	NA	NA	forward	forward	forward
169	chr1	182386172	182386711	nochange	novel	0.735308	0.319226	Trp53bp2	NA	Trp53bp2	Stx6,Serpine2,Mixl1	forward	forward	forward
1690	chr15	90764103	90764740	nochange	novel	-0.581211	0.219416	Kif21a	NA	NA	Etl4	forward	forward	forward
1691	chr15	91144529	91144962	up	novel	2.23227	0.00147282	Kif21a	NA	NA	NA	forward	forward	forward
1692	chr15	92796234	92798300	nochange	novel	1.06323	0.158739	Gxylt1	NA	NA	Fgf14,Ncald,Pdzrn4,Nell2,Kcnh7,Dpyd,Slc2a13,Twf1	forward	forward	forward
1693	chr15	93234252	93234683	nochange	novel	0.232168	0.0754323	Gxylt1	NA	Gxylt1	NA	reverse	reverse	reverse
1694	chr15	9499855	9503366	down	novel	-1.33275	0.0113915	Ugt3a2	NA	NA	NA	forward	forward	forward
1695	chr15	95743524	95744947	nochange	novel	-0.119775	0.867364	E330033B04Rik	NA	NA	Csmd3,Kcnq3,Ano6,Angpt1,Dbx2,BC048602,Cntn1,Spon1,Lrp11,Tada1,Pogk,Slc38a1,Mapk10	forward	forward	forward
1696	chr15	96707752	96710936	nochange	known	-0.123007	0.677765	Slc38a2	NA	Slc38a2	Ankmy2,Asap1,Nfam1,Slc38a2,Ddx39b,Ankrd11,Dnm2,Csnk1g1,1700029P11Rik,Eif4g3,Epha7,Uck2,4930515L03Rik,Plekhf1,Sesn2,Zfp57,Trim6,Lcmt2,Adal,Cenpn,2310061C15Rik,Sall1,Thap1,Adi1,Sephs2,Ubqln1,Snn,Snx5,8430406I07Rik,Vmp1,Ptrh2,Fam134a,1810031K17Rik,Eprs,1700045H11Rik,Errfi1,Gabpb2,Aff4,Taf11,Anks1,G3bp1,Iqcj-schip1,Nr2c2,Efhc1,Zfp628,Agbl5,Snhg1,Slc3a2,Pold3,Actr2,Gldc,Calm2,0610007C21Rik,Slc5a6,Eif2…	forward	forward	forward
1697	chr15	96742016	96743847	nochange	novel	0.710925	0.0280875	Slc38a2	NA	NA	Wdr70,Slc38a1,Hdac7,Prkce,Ncoa3,Zfp827,Erap1,Fam83h,Lrrfip1	reverse	reverse	reverse
1698	chr15	97082743	97083860	down	novel	-1.61394	0.0250366	Slc38a4	NA	NA	Fbxl7,Smc1b,Atxn10,Slc38a4,Heatr7a,Mpped1,Cpne8,Fam113b,Kcnq3,Olfr284,Klk4,Neo1	reverse	reverse	reverse
1699	chr15	97162427	97164102	nochange	novel	0.547836	0.478162	Slc38a4	NA	NA	Tmem184b,1810041L15Rik,Syce3,Slc38a4,Fam113b,Col2a1,Tmem106c,Pfkm,Fmo4,Olfr284,Elfn2,Atp10a,Calcoco1,Slc30a8,Slc45a4,Tbc1d22a,Bcas3,Endou,Banp,Tfdp2,Tfcp2l1,1700016M24Rik,Slc13a4,Smarcd1,Accn2,Sdc4	forward	forward	forward
17	chr1	110170823	110173154	down	novel	-1.08068	0.0489991	Vps4b	NA	NA	Khdrbs2,Cdh7,Myst4	forward	forward	forward
170	chr1	183264679	183264965	nochange	novel	-0.40564	0.355957	Brox	NA	Brox,Aida	NA	reverse	reverse	reverse
1700	chr15	97167487	97168732	up	novel	3.40432	3.30476e-07	Slc38a4	NA	NA	Slc30a8,Slc45a4,Tbc1d22a,Bcas3,Fam113b,Endou,Banp,Tfdp2,1700016M24Rik,Slc13a4,Smarcd1,Accn2,Sdc4,Tmem117,Col2a1,Tmem106c,Lemd3,Gng2,Samd12,Arid2,Slc38a4,Olfr288,Spats2,Phldb1,Manba,Ppl,Nsd1,Glul,Klf10,Ebag9,Pdcd2l,Ptchd2,Polr2a,Ube2g1,Spry4,Ank,Fbln1,Prph,Cabyr,Ttc39c,Pgcp,Zfp623,Tsta3,Kif3b	reverse	reverse	reverse
1701	chr15	97472970	97476363	nochange	novel	-0.0617966	0.946973	Rapgef3	NA	NA	Dad1,Abhd4,5430421N21Rik,Rngtt,Catsperg1,Ntn4,Pde4d,Arvcf,Flot2,Tex14,Nr1d1,Luzp2	reverse	reverse	reverse
1702	chr15	97708031	97709352	up	novel	1.58168	0.0131669	Rapgef3	NA	Rapgef3	NA	forward	forward	forward
1703	chr15	97955977	97958597	nochange	novel	0.563241	0.393856	Tmem106c	NA	Tmem106c	NA	forward	forward	forward
1704	chr15	98031386	98032542	nochange	novel	0.417307	0.69058	Senp1	NA	Senp1	NA	forward	forward	forward
1705	chr15	98684743	98685455	up	novel	1.95642	2.70907e-06	Rnd1	NA	Ddx23,Rnd1	NA	reverse	reverse	reverse
1706	chr16	10448945	10449466	up	novel	2.00294	0.00138701	Nubp1	NA	Nubp1	NA	reverse	reverse	reverse
1707	chr16	10452191	10452978	up	known	8.84573	1.12191e-07	Nubp1	NA	Nubp1	NA	reverse	reverse	reverse
1708	chr16	11178496	11179378	down	novel	-6.27912	3.37247e-07	Rsl1d1	NA	Zc3h7a,Rsl1d1,2610020C07Rik,Gspt1	NA	reverse	reverse	reverse
1709	chr16	12976529	12979184	nochange	novel	0.336634	0.731048	Ercc4	NA	NA	Rbfox1,5430440P10Rik,Lsg1	forward	forward	forward
171	chr1	183377687	183379384	up	novel	1.08152	0.0119189	Taf1a	NA	Taf1a	NA	forward	reverse	forward,reverse
1710	chr16	13188512	13190373	nochange	novel	0.676683	0.0177222	Mkl2	NA	NA	Mkl2,Nde1,Kalrn,Parn,Rrn3,Abi3bp,Ercc4,Drd3,ORF63,Pds5b,Rph3al,Shisa9,Pdxdc1	forward	forward	forward
1711	chr16	13205384	13206657	nochange	novel	0.0134003	0.986306	Mkl2	NA	Mkl2	Kalrn,Trpc4,Svil,Cntnap2,Tprg,Ptar1,App,Arid2,Lsamp,Snx29,Mkl2,Snai2,Nr1i2,Gm684,Shisa9,Kcnh6,Gbe1,Lamp2,Grin2a,Ntm	reverse	forward	forward,reverse
1712	chr16	13765406	13766014	down	novel	-2.09072	2.55348e-21	Rrn3	NA	Rrn3	Snx29,2900011O08Rik,Rrn3,Btrc,Arap2,Mkl2,Bfar,Myh15,Psmd1,Synm,Pdxdc1	reverse	reverse	reverse
1713	chr16	13922334	13925315	nochange	novel	-0.0598251	0.924186	Mpv17l	NA	Mpv17l	Mtrf1,Parn,Bfar,Pdxdc1,Sec22a,Ccdc158,Gm6936,Nubp1,Nde1,Ube2l3,Bpi,2900011O08Rik,Sec14l5,Fam18a,Rrn3,4921513D23Rik,Abcc5,Morc1,Immp2l,Lrrn3	reverse	reverse	reverse
1714	chr16	14757028	14758167	up	novel	1.31894	0.0484202	Snai2	NA	NA	Cd300a,Slc22a5,Vgll3,Cadm2	reverse	reverse	reverse
1715	chr16	16200774	16202691	down	novel	-1.38559	0.0102703	Pkp2	NA	Pkp2	Tmem191c,Pacs1,Tstd2,Pdxdc1,Prkdc,Mkx,Yars2	forward	forward	forward
1716	chr16	16599426	16601390	nochange	novel	0.512486	0.408825	Fgd4	NA	NA	Dmd,Igsf11,Spag6,Kalrn,Oas3,Fgd4,Ctrl,Psmb10,Lcat,Slc12a4,9130014G24Rik,Gspt1,2610020C07Rik,Myh11,4930542C21Rik,Upk1b,1810019D21Rik,Nfatc3,Esrp2	reverse	reverse	reverse
1717	chr16	16602573	16603805	nochange	novel	1.202	0.0623157	Fgd4	NA	NA	Dmd,Igsf11,Spag6,Kalrn,Fgd4,Ctrl,Psmb10,Lcat,Slc12a4,9130014G24Rik,Gspt1,2610020C07Rik,Myh11,4930542C21Rik,Upk1b,1810019D21Rik,Nfatc3,Esrp2,Dnm1l,Hopx,4930404A05Rik	reverse	reverse	reverse
1718	chr16	17724034	17724553	down	novel	-2.83653	5.2824e-09	Med15	NA	NA	NA	reverse	reverse	reverse
1719	chr16	18092277	18093031	nochange	novel	0.779556	0.460853	Prodh	NA	Prodh	NA	reverse	reverse	reverse
172	chr1	183384845	183386381	nochange	novel	0.571261	0.233872	Taf1a	NA	Taf1a	NA	forward	forward	forward
1720	chr16	20326917	20328297	nochange	novel	-0.0684431	0.94085	Parl	NA	Parl	NA	forward	forward	forward
1721	chr16	20822240	20822706	up	novel	1.4661	0.000803238	Chrd	NA	NA	Sh2d3c,Tor2a,Prkar2b,Dip2c,Kng2,Trim7,Kalrn	forward	forward	forward
1722	chr16	20847731	20848755	down	novel	-1.95104	0.0285162	Chrd	NA	NA	1700046C09Rik,Clcn2,Fam131a,A830060N17,Kif24,Ubap1,Dnm1l,Tiam2,Sorcs2,Psma3,Itsn1,Dyrk1a,Olfr161,Grin2a,Ube2q2	reverse	reverse	reverse
1723	chr16	21790218	21792305	nochange	novel	0.368071	0.487423	1300002E11Rik	NA	Ehhadh,1300002E11Rik	NA	forward	forward	forward
1724	chr16	22294911	22295575	down	novel	-1.00101	0.0483344	Tra2b	NA	Tra2b	Igf2bp2,Krt27,Tmem65,Myh11,Masp1,Boc,Dgkg,Kalrn,Opalin,Dntt,Cldn26,Tbccd1,Kng1,Sema5b,Nubpl,Senp2,Etv5,Hrg	reverse	reverse	reverse
1725	chr16	23037535	23038999	up	novel	1.5532	0.000766115	Kng1	NA	Kng1	Pi4ka,Kalrn,1700003L19Rik,Ece2,Psmd2,Chrd	forward	forward	forward
1726	chr16	23191404	23213041	nochange	novel	0.936206	1.36459e-22	Eif4a2	NA;NA	NA	Sept9,Ifrd2,Sema3b,Hrg,Abcg1,4921517L17Rik,Snx30,B3gnt5,St6gal1,Rtp1,Fam43a,Cd200r3,Adcy9,Ciz1,Catsperg1,Gcnt3,Eif4a2,Adipoq,Kpna1,Tle4,Lpp,Gm805,Igf2bp2,Isoc2a,Yars2,Cdc123,BC049352,Tmprss4	reverse	reverse	reverse
1727	chr16	23534150	23549372	nochange	novel	0.289052	0.0602799	Rtp4	NA	NA	Rhobtb1,St6gal1,Masp1,Prlr,Pdxdc1,Lamp3,Camk2n2,Ece2,Rtp4,Mmp24,Mbnl1,Tiam2,Abcc5,Gadl1,Igf2bp2,Trp63,Neurod2,B3gnt5,Tprg,Heg1,Sst,Rtp1,Itgb5,Vps8,2510009E07Rik,1600019K03Rik,Eaf2,Edem2,Trim33,Lins,Cyp4f17	reverse	reverse	reverse
1728	chr16	23592368	23593218	nochange	novel	0.0510075	0.94085	Rtp4	NA	Rtp4	Rtp4,Naa50,Myh11,Senp2,Adipoq,Sst,Sidt1,Epha3,Gprc5c,Med15,Tprg,Scaf4,Cpped1,Gm9961,Masp1,Kalrn	reverse	reverse	reverse
1729	chr16	23717378	23717885	up	novel	8.2909	1.15317e-06	Rtp4	NA	NA	Rbfox1,Ralgps1,Agk,2900011O08Rik,Mylk,Rtp4,Ptprk,Fgf12,Adcy5,Olfr201,Gli3,Nat15,Magi2,Tnik,Tln2	forward	forward	forward
173	chr1	184847943	184848995	up	novel	2.13156	0.0131669	C130074G19Rik	NA	Mosc2,C130074G19Rik	NA	reverse	reverse	reverse
1730	chr16	24039122	24040539	nochange	novel	0.567239	0.394708	Bcl6	NA	NA	Prodh,Heg1,Itgb5,Lpp,Masp1,Lpgat1,4930562C15Rik,Prkcb,Baz2b,Prkdc	forward	forward	forward
1731	chr16	24067010	24069730	nochange	novel	0.984615	0.0859114	Bcl6	NA	NA	Utp6,Lpp,Hipk2,Mbnl2,Vps13b,Tprg,Crybg3,Bcl6,Prkcb,Ptprn2,Ube2v2,Rtp2,Lrch3,Gabrr3,1110054M08Rik,Pcnp,Ctnna1	forward	forward	forward
1732	chr16	24071924	24091720	up	novel	1.20694	2.63747e-36	Bcl6	NA	NA	Mbnl2,Vps13b,Lpp,Tprg,Crybg3,Bcl6,Prkcb,Ptprn2,Ube2v2,Rtp2,Lrch3,Gabrr3,1110054M08Rik,Pcnp,Ctnna1,Kctd3,Stard3nl,Atp13a3,Zbtb20,St6gal1,Rtp4,Sst,Pbx3,4930453N24Rik,Nuf2,Dgkg,Mir1946a,2310010M20Rik,Atf2,Enpp3,Esr1,Acap2,Cwf19l1,Samd4b,Klhl22,Scarf2,Ndufs4	forward	forward	forward
1733	chr16	24101706	24103725	nochange	novel	0.338766	0.626771	Bcl6	NA	NA	Lpp	forward	forward	forward
1734	chr16	24167819	24169269	down	novel	-2.2123	0.0221002	Bcl6	NA	NA	Dnaja3,Ralgapa2,Ctnnd2,Lpp,AI846148,Cldn26,Gabpb2,Tmem39a,Filip1l,2610528E23Rik,Wdr59,Tirap,Abhd10,Itgb5,Tex28,Opn1mw	forward	forward	forward
1735	chr16	24198800	24201988	up	known	1.23216	6.78038e-07	1110054M08Rik	NA	NA	Pold1,Kng1,Lpp,Pmm2,Carhsp1,Med12l,P2ry14,Gnb1l,Ikzf2,Ttc7b	forward	reverse	forward,reverse
1736	chr16	24203118	24205078	nochange	novel	1.10066	0.109054	1110054M08Rik	NA	NA	Gnb1l,Ikzf2,Ttc7b,1300010F03Rik,Snx29,Tbccd1,Dnajb11,Rtp2,Lpp,Trp63,Mir568,C1galt1,Aspm,Zw10,Elmo1,Zfp961	forward	forward	forward
1737	chr16	24207115	24208528	nochange	novel	-0.547393	0.52423	1110054M08Rik	NA	NA	Gnb1l,Ikzf2,Ttc7b,1300010F03Rik,Snx29,Tbccd1,Dnajb11,Rtp2,Lpp,Trp63,Mir568,C1galt1,Aspm,Zw10,Elmo1	forward	forward	forward
1738	chr16	24221637	24234088	nochange	novel	0.387557	0.0349841	1110054M08Rik	NA	NA	Snx29,Zfp148,Tomm70a,Dlgap4,Gm14169,Kif2a,Pi4ka,Tmem191c,Lpp,Hepacam2,Rtp1,Tprg,Sh3pxd2a,Rapgef4,Snd1,2510002D24Rik,Kcne2,Fam165b,Nagpa,AU021092,4932438A13Rik	forward	forward	forward
1739	chr16	24237512	24238712	nochange	novel	0.59989	0.408196	1110054M08Rik	NA	NA	2510002D24Rik,Kcne2,Fam165b,Nagpa,AU021092,4932438A13Rik,Lpp,Kalrn,Gramd1c,Sidt1,Pmepa1	forward	forward	forward
174	chr1	184893105	184894270	up	novel	2.08336	0.00643477	C130074G19Rik	NA	C130074G19Rik	NA	forward	forward	forward
1740	chr16	24264445	24297344	up	novel	1.05658	4.51647e-24	1110054M08Rik	NA;NA	NA	Lpp,Ccdc141,Sucnr1,Arid2,Neb,C530005A16Rik,Ccdc17,Nasp,9030425E11Rik,Runx1,9230115E21Rik,Mmp11,Chchd10,1110054M08Rik,Btg3,Scaf8,Dnahc11,Gm4827,Crebbp,Tprg,Fyttd1,Phldb2,Plekhh2,Itih5,Kdm2a,Bcl6,Mkl2,Masp1,Gm6936	forward	forward	forward
1741	chr16	24304943	24305927	up	novel	1.85142	6.51919e-09	1110054M08Rik	NA	NA	Lpp,Trp63,4932438H23Rik,Foxp1,Arvcf,Anxa6,Krt78,Rbpj,Heg1,Cd47	forward	forward	forward
1742	chr16	25945078	25946340	down	novel	-2.84259	0.000471872	Cldn1	NA	NA	NA	reverse	reverse	reverse
1743	chr16	30239261	30240466	nochange	novel	-0.628127	0.468055	Cpn2	NA	Cpn2	NA	forward	forward	forward
1744	chr16	31285182	31286085	nochange	novel	-0.669769	0.335013	Bdh1	NA	NA	NA	forward	forward	forward
1745	chr16	31399420	31400176	down	novel	-1.02362	3.42181e-10	Bdh1	NA	Bdh1	Gm16894,Il1r2,Acap2,Papss2,Pcsk7,Rtp4,Gsk3b,D19Ertd386e,Nbr1,Tmem106a,Pdxdc1,Atp13a3,Snx4,Boc,Dnahc8,Cd248,Dlg1,Ccdc58,Fam162a,Nhlh2,Hcls1,4833442J19Rik,Slc7a1	reverse	reverse	reverse
1746	chr16	31596023	31596916	up	novel	1.93532	0.0200182	Dlg1	NA	NA	4933432I09Rik,Zdhhc8,Dlg1,Pcyt1a,Tnk2,Gm10818,Pak2,Dscam,Adcy9,Cd200r2,Kalrn,Adcy5,Wdr96,Def8,Opa1,Cpn2,Etfa,Atp13a3,AI480653,D18Ertd653e,Slc37a2,Shisa9,Zswim5,Dlx1as,Dlx1,B230323A14Rik	forward	forward	forward
1747	chr16	32872172	32874292	nochange	novel	1.01603	0.0547833	Fyttd1	NA	1700021K19Rik,Fyttd1,Lrch3	NA	forward	forward	forward
1748	chr16	33346108	33347358	nochange	novel	0.312807	0.751075	Zfp148	NA	Zfp148	Liph,Itgb5,Zfp148,Sim2,Mex3c,Maml3,Ube4a,Zfp280d,Nmral1,Hmox2,Dguok	reverse	reverse	reverse
1749	chr16	3351010	3352119	nochange	novel	-1.00159	0.101901	Zfp263	NA	NA	Csf2ra,Mir804,Kctd16	reverse	forward	forward,reverse
175	chr1	186069267	186069680	nochange	novel	-0.0625223	0.949872	Gm2061	NA	NA	NA	forward	forward	forward
1750	chr16	3367425	3368012	nochange	novel	-0.528256	0.525407	Zfp263	NA	NA	NA	reverse	reverse	reverse
1751	chr16	34519209	34520105	nochange	novel	-1.17212	0.171762	Mylk	NA	NA	Kalrn,Mylk,Pdia5	forward	forward	forward
1752	chr16	3466128	3467379	nochange	novel	1.36298	0.162407	Zfp263	NA	NA	4932416H05Rik,Stk35	reverse	reverse	reverse
1753	chr16	3473429	3474292	nochange	novel	-1.18986	0.126049	Zfp263	NA	NA	4932416H05Rik,Stk35	forward	forward	forward
1754	chr16	34750839	34755522	nochange	novel	-0.3832	0.201469	Mylk	NA	Mylk	4933426M11Rik,Ccdc14,Bfar,Lpp,Mylk,Stxbp5l,Klhl6,2310008H04Rik,Rtp1,Sema5b,Pou1f1,A230057D06Rik	reverse	reverse	reverse
1755	chr16	3517748	3519640	nochange	novel	0.103542	0.920139	Zfp263	NA	NA	4932416H05Rik,Stk35	reverse	reverse	reverse
1756	chr16	35876646	35876939	nochange	novel	-0.63184	0.0103337	Parp14	NA	Parp14	NA	reverse	reverse	reverse
1757	chr16	36598209	36600599	down	novel	-2.16148	0.000185652	Eaf2	NA	NA	NA	forward	forward	forward
1758	chr16	3668991	3669695	up	novel	1.65682	0.0147353	Zfp263	NA	NA	Chrm2	forward	forward	forward
1759	chr16	4003590	4004633	nochange	novel	0.154118	0.679428	Slx4	NA	Slx4,Dnase1,Trap1	Canx,Olfr15,Ppm1m,Igdcc3,Ppp1r35,Rabggta,Polr2a,Fignl1,Flcn,Gm16062	reverse	reverse	reverse
176	chr1	186711907	186716890	nochange	novel	0.89905	0.000824683	Gpatch2	NA;NA	NA	NA	forward	forward	forward
1760	chr16	42416126	42416572	down	novel	-1.68147	1.69779e-17	Gm19522	NA	NA	Cadm2,Nrxn1,Pitpnm3,Gap43,Ncam2,Grin2a,Prune2,Rbfox1	forward	forward	forward
1761	chr16	42724513	42724795	nochange	novel	-0.877148	3.12015e-14	Gm19522	NA	NA	NA	forward	forward	forward
1762	chr16	42982136	42983600	up	novel	1.63649	0.00139109	Gm19522	NA	NA	NA	reverse	reverse	reverse
1763	chr16	42985072	43086649	nochange	novel	0.650438	6.36555e-10	Gm19522	NA;NA;NA	NA	Spag6,Gap43,BC002163,Pcdha4-g,4930455C21Rik,Poglut1,Drd3,Tmprss15,Zbtb20,Qtrtd1,1700030F04Rik,Gm19522,2610015P09Rik,Gpc6,Phldb2,Trat1,Klf5,Tprg,Opa1,Vps8,Rep15,Ppfibp1,Dnajc13,Gsk3b,Lpp,4930542D17Rik,Rbfox1,BC016579,Plcxd2,Zfp407,E430016F16Rik,Ntrk3,Fig4,Zc3h4,Senp2,Myo3b,4932412D23Rik,Cd80,Wdr52,Gabpa,Hlcs,C2cd2,Prdm15,Creb1,Kcnh1,Tmem45a,Plxdc2,Armc1,Scarf2,Dcbld2,Cpox,Grip2,Bpifc,Etv5,Lca5l,Wr…	reverse	reverse	reverse
1764	chr16	43142391	43189113	nochange	novel	0.643199	1.5374e-09	Zbtb20	NA	NA	Gm19522,Cd96,Cml1,Tprkb,Ildr1,Morc1,Zbtb20,Abhd10,Dlg1,Bicc1,Atp13a3,2610015P09Rik,Col8a1,Lrrc58,BC002163,Sema5b,Kcnj6,4932412D23Rik,Pvrl3,Qtrtd1,Abi3bp,Ahsg,Grin2a,Med26,Tomm70a,Nit2,Tprg,Naa50,Aig1,Prim2,Ece2,Crebbp,Gpr128	reverse	reverse	reverse
1765	chr16	43199801	43228854	nochange	novel	0.197289	0.20246	Zbtb20	NA;NA	Zbtb20	Parl,Il1rap,Kalrn,Zbtb20,Epb4.1l4a,Gpr156,Gm609,Dcbld2,Nuak1,Fut8,Ndfip2,C7,Atg3,S100b,Cox17,4932425I24Rik,2610015P09Rik,Dab1,Clasp2,Rora,Lrrc15,Ogdh,Trp63	reverse	reverse	reverse
1766	chr16	44045313	44063873	nochange	novel	0.0850026	0.639813	Atp6v1a	NA;NA;NA	Atp6v1a	Msi2,Dnahc11,Cdca7l,Zbtb20,Qtrtd1,2610015P09Rik,Gramd1c,Parn,Klhl22,Runx1,Hira,4930435E12Rik,Atp6v1a,Phldb2,Morc3,Ube3c,Tab2	forward	forward	forward
1767	chr16	45211583	45218243	nochange	novel	0.122507	0.710399	Atg3	NA	NA	Btla,Gcet2,BC016579,Morc1,Cblb,Rela	reverse	reverse	reverse
1768	chr16	4586389	4587522	down	known	-2.51627	0.000273264	Pam16	NA	Tfap4,Pam16,Coro7	Srl,Glis2,Coro7,4930562C15Rik,Tfap4,St6gal1,Nagpa,Phc3,Slx4,Nlrc3,Adcy9,Shq1,Afg3l2,Ankzf1,Atg9a,Glb1l,Zbtb7a,Rnf10,9130011J15Rik,Tmem38a,Pcyox1,Pld3,2310022A10Rik,Fam134a,1810031K17Rik,1700054N08Rik,Zfp592,Pinx1,Ttc25,Hist1h4b,Stard7,Bbs4,Hist1h1d,Fbxo44,Fbxo2,Zscan20,Apeh,Ppp3ca,Zfp386,Hnrnpa0,Fscn1,Aard,Actr1a,Sufu,Mtmr14,Pold2,Klf6	forward	forward	forward
1769	chr16	4589881	4590874	nochange	novel	0.816868	0.0662477	Pam16	NA	Tfap4,Pam16,Coro7,Vasn	Coro7,4930562C15Rik,Afg3l2,Ankzf1,Atg9a,Glb1l	forward	forward	forward
177	chr1	186752095	186755850	nochange	novel	0.402028	0.0929623	Gpatch2	NA	NA	Nckap5,Rrp15,Itpr2,Astn1,Sh2d1b2,A930011O12Rik,St8sia4,Cntnap5a,Spata17,Plxna2	reverse	reverse	reverse
1770	chr16	46152846	46155187	nochange	novel	0.646568	7.30636e-06	Plcxd2	NA	NA	Krt42,Shisa9,Cd96,Pvrl3,Phldb2,Gm5485	forward	forward	forward
1771	chr16	47380095	47380419	nochange	novel	-0.0880941	0.920154	Pvrl3	NA	NA	Pcdha4-g,Hoxa10,Gm19522,Dzip3	reverse	reverse	reverse
1772	chr16	47421148	47422201	nochange	novel	-0.893418	0.340191	Pvrl3	NA	NA	Pcdha4-g,Hoxa10,Dscam	reverse	reverse	reverse
1773	chr16	47926550	47926902	nochange	novel	0.314283	0.663631	Pvrl3	NA	NA	Cadm2,Psmg1,Brwd1,Abat	reverse	reverse	reverse
1774	chr16	48218129	48219422	nochange	novel	0.767413	0.272012	Cd47	NA	NA	Robo2,Emr4	reverse	reverse	reverse
1775	chr16	4823990	4831371	nochange	novel	0.97172	9.49366e-13	Fam100a	NA;NA;NA	Fam100a	Tmem191c,B4galt5,Rad51l1,Coro7,Hmox2,Pi4ka,4930562C15Rik,Anks3,Eif2s2,Ambra1,Crebbp	forward	forward	forward
1776	chr16	49544872	49546486	down	novel	-8.0948	2.55191e-06	Cd47	NA	NA	Bbx,Lrrc58,Ift57,Gm4827,Zbtb38,BC016579,Senp5,Tmem39a,Exoc6b	reverse	reverse	reverse
1777	chr16	4972907	4974778	up	novel	1.39995	0.0189147	Anks3	NA	Gm16861,Nudt16l1,Anks3,Rogdi,Glyr1	Anks3	reverse	reverse	reverse
1778	chr16	49839871	49840397	nochange	known	-1.09706	0.145969	Cd47	NA	Cd47	Ankrd44,Tmem39a,Trat1,Ift57,Cd47,Bbx,Ncor2,Fam101a,Reep3,Itgb3,Ppp3cc,Nlrc3,Boc,Aip,Tmem134,Chd9,Cd200r1,Oxct1,Parp14,Myh15	forward	forward	forward
1779	chr16	50086304	50089217	nochange	novel	0.433124	0.599406	Bbx	NA	NA	Pbx1,Gm4827,Bbx,Alcam,Itgal,Rpl39l,Myh15,Ift57,Tomm70a,Cadm2,Robo2	forward	forward	forward
178	chr1	186811108	186811394	down	novel	-1.06664	3.3289e-12	Gpatch2	NA	NA	Smyd3,Lyplal1,Kctd3,Rabgap1l,Ptchd2,Ush2a	reverse	reverse	reverse
1780	chr16	50098478	50101414	nochange	novel	-0.154061	0.867364	Bbx	NA	NA	Heatr1,Lpp,B4galt4,Wdr52,Gm4827,Gpr128,Frs2,Ddc,Olfr194,Sfi1,Cd47,Pan3,Gadl1,Dirc2,Lsamp,1700013N18Rik,Evi5,Adcy9,Ift57,Med19,Tmx2	forward	reverse	forward,reverse
1781	chr16	51326067	51326793	down	novel	-1.32578	0.00388883	Alcam	NA	NA	Cblb,Ube2q2	reverse	reverse	reverse
1782	chr16	5135125	5137032	nochange	novel	0.755344	0.260509	Nagpa	NA	NA	NA	reverse	forward	forward,reverse
1783	chr16	51362668	51363899	up	novel	1.07203	0.0405559	Alcam	NA	NA	NA	forward	forward	forward
1784	chr16	53013163	53014959	nochange	novel	0.818029	0.50113	Alcam	NA	NA	NA	reverse	reverse	reverse
1785	chr16	5314969	5315479	down	novel	-1.15327	0.00670214	Alg1	NA	NA	Myocd,Immp2l,Tmem39a,Mkl2,Lpp,Rbfox1,Fam86,Ube2l3,Cyp2ab1,Dpysl2,Snx29,Shisa9,Golgb1,Fbxw4,Gopc,Cpped1,Polq,Glyr1,Ubn1,9030404E10Rik,4930562C15Rik,AU021092,Trp63,Nsun3,Glis3	forward	forward	forward
1786	chr16	53571525	53576639	nochange	novel	-0.180303	0.626516	Alcam	NA;NA	NA	Grin2a,Rbfox1,Epha3,Rps14,Zpld1,Esf1,2310003L22Rik	forward	forward	forward
1787	chr16	54619156	54620041	nochange	novel	0.0780597	0.867364	Cep97	NA	NA	Rbfox1,Gm5800,Robo2,Olfr1416,Olfr1109	forward	forward	forward
1788	chr16	55537200	55537707	down	novel	-3.04058	4.40345e-06	Cep97	NA	NA	Pebp4,Pmm2,Tmem186,Sik3,Lrp11,Nfkbiz,Zbtb11,Slc25a12,Cblb,Ifnk,Mob3b,Rsrc2	forward	forward	forward
1789	chr16	55649384	55650452	nochange	novel	-2.12082	0.0520099	Cep97	NA	NA	NA	forward	forward	forward
179	chr1	190058174	190060641	up	novel	1.2096	0.000133546	Prox1	NA	NA	NA	reverse	reverse	reverse
1790	chr16	56045112	56049274	nochange	novel	0.0311755	0.962128	Rg9mtd1	NA	Pcnp,Rg9mtd1,Senp7	NA	reverse	reverse	reverse
1791	chr16	56069680	56070777	nochange	novel	-0.517787	0.320626	Senp7	NA	Rg9mtd1,Senp7	2610528E23Rik,Filip1l	reverse	forward	forward,reverse
1792	chr16	57295234	57296584	nochange	novel	-1.66623	0.0527008	Tbc1d23	NA	NA	NA	forward	forward	forward
1793	chr16	58658178	58660409	nochange	novel	-0.0389433	0.958886	Cpox	NA	Cpox	Ptplb,Gpr128,1300002E11Rik,Atp13a4,Cpox,Phldb2,Abhd10,Dcbld2	forward	forward	forward
1794	chr16	58663750	58665929	nochange	novel	0.607375	0.278247	Cpox	NA	Cpox	Ptplb,Gpr128,1300002E11Rik,Atp13a4,Cpox,Phldb2,Abhd10,Dcbld2	forward	forward	forward
1795	chr16	59570511	59572812	up	novel	1.24422	0.0153606	Mina	NA	NA	Mina,Tmem45a,Crybg3,A930015D03Rik,Fggy,Bag3	forward	forward	forward
1796	chr16	59584357	59586483	nochange	novel	-0.187889	0.840877	Mina	NA	NA	Crybg3,Chmp2b,Mrps6	forward	forward	forward
1797	chr16	59599592	59601044	nochange	novel	-0.211374	0.770696	Mina	NA	NA	NA	forward	forward	forward
1798	chr16	60923450	60924337	nochange	novel	0.24402	0.742757	Mina	NA	NA	Lsamp,Rcan1,Ednrb	forward	forward	forward
1799	chr16	61056229	61056597	nochange	novel	0.430842	0.0153969	Mina	NA	NA	NA	forward	forward	forward
18	chr1	112457446	112457732	up	novel	1.41172	1.77813e-34	Vps4b	NA	NA	Slco6b1	reverse	reverse	reverse
180	chr1	190105778	190107162	nochange	novel	1.07689	0.0676031	Prox1	NA	Prox1	NA	forward	forward	forward
1800	chr16	61747640	61748102	up	novel	4.71277	0.0134061	Nsun3	NA	NA	Epha6,2810055G20Rik,Rbfox1,Csnk1g1,Cadm2,Hlcs	reverse	reverse	reverse
1801	chr16	65354585	65354889	nochange	novel	-0.871526	0.0551711	Chmp2b	NA	NA	Epha3,Robo1,Dscam,Lsamp,Col8a1,4930453N24Rik,Pou1f1,Zmym6,4930515G16Rik,Vps13b,Nfkbiz,Prkg1,Htr1f,Cadm2	forward	forward	forward
1802	chr16	65570648	65572365	nochange	novel	-0.388582	0.652206	Chmp2b	NA	Chmp2b	Fbxl7,Chmp2b,Atp5o,Itsn1,Gna14,Dtd1,Pi4ka,2810055G20Rik,Cpped1,Gm9961,BC016579,St8sia3,1700091E21Rik,Hira,A930003A15Rik,Dgcr8,AI480653,Pou1f1	reverse	reverse	reverse
1803	chr16	65669458	65678014	nochange	novel	-0.114565	0.677765	Chmp2b	NA	NA	Chmp2b,Dnajc13,Rhot1,4932412D23Rik,Rgs6,Epha3,Vgll3,Robo1,C330027C09Rik,Abi3bp	reverse	reverse	reverse
1804	chr16	65681269	65689147	nochange	novel	-0.829102	3.85704e-07	Chmp2b	NA	NA	C330027C09Rik,Abi3bp,Epha3,Cadm2,1700010K23Rik,2810055G20Rik,Fpr3	reverse	reverse	reverse
1805	chr16	65698375	65699769	down	novel	-3.84309	0.000341113	Chmp2b	NA	NA	2810055G20Rik,Fpr3,Cadm2,Uba5,Itga1,Ppm1f,Rbms3	reverse	reverse	reverse
1806	chr16	65709873	65711489	nochange	novel	-1.0519	0.0515198	Chmp2b	NA	NA	1700003L19Rik,Cadm2,Fgf12,Vgll3,4932425I24Rik,Csnka2ip	reverse	reverse	reverse
1807	chr16	66245605	66247473	nochange	novel	-0.246557	0.801982	Chmp2b	NA	NA	NA	forward	forward	forward
1808	chr16	67633264	67635962	nochange	novel	0.864269	0.312667	Chmp2b	NA	NA	Cadm2	forward	forward	forward
1809	chr16	69163645	69164679	nochange	novel	1.44774	0.0612167	Gbe1	NA	NA	NA	forward	forward	forward
181	chr1	190111614	190112023	nochange	novel	0.428458	0.587855	Prox1	NA	Prox1	NA	forward	forward	forward
1810	chr16	69619252	69620044	nochange	novel	0.208435	0.823008	Gbe1	NA	NA	Jph1,Adamts1	reverse	reverse	reverse
1811	chr16	70946179	70946844	nochange	novel	-0.518317	0.205854	Gbe1	NA	NA	NA	forward	forward	forward
1812	chr16	72450825	72451947	nochange	novel	-0.00202249	0.998775	Gbe1	NA	NA	Hoxa10,Atp8b1,Wwox,Robo1,Epha6	forward	forward	forward
1813	chr16	73685043	73686124	nochange	novel	-0.0375247	0.971612	Hspa13	NA	NA	Dppa2	reverse	reverse	reverse
1814	chr16	7461401	7462339	up	novel	2.372	1.05596e-08	Mettl22	NA	NA	NA	reverse	reverse	reverse
1815	chr16	74771836	74778955	nochange	novel	0.197281	0.674884	Hspa13	NA;NA	NA	Epha6,2810055G20Rik,Nkain2,Robo2,Zfp804b	reverse	reverse	reverse
1816	chr16	76403089	76403787	nochange	novel	-0.194096	0.437167	Nrip1	NA	NA	Fstl1,Lpp,2310061C15Rik	forward	forward	forward
1817	chr16	76642587	76643769	nochange	novel	-0.0909263	0.939643	Nrip1	NA	NA	NA	forward	forward	forward
1818	chr16	77710479	77711673	up	novel	1.36921	0.023315	2810055G20Rik	NA	NA	Epha6,2810055G20Rik,Syncrip,Impg2,Rbfox1,Grin2a,Abi3bp	reverse	reverse	reverse
1819	chr16	78264711	78265457	nochange	known	-0.0780909	0.928092	Cxadr	NA	Cxadr	4932412D23Rik,Bbx,Gabpa	reverse	reverse	reverse
182	chr1	190264977	190267103	nochange	novel	0.293883	0.633321	Prox1	NA	NA	Cnih3,Smyd2,Oraov1,St18	reverse	reverse	reverse
1820	chr16	78460046	78460537	nochange	novel	-0.0100537	0.993361	D16Ertd472e	NA	NA	Cxadr,Sufu,Adarb2,Zfp407,Btg3	forward	forward	forward
1821	chr16	78462675	78464363	nochange	novel	-0.568079	0.410723	D16Ertd472e	NA	NA	Btg3	forward	forward	forward
1822	chr16	78481857	78482611	nochange	novel	-0.635018	0.371287	D16Ertd472e	NA	NA	Prlr,Ccdc80,App,Pdss2,Olfr171,Phldb2,4930453N24Rik,4930567J20Rik,Ncam2,Tmem229b,Cxadr,Ism1,1700023E05Rik,Hira,D16Ertd472e,Gm10789,Ispd,Dzip3,Carhsp1,Pmm2	reverse	reverse	reverse
1823	chr16	79368686	79374503	nochange	novel	0.220959	0.700482	4930478L05Rik	NA	NA	2810055G20Rik,Tox,Rfc2,Myom1,Rbfox1,Epha6	reverse	reverse	reverse
1824	chr16	79853135	79854563	nochange	novel	0.62447	0.524756	4930478L05Rik	NA	NA	Tbx5,Dppa2,Nek1,Npsr1	reverse	forward	forward,reverse
1825	chr16	79943118	79944870	nochange	novel	-0.530615	0.689198	4930478L05Rik	NA	NA	Dppa2,Dscam,Grik1,Leprel1	reverse	forward	forward,reverse
1826	chr16	80268508	80270674	nochange	novel	0.0896044	0.914894	4930478L05Rik	NA	NA	Lsamp,Ildr1,Scaper	forward	forward	forward
1827	chr16	81075284	81078872	nochange	novel	0.214323	0.819034	4930478L05Rik	NA	NA	Ncam2,Tspan7,Cadm2,Etl4,Grin2a,Epha6,Krtap16-10b	reverse	forward	forward,reverse
1828	chr16	82237879	82243011	nochange	novel	0.180404	0.754167	Mrpl39	NA;NA	NA	Dppa2,A630010A05Rik,Ncam2,Cntnap2,Grik1,D130009I18Rik,Clstn2,Zfp423,Obscn,Sox5	reverse	reverse	reverse
1829	chr16	84745421	84747295	nochange	novel	0.429841	0.00142224	Jam2	NA	Mrpl39,Jam2	Jam2,Itsn1,Pkig,Ebf3,Nxn,Lrfn2,Wwox,Macrod2	reverse	reverse	reverse
183	chr1	190919068	190919756	nochange	novel	-0.416534	0.505064	Angel2	NA	Angel2	NA	forward	reverse	forward,reverse
1830	chr16	85551818	85553906	up	novel	1.0465	0.00275011	Cyyr1	NA	NA	NA	forward	forward	forward
1831	chr16	86080601	86081842	up	novel	1.07991	0.00242518	Adamts1	NA	NA	NA	forward	forward	forward
1832	chr16	86539799	86541152	nochange	novel	1.31445	0.0923971	Adamts1	NA	NA	NA	reverse	reverse	reverse
1833	chr16	86750626	86756880	nochange	novel	-0.049452	0.886382	N6amt1	NA	NA	Angpt1,Slco1b2,Epha3,Dscam,Cadm2,4930556C24Rik,Pcp4	forward	forward	forward
1834	chr16	86806905	86809564	nochange	novel	0.189348	0.660607	N6amt1	NA	NA	Ncam2,Krtap8-2,1700063A18Rik,Uhmk1,Shisa9,Cd86,Tead1,1600021P15Rik,Tiam1,Stxbp5l,Nsun3,Olfr199,Gm10791,App	forward	forward	forward
1835	chr16	86816122	86817799	nochange	novel	0.851901	0.0889875	N6amt1	NA	NA	Olfr199,Gm10791,App,Cadm2,Cyyr1,Psg-ps1,4930404A05Rik,Ltn1,Ralgapa2	reverse	reverse	reverse
1836	chr16	86820373	86821947	up	novel	2.01858	6.31125e-05	N6amt1	NA	NA	Ltn1,Ralgapa2	reverse	reverse	reverse
1837	chr16	86884133	86885979	nochange	novel	0.411327	0.496554	N6amt1	NA	NA	Tmprss15,9130024F11Rik,Satb2	reverse	reverse	reverse
1838	chr16	86906949	86908217	down	novel	-1.65143	0.0200195	N6amt1	NA	NA	2210408I21Rik,Lamp3,Epha6,Dnahc11,Clic6,Hs6st3,Alcam,Ttc3,Zeb2,Inadl,Rbfox1,Mast4	reverse	reverse	reverse
1839	chr16	87446120	87451205	nochange	novel	-0.268117	0.520768	Usp16	NA	Usp16,Cct8,B130034C11Rik	NA	reverse	reverse	reverse
184	chr1	190982784	190984014	nochange	novel	-0.0632249	0.954652	Angel2	NA	NA	NA	reverse	reverse	reverse
1840	chr16	8769365	8769753	down	novel	-2.72943	2.08844e-11	1810013L24Rik	NA	NA	Cage1,Coro7,Usp7,Myh11,Dgcr8,Upk1b	reverse	reverse	reverse
1841	chr16	89147608	89149513	nochange	novel	0.426007	0.712599	Sod1	NA	NA	Sox6	forward	forward	forward
1842	chr16	89184324	89186469	nochange	novel	0.335838	0.695575	Sod1	NA	NA	Krtap20-2	reverse	reverse	reverse
1843	chr16	89442872	89447775	nochange	novel	0.0341465	0.959346	Sod1	NA	NA	Stab2,Gbe1,Grik1,Krtap6-2,Krtap14,Krtap15,Nkain2	forward	forward	forward
1844	chr16	89716560	89716844	down	novel	-2.66757	2.53331e-09	Sod1	NA	NA	NA	reverse	reverse	reverse
1845	chr16	90060186	90061713	nochange	novel	0.390633	0.616766	Sod1	NA	NA	Tiam1,Cacna1b,Gpr97	reverse	reverse	reverse
1846	chr16	9104736	9105317	down	novel	-1.10915	0.0314096	1810013L24Rik	NA	NA	Dppa2,Pde7b,Rbfox1,Grin2a,Lsamp,Il1rl2,Srrm1,Abat	forward	forward	forward
1847	chr16	9107043	9107859	up	known	1.83167	0.0110422	1810013L24Rik	NA	NA	Dppa2,Pde7b,Rbfox1,Grin2a,Lsamp,Il1rl2,Abat	forward	forward	forward
1848	chr16	91073568	91076316	nochange	novel	0.259196	0.650496	Gcfc1	NA	NA	Tmem117,Senp5,Gsk3b,Scaf4,Urb1,Synj1,Gcfc1,4932438H23Rik,Ankrd44,4931408A02Rik,Olig2,Epha4,Olig1,Psat1,2810055G20Rik	reverse	reverse	reverse
1849	chr16	91366473	91368202	up	novel	1.49935	0.00118903	Ifnar2	NA	Ifnar2,Il10rb	Btbd7,Il10rb,Ifnar1,Dyrk1a,Gbe1,Mrap,Gcfc1,Ifnar2,Dscam,4933406M09Rik,Grlf1,D16Ertd472e,Synj1,Cryzl1,Gm10785,Sel1l,Rcan1,Mov10	forward	forward	forward
185	chr1	191246594	191248074	nochange	novel	0.681622	0.436148	Tmem206	NA	NA	Afg3l1,Gm8883,Pcp4l1,Iqch,Batf3,Trappc1,Cntrob,Kcnab3,Syt14,Rps6kc1,Atf3,Nenf,Poln,Clcn3	reverse	reverse	reverse
1850	chr16	91471527	91472365	nochange	novel	1.27938	0.100615	Ifnar1	NA	Ifnar1	Wdr70,Kpna1,Canx,Cxadr,Fam107b,Wnt3,Mrps6,Ciita,Dexi,Tbc1d23,Tiam1,Ifnar1,Tmem50b,Lrrc8c,Atp1b3,Snhg10,Glrx5,1700029J03Rik,Reep5,Exosc2,Mphosph9,Tpp2,Adipoq	reverse	reverse	reverse
1851	chr16	91534464	91534826	nochange	novel	0.372755	0.00268296	Ifngr2	NA	Ifnar1,Ifngr2	Rn45s,Stap2,Csf2ra,Pdzd8,Ifngr2,Mc1r,Tubb3	reverse	reverse	reverse
1852	chr16	9226873	9227701	down	novel	-1.93965	0.00485983	1810013L24Rik	NA	NA	Dppa2,Rbfox1,Cadm2,Shisa9,Adcy5,Grin2a,Vgll3,Chn2	forward	forward	forward
1853	chr16	94290172	94294309	nochange	novel	0.741016	0.00245977	Pigp	NA	NA	Cdk12,Ing1,Mapk1ip1l,Adal,Lcmt2,Txnip,Gm15441,Ier2,Tmem134,Aip,Ehd1,Hsp90ab1,Dnajb3,Ugt1a10,Usp37,Rqcd1,Shc2,Skp2,Lmbrd2,Srsf7,Rnf41,Obfc2b,Hspa8,Dtnb,Rdm1,Npepps,Rad51c,Tex14,Arf6,Sfpq,Sod1,Synj1,Kcnj15,Dscr3	reverse	reverse	reverse
1854	chr16	94305140	94313945	nochange	novel	-0.598822	0.000129321	Pigp	NA	Pigp	Hlcs,Dscr3,Cnot4,Spire2,Tor1aip2,Pigp,Ttc3,Dhx30,Hmga1,Sp3,1700011J10Rik,Gm13889,Nbeal1,Samm50,Mettl13,Rnf146,Fam165b,2810405K02Rik,Spry2,Lrr1,Tex14,Ubtf,Ubap2l,Hax1,Gm19710,Snx24,Hspa4,B3galnt1,Tsga14,Dyrk1a,Maged1,Lrrc28,Ttc23,Slc2a13,Smoc1,Msh3,Dhfr,Tubb6,Rnf40,Gm166,Cdc42bpb,Wwtr1,0610043K17Rik,E130102H24Rik,Atp6v1h,Ccdc55,Scai,Clip2,A330035P11Rik,Tm9sf2,Sbf2,AI854517,Ing1,Zbtb26,Rabgap1,Chch…	forward	forward	forward
1855	chr16	94317469	94317952	nochange	novel	0.414382	0.592143	Pigp	NA	Pigp	Adap2,Fmnl3,Hlcs,Ripply3,Dyrk1a,Erg,Traf2	forward	forward	forward
1856	chr16	94535863	94537841	nochange	known	0.25128	0.523135	Dyrk1a	NA	Dscr3,Dyrk1a	Parn,Stxbp5l,Crybg3,Ttc3,Prr5l,Dyrk1a,Atp10a,Cldn14,Zhx3,Armc6,Sugp2	forward	forward	forward
1857	chr16	94545700	94547108	nochange	novel	0.913779	0.00593076	Dyrk1a	NA	Dscr3,Dyrk1a	Sim2,Dscr3,Dyrk1a,Nol9,Tas1r1,Arhgef17,P2ry6	forward	forward	forward
1858	chr16	95668258	95669044	nochange	known	1.29459	0.0993313	Ets2	NA	Ets2	Snx29,Dgkg,Psmg1,4932425I24Rik,Snupn,Prkch,Fuk,Zfp295,Sorcs2,Usp16,Ttc3,Hlcs,Dyrk1a,Kcnj6,Erg,Lpp,Igsf5,D6Mm5e,1600002D24Rik,Prkdc,Tmem44	reverse	reverse	reverse
1859	chr16	96082797	96092355	nochange	novel	-0.518919	0.00255636	Hmgn1	NA	Hmgn1	Erg,Brwd1,Stat2,Apof,Spnb2,Dgkg,LOC433047,4931408A02Rik,Dopey2,Lca5l,Exoc4,Trpm1,Esd,Snn,Ttc3,Mx1,Fam3b	reverse	reverse	reverse
186	chr1	191407668	191408437	nochange	novel	0.0123526	0.987043	Ppp2r5a	NA	NA	Tmem206,BC055324,Soat1,Nenf,Ppp2r5a,Rab3gap1,Dtl,Rd3,Gspt1,2610020C07Rik,Celf2,Tsga10,Dnm3,Sccpdh,Brf1,Angel1,Gm6772,Spag16,Zbtb41,Fmn2	reverse	reverse	reverse
1860	chr16	96449731	96451507	nochange	novel	0.598182	0.407529	Itgb2l	NA	Itgb2l	Pdia5,4930556C24Rik,Igsf5,Itgb2l,Pcp4,Zfp295	reverse	reverse	reverse
1861	chr16	97965781	97970261	nochange	novel	0.125607	0.819418	Zfp295	NA	Zfp295	NA	reverse	reverse	reverse
1862	chr16	97996269	97999924	nochange	novel	0.631163	0.0796026	Zfp295	NA	Zfp295	Dock4,Cadm2,A630089N07Rik,Tln2,4932412D23Rik,Kcnma1,Socs3,Tmem191c,Tex14,Ripk4	forward	forward	forward
1863	chr16	98040699	98042297	up	novel	1.74579	0.00559578	Zfp295	NA	NA	NA	forward	reverse	forward,reverse
1864	chr16	98048220	98050050	nochange	novel	0.19637	0.841461	Zfp295	NA	NA	NA	forward	forward	forward
1865	chr17	13409945	13411181	nochange	novel	0.00238576	0.997631	Mllt4	NA	NA	NA	reverse	reverse	reverse
1866	chr17	13431791	13432214	up	novel	1.31718	2.85866e-06	Mllt4	NA	NA	NA	forward	forward	forward
1867	chr17	13589900	13591623	nochange	novel	-0.301331	0.748361	Mllt4	NA	NA	NA	forward	forward	forward
1868	chr17	14071068	14078164	nochange	novel	0.676163	0.00300722	Dact2	NA;NA	NA	Vmn1r231,Btbd9,Cntnap5c	forward	forward	forward
1869	chr17	14148368	14148627	nochange	novel	0.990071	0.133757	Dact2	NA	Dact2	Dlgap1,Esrrg,Vmn2r99,Psmb1,Heatr6,Dact2,Prkag2	reverse	reverse	reverse
187	chr1	191425182	191426326	nochange	novel	1.08568	0.121275	Ppp2r5a	NA	NA	Ppp2r5a,Exoc5,Rabgap1l,Wnk1,Kcnj10,Rapsn,Ambra1,Ccdc72,Atrip	forward	forward	forward
1870	chr17	15379718	15381386	nochange	novel	0.152398	0.85693	Fam120b	NA	Fam120b	Qk,1700110C19Rik,Fam120b,Ip6k3,Trip10	forward	forward	forward
1871	chr17	15387898	15389850	nochange	novel	0.920738	0.0165456	Fam120b	NA	Fam120b	Qk,1700110C19Rik,Fam120b,Ip6k3,Trip10,Scarf2	reverse	reverse	reverse
1872	chr17	15592629	15593327	nochange	novel	0.202177	0.748085	Prdm9	NA	Prdm9	Vegfa,Gpr110,Prdm9,Pdcd2,Chd1,Gm10510,Pot1b	forward	forward	forward
1873	chr17	15927927	15929434	up	novel	1.26586	0.0396024	Rgmb	NA	NA	Slc22a3,Chd1,Cntnap5c,Tjap1,Gm88,Yipf3,Tcp10a,4933401D09Rik,Gm805,Lnpep,Vmn2r105,A330050F15Rik,Alk,Blvra,Ap4e1	reverse	reverse	reverse
1874	chr17	16556964	16558201	up	novel	1.33884	0.0467917	Zfp960	NA	NA	Vmn2r103,Abcc10,Eif2ak4,Pcdh7,Cntnap2	reverse	reverse	reverse
1875	chr17	16860570	16862252	up	novel	1.5223	0.00022474	Zfp960	NA	NA	NA	reverse	reverse	reverse
1876	chr17	16950941	16952035	nochange	novel	0.463968	0.417569	Zfp960	NA	NA	Zfp960,Polr2e	reverse	reverse	reverse
1877	chr17	16962606	16969793	nochange	novel	-0.125181	0.670025	Zfp960	NA	NA	Zap70,Phf10,Dll1,Psg16,Tab2,Plg,Slc22a3,Zfp292,Ptprn2,Ralbp1,Birc6,Meig1,Dclre1c,4933401D09Rik,Npsr1	reverse	reverse	reverse
1878	chr17	17004162	17005414	nochange	novel	0.178153	0.747631	Zfp960	NA	NA	Gabbr1,Sulf2,Pnrc1,Zfp960,Abhd15,Trp53i13,Tmem87b,Lrp5	reverse	reverse	reverse
1879	chr17	17006979	17008431	nochange	novel	0.0798491	0.924791	Zfp960	NA	NA	Gabbr1	reverse	reverse	reverse
188	chr1	191430340	191431626	down	novel	-1.73185	0.0171599	Ppp2r5a	NA	NA	Ppp2r5a,Exoc5,Rabgap1l,Wnk1,Kcnj10,Rapsn,Ambra1,Ccdc72,Atrip,Lhx4,Tmem206,5930438M14,Olfr286,Trank1	forward	forward	forward
1880	chr17	17027957	17030608	nochange	novel	-0.317064	0.577888	Zfp960	NA	Zfp960	Vmn2r98,Alk,2610034M16Rik,Pde10a,4930480K15Rik,Nrxn1	reverse	reverse	reverse
1881	chr17	17031220	17048897	nochange	novel	0.09108	0.659528	Zfp960	NA;NA	Zfp960	Alk,2610034M16Rik,Pde10a,4930480K15Rik,Nrxn1	reverse	reverse	reverse
1882	chr17	17114422	17115212	nochange	novel	-0.68946	0.2783	Zfp97	NA	Zfp97	NA	reverse	reverse	reverse
1883	chr17	17168455	17170045	nochange	novel	1.17326	0.223453	Zfp97	NA	Zfp97	NA	reverse	reverse	reverse
1884	chr17	17178509	17183107	nochange	novel	-0.553732	0.121275	Zfp97	NA	NA	NA	reverse	reverse	reverse
1885	chr17	17234440	17235328	nochange	novel	-0.810006	0.0239592	Zfp97	NA	NA	Lix1,Fpr1,Fpr2,Thada,Riok2,2900002K06Rik,Rbm3,Tmem55b,Wasf3,Zfp960,Usp53,Tspyl2,Rnu12,Poldip3,Hist1h3a,Hist1h1a	reverse	reverse	reverse
1886	chr17	17248261	17259282	nochange	novel	-0.260609	0.22923	Riok2	NA	NA	4930534B04Rik,Vmn2r90,Vmn2r94,Zfp407	reverse	reverse	reverse
1887	chr17	17293790	17295196	nochange	novel	-0.553204	0.142448	Riok2	NA	NA	Chd1,Cnga4,Fam160a2	reverse	reverse	reverse
1888	chr17	17337678	17343612	down	novel	-1.87376	2.22517e-17	Riok2	NA	Riok2	Zfp52,Myom1,Znrf3,Sil1,Riok2,Lnpep,Prpf4,Sptlc1,Vmn2r99,Prlr	reverse	reverse	reverse
1889	chr17	17345065	17346282	nochange	novel	-0.652171	0.00601957	Riok2	NA	Riok2	Sptlc1,Vmn2r99,Prlr,Prkg1	forward	forward	forward
189	chr1	191935941	191950755	nochange	novel	-0.999471	4.06173e-22	Slc30a1	NA	Slc30a1	Ints7,Rd3,Hhat,Tmem131,Tmem107,Snx2,Hist1h4h,Tfap4,Zfp51,A4galt,Asph,Zbtb37,Gas5,Zfp62,Ubr4,1700022P22Rik,Rcor3,1110008L16Rik,2210408I21Rik,Slc17a9	reverse	reverse	reverse
1890	chr17	17358913	17360260	up	novel	2.39145	9.68132e-06	Riok2	NA	Riok2	Arhgap22,2700054A10Rik,Dll1,Lnpep,Ankle2,Riok2,Lix1,Calm2,Dock10,2310039L15Rik,Kif26b,LOC626410,Faf2	reverse	reverse	reverse
1891	chr17	18380986	18383495	nochange	novel	-0.0281153	0.977058	Ncrna00085	NA	NA	Park2,Vmn2r94,Vmn2r93,Vmn2r100,Cntnap5c	forward	forward	forward
1892	chr17	21372058	21372674	nochange	novel	0.362515	0.716122	Zfp51	NA	NA	Vmn1r231,Pcmtd1,Abca17,Dlgap1	reverse	reverse	reverse
1893	chr17	21846512	21846895	down	novel	-1.00155	0.0277678	Zfp942	NA	NA	NA	reverse	reverse	reverse
1894	chr17	22056543	22058566	nochange	novel	1.29386	0.108756	Zfp943	NA	NA	Vmn2r112,Gm6249,Fzd6,Vmn2r91,Zdhhc14	forward	forward	forward
1895	chr17	22141008	22141948	nochange	novel	-0.118626	0.906778	Gm4944	NA	NA	NA	forward	forward	forward
1896	chr17	22283771	22296365	nochange	novel	-0.0840953	0.661566	Zfp944	NA	Zfp944	Idi1,Fhit,Gabbr1,Slc8a1,Mbd5,Dlgap1,Gm4944	forward	forward	forward
1897	chr17	22314146	22315175	nochange	novel	0.257711	0.573019	Zfp944	NA	Zfp944,Zfp758	Zfp944,Zfp758,Arhgef33,Npsr1,Immp2l,Zfp947,Gm4944	forward	forward	forward
1898	chr17	22322360	22323845	nochange	novel	0.37275	0.613069	Zfp944	NA	Zfp944,Zfp758	NA	reverse	reverse	reverse
1899	chr17	22329411	22330917	down	novel	-2.18407	0.0100222	Zfp944	NA	Zfp944,Zfp758	NA	reverse	reverse	reverse
19	chr1	113448285	113448568	nochange	novel	-0.54876	0.000766571	Tsn	NA	NA	Satb2,Mtap2,Cntnap5a,Tfap2d,Dpp10,Astn1,Dpyd,Fam135a	forward	forward	forward
190	chr1	19283370	19285072	nochange	novel	-0.23876	0.799109	Tram2	NA	NA	NA	forward	forward	forward
1900	chr17	22502171	22504001	nochange	novel	-0.273246	0.798299	Zfp758	NA	NA	NA	reverse	reverse	reverse
1901	chr17	22710265	22712201	nochange	novel	0.268598	0.638186	Zfp945	NA	NA	NA	forward	forward	forward
1902	chr17	22762441	22763532	down	novel	-4.29307	7.15398e-05	Zfp945	NA	NA	NA	forward	forward	forward
1903	chr17	22876239	22876636	nochange	novel	0.816802	2.85367e-15	Zfp945	NA	Zfp945	Nme6,3000002C10Rik,Etaa1,E130012A19Rik,Arfip1,Igdcc3,Shf,Dpyd,Mir130a,Slc1a5,Adnp2,Fam108a,Rasa1,Pgrmc1,Rhbdf2,Calm2,Dscam,Cyp2b13,Ints6,4931440J10Rik,Zfp945,Plk3,Slc4a3,Snhg5,Sfpq,Hist1h3e,Zfp827,Chmp5,Ap3m2,Eif2c2,Chd4,Sall1,Hist1h1c,Map2k2,Yeats4,Kpna4,Smtn,Opa3,Tti2,Tet2,Calu,Hist1h2bb,Fam175a,Zbtb9,2410002F23Rik,Mre11a,Ankrd49,Eef1a1,Tuba1b,Poldip3,Rnu12,L1td1,Fam13c,Gnb2l1,Rbm14,Ankrd16,Fbx…	reverse	reverse	reverse
1904	chr17	22906780	22907752	nochange	novel	0.460132	0.626516	Zfp945	NA	NA	NA	forward	forward	forward
1905	chr17	23533866	23535463	nochange	novel	0.535147	0.0521409	Zfp213	NA	Zfp213	NA	forward	forward	forward
1906	chr17	23540576	23541721	nochange	novel	-0.431881	0.377869	Zfp213	NA	Zfp213	NA	reverse	reverse	reverse
1907	chr17	23790064	23791438	nochange	novel	0.153249	0.909797	Srrm2	NA	Flywch1,Srrm2,Tceb2	2510012J08Rik,Pip5k1c,Arhgap24,Ccdc92,Ttc32,Id3,Gm11978,Ramp3,Srrm2,Prss22,Chd7,Spsb4,Hcfc1r1,Cldn6,Tnfrsf12a,Thoc6,Ptpn3	forward	forward	forward
1908	chr17	24665721	24666958	nochange	novel	0.437243	0.485137	Zfp598	NA	Nthl1,Zfp598,Gfer,Noxo1	NA	reverse	reverse	reverse
1909	chr17	26098304	26099433	down	novel	-8.53246	0.00572703	Decr2	NA	Decr2,Axin1	Tmem8,Rnf8,Rps6ka2,Cercam,Rab11fip3,Nme4,Axin1,Pdia2,Ppard	forward	reverse	forward,reverse
191	chr1	193205376	193205903	nochange	novel	-0.833856	0.0947644	Hsd11b1	NA	A130010J15Rik,Hsd11b1	NA	reverse	reverse	reverse
1910	chr17	27532279	27533125	nochange	novel	-1.19257	0.0749235	Hmga1	NA	Hmga1,AI413582,Nudt3	Taf1b,6430548M08Rik,Abcf1,Prr3	reverse	reverse	reverse
1911	chr17	3043734	3044771	nochange	novel	1.03322	0.0571442	Pisd-ps2	NA	Pisd-ps2	NA	forward	reverse	forward,reverse
1912	chr17	3099580	3100589	up	novel	4.22973	0.048951	Scaf8	NA	Pisd-ps2,Scaf8	Scaf8,Sos1	forward	forward	forward
1913	chr17	3101729	3107452	nochange	novel	-0.187436	0.34008	Scaf8	NA	Pisd-ps2,Scaf8	Scaf8,Sos1,Fstl4,Arid1b,Fert2,Ttc27,Gm4961	forward	forward	forward
1914	chr17	31382613	31383875	nochange	novel	-0.971149	0.204738	Pde9a	NA	Pde9a	Btbd9,Ak8,Wbscr22,Dnajc30	reverse	reverse	reverse
1915	chr17	31869951	31871414	nochange	novel	0.924876	0.0754323	Sik1	NA	Sik1	Myo1f,Trerf1,Gm16897,Cd34,Mettl7a1,Hsf2bp,Pdxk-ps,Ide,Cttnbp2nl,BC048562	forward	forward	forward
1916	chr17	31905052	31906392	down	known	-6.01061	0.000891338	Sik1	NA	NA	Abr,Timm22,Notch3,Ctnnb1,Arih1,Zfp410,Rnf139,Tatdn1,Akap8,Usp48,Tfrc,Snx4,Dnahc8,Hnrnpm,Ubash3a,Hsf2bp,Btrc,Xpo5	reverse	reverse	reverse
1917	chr17	31929734	31931838	nochange	known	0.379176	0.489625	Sik1	NA	NA	NA	reverse	forward	forward,reverse
1918	chr17	32108371	32110002	nochange	novel	-0.0613355	0.932495	Brd4	NA	NA	NA	reverse	reverse	reverse
1919	chr17	32296383	32299103	down	novel	-2.02773	0.00172508	Akap8	NA	Akap8,Akap8l	NA	forward	forward	forward
192	chr1	193632651	193633061	up	novel	1.60975	0.0185449	G0s2	NA	NA	Lamb3,Nalcn,Diexf,Nfasc,Rabgap1l,Smyd3	reverse	reverse	reverse
1920	chr17	3240675	3247590	nochange	novel	0.348648	0.0779046	Scaf8	NA	NA	Actn2,Tiam2,Rnf39,Scaf8,L3mbtl4,Sft2d1,Park2,Ranbp17,Atxn1,Arid1b,Lhcgr,Trim15,Trim26,Pisd-ps2,Gm17495,Supt3h,D130043K22Rik,Ccdc154,Clcn7,Nox3	reverse	reverse	reverse
1921	chr17	32572107	32572669	nochange	novel	0.646944	0.352302	Cyp4f17	NA	NA	NA	reverse	reverse	reverse
1922	chr17	3269153	3271036	nochange	novel	0.150216	0.821482	Scaf8	NA	NA	NA	reverse	reverse	reverse
1923	chr17	3272124	3275002	nochange	novel	-0.34121	0.545965	Scaf8	NA	NA	Pla2g4a,Tcp10a,Cd2ap	reverse	reverse	reverse
1924	chr17	32725882	32726757	nochange	novel	0.160181	0.792825	Cyp4f15	NA	Cyp4f15,Zfp871	NA	forward	forward	forward
1925	chr17	3285919	3287951	nochange	novel	0.204557	0.768021	Scaf8	NA	NA	Heatr7b2,Pisd-ps2,Qk,4930470H14Rik,Gm20098,Alk,Lrpprc,Greb1l,Tiam2,Nox3	reverse	reverse	reverse
1926	chr17	33413201	33414331	nochange	novel	-1.18726	0.135572	Actl9	NA	Zfp101,Actl9	NA	reverse	reverse	reverse
1927	chr17	33783922	33785643	up	novel	1.91759	5.52002e-06	Angptl4	NA	Rab11b,Angptl4,Rps28,Ndufa7	NA	reverse	reverse	reverse
1928	chr17	34538158	34540413	nochange	novel	-0.438649	0.235617	Gpsm3	NA	Gpsm3	Btnl6,Fam100a,Mgrn1,1600002H07Rik,Ccnf,BC051142,Prrt1,Ppt2,C2,Mdfi,March2	reverse	reverse	reverse
1929	chr17	36131089	36132956	up	novel	1.75689	0.00462615	H2-T22	NA	NA	Gm1968,Gm7030,2410017I17Rik,Gm8909,Nicn1	reverse	reverse	reverse
193	chr1	194361824	194363033	up	novel	2.00647	8.49699e-05	Plxna2	NA	NA	Dppa2,Cdca7l,Rgs5,Plxna2,Tbc1d19	forward	forward	forward
1930	chr17	36139278	36141262	up	novel	1.87419	0.00342992	H2-T22	NA	NA	Gm1968,Gm7030,2410017I17Rik,Gm8909,Nicn1	reverse	reverse	reverse
1931	chr17	36231129	36231715	nochange	novel	-0.152572	0.404079	Rpp21	NA	Rpp21,Trim39	Mtss1,Stk38,H2-M10.1,Iigp1,Isy1,Anks1,C3,Tnfaip8,Mbtps1,Trim39,Cdk8,Hjurp,Mtm1,Rn45s,Atpbd4,Mettl11b,Srrm4,2410137F16Rik,6330407J23Rik,Epb4.9,Fgf17,Kif17	forward	forward	forward
1932	chr17	36474108	36477407	nochange	novel	0.184169	0.81985	Trim39	NA	NA	Dll1,H2-M10.4,L3mbtl4,A330050F15Rik,Mta3,AI846148,Cep70,Nrxn1	forward	forward	forward
1933	chr17	39636581	39637211	nochange	novel	0.86581	0.115899	Rn45s	NA	NA	NA	forward	forward	forward
1934	chr17	41661091	41664220	nochange	novel	-0.0835923	0.93815	Mut	NA	NA	Dnahc8,9130008F23Rik	reverse	forward	forward,reverse
1935	chr17	42889903	42896661	nochange	novel	0.122626	0.565125	Cd2ap	NA;NA	NA	Cd2ap,Kif6,Matn3	reverse	reverse	reverse
1936	chr17	43363936	43368086	nochange	novel	-0.651265	0.112808	Gpr116	NA	Gpr116	Mllt4,Pla2g7,Brp44l,Dscam,Gpr110,L3mbtl4,Olfr385,Rcan2,Bend7,Lrfn2,Fert2,Gpr116,Cntnap5c,Adcy9,Tcp10a,Dlgap1	reverse	reverse	reverse
1937	chr17	45378619	45380871	nochange	novel	-0.545102	0.304034	Cdc5l	NA	Cdc5l	NA	forward	forward	forward
1938	chr17	45440344	45442942	nochange	novel	0.32853	0.332116	Cdc5l	NA	Cdc5l	NA	reverse	reverse	reverse
1939	chr17	45607705	45609526	nochange	novel	0.175913	0.599406	Slc29a1	NA	Slc35b2,Hsp90ab1,Slc29a1	NA	forward	forward	forward
194	chr1	194372436	194374005	nochange	novel	-0.297152	0.452087	Plxna2	NA	NA	Dppa2,Gm11818,Ush2a,Opn3,Dnahc11,App,Gm10791,Olfr16,Fmn2,Pld5	forward	reverse	forward,reverse
1940	chr17	46155706	46157804	nochange	novel	-0.172448	0.830823	Gtpbp2	NA	Mrps18a,Rsph9,Mad2l1bp,Gtpbp2	Mad2l1bp,Gtpbp2	forward	forward	forward
1941	chr17	46838314	46865089	nochange	novel	0.231723	0.0619792	Tbcc	NA;NA;NA	BC032203,Tbcc	Slc37a1,Trerf1,Spast,Slc9a8,BC032203,Ccnd3,Ptcra,Mrps10,Guca1b,Etv6,Ranbp3,Prkce,9130011E15Rik,Fkbp6,4921515E04Rik,Cul7,Ubr2,Ddx11,ORF19,Blnk,Stip1,D130020L05Rik,Smek1,Arfgef2,Espl1,Nop14,Dedd,Etv5,Ttc7,Cdkl3,Srsf3,Kcnip1,Bivm,Btbd9,Mpp3,Rps20,Mdn1,Tomm6,Gm14872,Wdfy2,Srrm1,Ap2a2,1110020G09Rik,Tex14,E230016M11Rik,Gadd45a,Zfand5,Vps53,Ctnnbl1,AV051173,Prdx1,Setx,Mfsd11,Srsf2,Ywhag,Hist1h1a,Hist1h3…	forward	forward	forward
1942	chr17	47925709	47927656	nochange	novel	-1.02651	0.0739724	Tfeb	NA	NA	NA	reverse	reverse	reverse
1943	chr17	48041224	48042747	nochange	novel	0.216901	0.670921	Tfeb	NA	NA	Spata13,1700122O11Rik,Treml4,Pkp4,Col24a1,Elovl4,Hdgfrp3,Gli2,Ckap2,5730420D15Rik,Socs2,Ptprc,Zfp1,Rc3h2,Zfp568,Cc2d1b,Ucp2	reverse	reverse	reverse
1944	chr17	4880954	4881413	down	novel	-2.10116	0.00757531	5730437N04Rik	NA	NA	Ophn1,Snx27,Arid1b,Csrp2bp,Diap3,Qk,Synj2,Olfr1444,Ppp6r3,Ppp1r1c,Sfswap,Bre,Ankrd36,Ptprm,Efna5,Mecr	reverse	reverse	reverse
1945	chr17	4907140	4908712	down	novel	-1.76044	0.000434053	5730437N04Rik	NA	NA	Smpdl3a,Atf6b,Fkbpl,Gtf2a1l,Itgb6,Stil,Arid1b,Synj2,Ndufv2,Hist1h4h,Ubc,Cbx3,Hnrnpa2b1,Rell1,Angel2,Med11,Slc4a7,Snhg1,Slc3a2,Pprc1,Myl12b,Prdm9,Mast2,Kat2b,Polr1d,Lnx2,Nmd3,Dgat1,Klhl7,Nek6,1110002N22Rik,Capza1,St7l,Sfi1,Arih1,Skil,Usp6nl,Rgmb,Snx30,Gas5,Zbtb37,Frmd5,Wbp11,BC049715,Zc3h10,Rpl41,Pom121,Rab18,Fahd1,Hagh,Pdap1,Bud31	forward	forward	forward
1946	chr17	49369100	49370570	nochange	novel	0.531201	0.367281	Mocs1	NA	NA	NA	reverse	reverse	reverse
1947	chr17	4980874	4982123	nochange	novel	0.758211	0.435779	5730437N04Rik	NA	NA	Zfp54,Rftn1,Ppp2r1a,Arid1b,Asxl1,BB123696,Exoc4,Atp1a2,Nfya,AI314976,3300005D01Rik,Eml4,Smarca2,Stk10,Gls,Magix,Herc3,Sh3gl1,Mpnd	forward	forward	forward
1948	chr17	49940829	49941583	nochange	novel	0.693454	0.278549	Mocs1	NA	NA	Man2a1,Syne2,Park2,Unc5cl,Gpr110,Trerf1,Plcl2,Arid1b,B930003M22Rik,Qk,Capn13	reverse	reverse	reverse
1949	chr17	49985793	49986720	nochange	novel	-0.689164	0.384649	Plcl2	NA	NA	NA	forward	forward	forward
195	chr1	195241458	195241989	nochange	novel	-0.906309	0.000572499	Cr1l	NA	NA	Akt3,Plxna2,Lrp1b,Fam149b,Rabgap1l,Kcnc1,Stx12,Eif1,Nr5a1,Pde4c,Gipc2,1700017J07Rik,Txnip,Gm15441,Nfasc,Kcnk2,Phlpp1,Mob3b,Eef2,Ppfibp2,Mtf1,Slc9a9,Wdr25,Angpt1,Utp14a,Patl1,Pde4d,Alg13,Elavl2,Oas1h,Lrp5,Macrod1,Tbl2,Acr,Hnrnpa3,Antxr1,Gyg,Rfwd3,Pgpep1,Efcab6,Myo5a,Runx2,Large,Sub1,Clpb,Srgap2,Atp8b5,Bmper,Dmd,Pknox2,Akirin1,Btbd10,Stip1,Stox2,Slc6a17,Purg,Wrn,Ncoa2,Mir210,Pcbp3,Cdh11,AA545190,Tm…	reverse	forward	forward,reverse
1950	chr17	50420002	50420292	nochange	novel	0.0590098	0.820817	Plcl2	NA	NA	Tmem57,Slc25a33,Plcl2,Med26,Rad51l1,Elavl3,Prkce,9130008F23Rik	forward	forward	forward
1951	chr17	50469564	50471419	down	novel	-2.03248	0.0185406	Plcl2	NA	Plcl2	Kif6,Plcl2,Samd8,Efha1,Treml4,Paf1,Samd4b,Med29,Atp6v1g3,Satb1,Arpc5l,Golga1,Nrxn1	forward	forward	forward
1952	chr17	53366911	53367616	nochange	novel	-1.5687	0.433728	Rab5a	NA	NA	NA	reverse	reverse	reverse
1953	chr17	55540928	55541772	nochange	novel	-0.111264	0.904314	Pot1b	NA	NA	NA	reverse	reverse	reverse
1954	chr17	57735882	57739426	nochange	novel	-0.227495	0.678345	Trip10	NA	NA	NA	forward	forward	forward
1955	chr17	58848601	58849784	down	novel	-1.29349	0.00107913	Nudt12	NA	NA	NA	reverse	reverse	reverse
1956	chr17	61209351	61211645	nochange	novel	0.473176	0.64134	Nudt12	NA	NA	Dppa3,Rhbdd1	forward	reverse	forward,reverse
1957	chr17	63036070	63037446	nochange	novel	0.114994	0.875082	Fert2	NA	NA	NA	forward	forward	forward
1958	chr17	6344418	6349988	nochange	novel	0.0774077	0.906212	Dynlt1b	NA	NA	Dynlt1b	reverse	reverse	reverse
1959	chr17	6353497	6354526	nochange	novel	-0.224955	0.853462	Dynlt1b	NA	NA	NA	forward	forward	forward
196	chr1	20662993	20664850	nochange	novel	-0.383791	0.565783	Tram2	NA	NA	Pkhd1,Zfp446,Slc27a5	forward	forward	forward
1960	chr17	63764491	63766480	nochange	novel	0.437163	0.613664	Fert2	NA	NA	Fert2,Vit,Tmie,Als2cl,Spast,Efna5,Fbxl17,Ptprm	forward	forward	forward
1961	chr17	64332287	64332764	down	novel	-1.60042	1.95458e-09	Pja2	NA	Pja2	NA	reverse	reverse	reverse
1962	chr17	6491261	6492560	nochange	novel	-0.864953	0.259684	Dynlt1b	NA	NA	NA	forward	forward	forward
1963	chr17	65082963	65085642	nochange	novel	0.44403	0.652206	Man2a1	NA	NA	NA	reverse	reverse	reverse
1964	chr17	6510265	6511221	nochange	novel	0.446783	0.634039	Dynlt1b	NA	NA	NA	forward	forward	forward
1965	chr17	65154907	65161078	nochange	novel	-0.0493584	0.938783	Vapa	NA	NA	NA	reverse	reverse	reverse
1966	chr17	65562102	65562843	nochange	novel	1.58491	0.0641316	Vapa	NA	Vapa	NA	forward	forward	forward
1967	chr17	65912713	65914055	up	novel	2.90413	2.28104e-07	Twsg1	NA	Twsg1	NA	forward	forward	forward
1968	chr17	66527164	66530646	nochange	novel	0.659631	0.382467	Wash	NA	NA	NA	reverse	reverse	reverse
1969	chr17	6827154	6828834	down	novel	-2.18507	1.90908e-05	Rsph3b	NA	NA	Serac1,Gtf2h5,Gtf2f1,Clpp,Pspn,Alkbh7,Cux1,Sh2b2,Ezr,Brd4,Gm20139,L3mbtl3,2610035D17Rik,4732490B19Rik,Synj2,2010111I01Rik,Gm16907,Cbs,Rps6ka2,Vps8,Pkmyt1,Nucks1,Tesk2,Aspm,D130020L05Rik,Smek1,Pigp,Ttc3,Plcb3,Tjp3,C85492,Hist1h1c,Dnajc21,Eya2,Wdr62,Hist1h4a,1810063B07Rik,Irf2bp2,Cpsf4,Ptcd1,Taf4a,4921531C22Rik,Xpnpep3,St13,Lamb1,Rnf32,Mmab,Mvk,Pcbp1,Chid1,Wibg,Tor1aip2,Tor1aip1,Evc,Evc2,Iah1,Cnnm4…	forward	forward	forward
197	chr1	20795830	20797075	nochange	novel	1.29401	0.0840028	Tram2	NA	NA	NA	forward	forward	forward
1970	chr17	69536964	69542202	nochange	novel	0.54273	0.314141	Zfp161	NA	NA	NA	reverse	reverse	reverse
1971	chr17	70080172	70081175	down	novel	-7.35569	5.78894e-05	Zfp161	NA	NA	Pde9a,Crisp2,Fshr,Ptprm,Dlgap1,Tcerg1l,BC027072,Usp29,Park2,Pacrg	reverse	reverse	reverse
1972	chr17	70164332	70165238	up	novel	2.25592	0.00342672	Tgif1	NA	NA	Pou5f1	reverse	reverse	reverse
1973	chr17	70246117	70247300	up	novel	1.56154	0.0255405	Tgif1	NA	NA	Pou5f1	reverse	reverse	reverse
1974	chr17	70918985	70920044	nochange	novel	-0.0232839	0.9785	Myl12b	NA	NA	Gpr115,Dlgap1,Myl12b,Yme1l1,Olfr361,Mrpl9,Hist2h3b,Hist2h2bb	forward	forward	forward
1975	chr17	70963540	70964004	nochange	novel	0.954351	1.98649e-26	Myl12b	NA	Myl12b,Myl12a	NA	reverse	reverse	reverse
1976	chr17	71015481	71016526	nochange	novel	-1.4084	0.102493	Myl12a	NA	Myl12b,Myl12a	Zhx2,Dlgap1	reverse	reverse	reverse
1977	chr17	71318921	71319567	nochange	novel	-0.223704	0.622767	Lpin2	NA	NA	NA	forward	forward	forward
1978	chr17	72832670	72833837	nochange	novel	1.21638	0.159077	Ypel5	NA	Ypel5	NA	reverse	reverse	reverse
1979	chr17	73786493	73787496	nochange	novel	-0.399312	0.653865	Ehd3	NA	Ehd3	Tcp11,Anks1,Crim1,1700011E24Rik	forward	forward	forward
198	chr1	20798185	20798762	up	novel	1.99194	0.0138349	Tram2	NA	NA	NA	forward	forward	forward
1980	chr17	74006251	74007537	nochange	novel	-1.28571	0.0510574	Xdh	NA	NA	NA	forward	forward	forward
1981	chr17	74015905	74017396	down	novel	-1.43021	0.0287607	Xdh	NA	NA	NA	forward	forward	forward
1982	chr17	74050699	74052340	nochange	novel	-1.26131	0.0795527	Memo1	NA	NA	Zfp428,Cadm4,Capn13,AI661453,Alk,Ehd3,Fam114a1,Itpr2	forward	forward	forward
1983	chr17	74074449	74075765	down	novel	-1.97443	0.00679182	Memo1	NA	NA	Galnt14,Emilin2,Yipf4,Tfeb,Xdh,Ptprd,Kat2b,Ehd3,Srd5a2	forward	forward	forward
1984	chr17	74154710	74155833	nochange	novel	-0.359236	0.719704	Memo1	NA	Memo1	Galnt14,Me2,Rftn1,Dpy30,Strn,Arhgef33,Osbpl5,Rpgrip1l,Car4,Spdya,Trmt61b,Memo1,L3mbtl4,Xdh,Ttc27,Ttc35,Slc30a6,Fam116a,Birc6	forward	forward	forward
1985	chr17	77674061	77674757	up	novel	2.0116	0.000342611	Crim1	NA	NA	4930528P14Rik	forward	forward	forward
1986	chr17	79024006	79025258	nochange	novel	-0.647633	0.360651	Prkd3	NA	NA	Ahi1,Park2,Rfx2,Prkd3,Kcna4,Slc24a2,Gpr132,Qpct,Thumpd2,Kif5c	forward	forward	forward
1987	chr17	79026465	79027726	up	novel	1.55895	0.0116855	Prkd3	NA	NA	Ahi1,Park2,Rfx2,Prkd3,Kcna4,Slc24a2,Gpr132,Qpct,Thumpd2,Kif5c,Dpp9,Cdc42ep3,Thada,Ablim1,Gm11110,Tnfsf9,2410091C18Rik,Atl2	forward	forward	forward
1988	chr17	79028773	79029456	up	novel	4.15106	4.92431e-09	Prkd3	NA	NA	Ahi1,Park2,Rfx2,Prkd3,Kcna4,Slc24a2,Gpr132,Qpct,Thumpd2,Kif5c,Dpp9,Cdc42ep3,Thada,Ablim1,Gm11110,Tnfsf9,2410091C18Rik,Atl2	forward	forward	forward
1989	chr17	79913738	79915497	nochange	novel	0.281887	0.724889	Atl2	NA	NA	Lnpep,Fut8,Brd4,Ephx3,Srsf7,Adipor1,Fbxl17,Galm	forward	forward	forward
199	chr1	21124342	21125949	up	novel	1.34138	0.0152614	Tmem14a	NA	NA	NA	forward	reverse	forward,reverse
1990	chr17	79917724	79920410	nochange	novel	-0.630369	0.0346485	Atl2	NA	NA	Srsf7,Adipor1,Fbxl17,Galm,Atl2,Ildr2,Mir7b,Prkd3,Ankrd12	reverse	reverse	reverse
1991	chr17	79933543	79934396	up	novel	2.26962	0.00174731	Atl2	NA	NA	Fam172a,Fam82a1,Srsf7,Arhgef33,Fbxo11,E230008N13Rik,Srgap2,Crim1,Hnrpll,Man2a1,Klraq1,Ccdc92,Ppp2r1a,Birc6,Zfp161,Erc1,Obscn,Csnk2a2,C2cd4c,Olfr107,Ankrd12,Cmc1,BC048403,Kcnip1,Heatr5b,Emr1,Prkd3,Six3os1,Nudcd2,Hmmr	forward	forward	forward
1992	chr17	79937349	79939540	nochange	novel	-0.0297296	0.961823	Atl2	NA	NA	Zfp161,Erc1,Arhgef33,Obscn,Csnk2a2,C2cd4c,Olfr107,Ankrd12,Cmc1,BC048403,Kcnip1,Heatr5b,Emr1,Prkd3,Fam82a1,Six3os1,Atp6v0c,Amdhd2,Map4k3,Ttc7,Doxl2,Neil1	reverse	reverse	reverse
1993	chr17	80001349	80005041	nochange	novel	0.158189	0.624153	Hnrpll	NA;NA	Hnrpll	Hpse2,Arhgef33,Galm,Per2,2310001A20Rik,Cldn14,Prkd3,Hnrpll,Ext2,Scaf8,Gm1976	forward	forward	forward
1994	chr17	80064832	80067241	down	novel	-3.3317	4.64942e-07	Hnrpll	NA	Hnrpll	Hnrpll,Galm,1700106N22Rik,Cd300lb,Sos1,Map4k3	forward	forward	forward
1995	chr17	80095909	80097138	nochange	novel	-0.0367659	0.949413	Galm	NA	Galm	Gxylt1	forward	forward	forward
1996	chr17	80481979	80483384	nochange	novel	0.27477	0.584078	Sos1	NA	NA	Nfatc3,Polr1a,Ptcd3,E2f3,Kdm2a,Dleu2,Papss1,Klhdc10,Shc1,Cks1b,Katna1,Ntan1,Dtl,Ints7,Hist1h2an,Hist1h2bp,Eapp,Cdkl4,BC005537,Birc5,Taf5,Hspa9,Ubqln1,Ttc7,4833418N02Rik,Hccs,Ywhae,2900060B14Rik,Clasp1,Adam19,Setd4,Unc5b,Ptpn12,Odf2,Rell2,Hdac3,Ccdc75,Heatr5b,Utrn,C030039L03Rik,Ptma,Lrrc9,Cbln1,Gm2694,Cox4nb,Cox4i1,Gm10789,Chka	reverse	reverse	reverse
1997	chr17	80503050	80507534	nochange	novel	0.192624	0.548311	Map4k3	NA	NA	NA	reverse	reverse	reverse
1998	chr17	80808605	80808834	nochange	novel	0.533232	0.392313	Thumpd2	NA	NA	NA	forward	forward	forward
1999	chr17	80853929	80861003	nochange	novel	-0.0921673	0.872463	Thumpd2	NA	NA	Lix1,Unc5cl,Thumpd2,Dlgap1	forward	forward	forward
2	chr1	103205093	103208056	nochange	novel	-0.727481	0.273221	Rnf152	NA	NA	Cntnap5a,Syt9,Trhde,Dner,2310035C23Rik,Fam53b,Agap1	reverse	reverse	reverse
20	chr1	114185184	114190586	nochange	novel	0.0473045	0.946626	Tsn	NA	NA	NA	reverse	forward	forward,reverse
200	chr1	21132559	21133313	nochange	novel	-0.0828553	0.858086	Tmem14a	NA	NA	Slc35f5,Plcl1,Unc80,Rb1cc1,Paqr8	reverse	reverse	reverse
2000	chr17	81334416	81338451	nochange	novel	-0.865916	0.17943	Thumpd2	NA	NA	Dusp10,Ltbp1,Slc8a1,Ofcc1,Ptprm,Nrxn1,Gpc5,Cntnap5c,Tmem232,Trip11	forward	forward	forward
2001	chr17	81341210	81343811	down	novel	-1.95428	0.000343983	Thumpd2	NA	NA	Dusp10,Ltbp1,Slc8a1,Ofcc1,Ptprm,Nrxn1,Gpc5,Cntnap5c,Tmem232,Trip11,Galnt14	forward	forward	forward
2002	chr17	83205618	83206730	nochange	novel	-0.277672	0.72275	Pkdcc	NA	Pkdcc	Mta3,Plekhh2,Tnr,Usp49,Zfp804a	forward	forward	forward
2003	chr17	83276026	83277277	nochange	novel	-0.982231	0.0670851	Pkdcc	NA	NA	Ppp1r12a,Rpl26,Lbh,Eml4,Dync2li1,Tapt1,Gm15441,Txnip	forward	forward	forward
2004	chr17	83322709	83324150	nochange	novel	0.68216	0.251722	Eml4	NA	Eml4	Ust,A330050F15Rik,Eml4,Slc10a7,Riok2,Rftn1,C330011F03,Ppm1b,Fbxo11,Polr3f,Rbbp9,Gramd1c,Zfp341,Zc3h13,Cpb2,Arhgef33,1700106N22Rik,Sorcs3,Lclat1,Ttc27,Strn	forward	forward	forward
2005	chr17	83861452	83862715	nochange	novel	-0.365267	0.0113339	Haao	NA	Haao	A930015D03Rik,H2-T24,Hip1,Dpp6,Casp3,Cdkl4,Prkce,Ccdc71,Klhdc8b,Pdgfb,Usp53,2400001E08Rik,Tomt,Tcf25,Poldip3,Rnu12,Alyref2,Birc5,Gtf2a1	reverse	reverse	reverse
2006	chr17	83956612	83957427	up	known	2.05011	0.000763284	Haao	NA	NA	Plagl2,Pofut1,Mta3,Thada,Nr4a3,Dse,Phf5a,Aco2,Tiam1,Plekhh2,Fbxo11,Dnaja3	forward	forward	forward
2007	chr17	83997989	83998271	nochange	novel	-0.487484	0.00854223	Haao	NA	NA	Wtap,Supt3h,Maml3,Cars2,Ing1,4732491K20Rik,Map3k4,4933433H22Rik,Thada,Lrpprc,Mtap7,Adh6a,Arid5b,Mki67,1810027O10Rik,Nlgn2,Plscr3,Tspo,Mcat,Chaf1b,Map4k3,Slc3a1	forward	forward	forward
2008	chr17	84115974	84117469	nochange	known	-1.27231	0.228407	Zfp36l2	NA	NA	Spast,4933433H22Rik,Rbm27,Gm4013,Foxn2	forward	reverse	forward,reverse
2009	chr17	84136406	84138027	up	novel	1.5642	9.66797e-07	Zfp36l2	NA	Zfp36l2	Alk,Trim69,Patl2,Tax1bp1,Jazf1,Tubb5,Flot1,L3mbtl4,Myom1,Arhgef33,Rspry1,Fam98a,Mta3,Pou2f3,Arl4d,Ube2w,Sp2,Lclat1,Thada,Rgmb,Lbh,Kifc1,Cd2ap,Traf1,Smyd3,Ptprs	forward	forward	forward
201	chr1	21183530	21184731	up	novel	1.94739	0.00807604	Tmem14a	NA	Tmem14a	Fam65b,Hdac4,Tmem132d,Bend6,Bai3,Zdbf2,Agap1,Gsta3,Paqr8,6720483E21Rik,Rims1,Zfp13	reverse	reverse	reverse
2010	chr17	84156266	84157782	nochange	novel	0.905751	0.114718	Zfp36l2	NA	Zfp36l2	Eml4,Mta3,Klhl20,Rab40c,Thada,Cep350,BC033916,Fez2	reverse	reverse	reverse
2011	chr17	84871968	84880009	nochange	novel	0.767378	8.63652e-09	1110020A21Rik	NA;NA	1110020A21Rik	1700106N22Rik,Prkce,Msh2,Camta1,Zfp57,Ppm1b,Ipo9,Cacna1h,Tcp11,Ddr1,Slc8a1,Srbd1,1700090G07Rik,Hoxd11,Hoxd12	forward	forward	forward
2012	chr17	84894401	84897306	nochange	novel	0.360669	0.115583	1110020A21Rik	NA	1110020A21Rik	Zfp161,Ppm1b,1700106N22Rik,Srbd1,Mbnl3	forward	forward	forward
2013	chr17	85927538	85929066	nochange	novel	0.807863	0.0083855	Srbd1	NA	NA	Ntan1,Pdxdc1,Gm19689,Mettl4,Runx2,Tbc1d5,Plekhh2,2700099C18Rik,Gm1976,Slc8a1,Macrod2,Pex14,Tbc1d9	forward	forward	forward
2014	chr17	86696056	86712756	nochange	novel	0.0510393	0.752071	Epas1	NA;NA	Epas1	Prkce,Msh6,Fbxo11,Osmr,Slc25a41,Khsrp,Cntnap5c,Ltbp1,Epas1,Acsl5,Nfs1,Arhgef33,March1,Spnb2,Tmem9,Stk38,Srbd1,Nrxn1,Nin,Atp6v1e2,Ppm1b,Msh2,Npas2,Rab11fip2,4931408A02Rik,Prepl,Slc3a1,Tanc1,Kcnq1ot1,Kcnq1,Runx2,Dennd4b,Crtc2	forward	forward	forward
2015	chr17	87078967	87080212	nochange	novel	0.944099	0.253581	Socs5	NA	Socs5	Trip10,Pbx3,Rdm1,Cdh12,Ankrd12,Pigf,Rhoq,Ctif,Tmem154,Tom1l2	reverse	reverse	reverse
2016	chr17	87095470	87097439	up	novel	1.61269	0.000158103	Socs5	NA	Socs5	Rdh19,Abcg5,Abcg8,Rhoq,Mcfd2,Atp6v1e2,Socs5,Ttc7,Rcan2,Prkce,Epcam,Cript,Fry,Ppm1b	forward	forward	forward
2017	chr17	87613278	87613728	nochange	known	-0.753258	0.354511	Calm2	NA	NA	Diap3,Epcam,Spnb2,Galnt14,Srbd1,Zcchc11,Ccnd3,Prkce,Eif3a,Srpk2,1110034G24Rik,C3,Luzp1,Prpf3,Clic6,Zfp639,Fam69a,Wdyhv1,Hist1h1d,Sox12,Hist1h3e,Wdr77,Atp5f1,Phf21a,Pdgfb	reverse	reverse	reverse
2018	chr17	88079743	88081698	nochange	novel	-0.089723	0.897917	Fbxo11	NA	NA	Gpr110,Fbxo11,Sgk3,Gramd4,Hhat,Npm1	reverse	reverse	reverse
2019	chr17	88220339	88220754	nochange	novel	0.435766	0.497754	Fbxo11	NA	NA	Myom1,Txnl4b,Hp,Strn,Fam134b,Msh6,Fbxo11	reverse	reverse	reverse
202	chr1	21320527	21329890	up	novel	1.3017	2.14287e-19	Gm4956	NA;NA	Gm4956	Mgat5,Psmb1,Gm6602,Fhl2,Samd4b,Gmfg,Rabgap1l,Khdc1b,Kcnq5,Prss40,Cfc1,Rims1,Gm3646,Klrb1f,Nphs2,Tdrd5,Tbx2,Gsta3,Tmeff2,Rgs6,Prkag3,Dnm3,Ralgps2,Efcab2,Bzw1	reverse	reverse	reverse
2020	chr17	88256486	88257756	nochange	novel	0.506297	0.530574	Fbxo11	NA	NA	Crb3,Dennd1c,Epas1,Klraq1,Fmnl2,Fn1,Lhcgr,Fbxo11,Ndufv2,C330024C12Rik,Gtf2a1l,Fshr,Prdm16,Rapgef5,Sf1,Msh6,Mir484,4921513D23Rik,Cabin1,Fbxl18,Slc25a46,Gtf2a1,Ttc27,Msh2,Gabrr2,Mei4	forward	forward	forward
2021	chr17	89935733	89937730	nochange	novel	-0.0107025	0.991511	Ston1	NA	NA	Dlgap1,Nrxn1,Galnt14	forward	reverse	forward,reverse
2022	chr17	9030693	9031350	nochange	novel	-0.477894	0.342279	Prr18	NA	NA	NA	forward	reverse	forward,reverse
2023	chr17	91236711	91238170	nochange	novel	-0.619481	0.296349	Ston1	NA	NA	2810055G20Rik,Nrxn1,Ptprm,Alk,Lhcgr,Gm1976,Cdca2,Vmn2r108,Ltbp1,Il2	reverse	reverse	reverse
2024	chr17	93148841	93151624	nochange	novel	-0.0276512	0.974869	Mettl4	NA	NA	Pkdcc,Nrxn1,Tmem232,Dlgap1,Ano3,Atp8b5,Sgcz,Spag17,Fert2,Rab12,Vmn2r109,Alk,Adcyap1,Maoa	reverse	reverse	reverse
2025	chr17	93285184	93286010	nochange	novel	-1.42251	0.0544834	Mettl4	NA	NA	Pde4d	forward	forward	forward
2026	chr17	94296365	94300123	nochange	novel	-0.303553	0.600139	Mettl4	NA	NA	Grip1,Cntnap5c,Mettl4	reverse	reverse	reverse
2027	chr17	94837772	94840002	nochange	novel	-0.567754	0.31146	LOC100044193	NA	LOC100044193	NA	reverse	forward	forward,reverse
2028	chr17	9730270	9734987	nochange	novel	-0.292749	0.620053	Qk	NA	NA	NA	reverse	forward	forward,reverse
2029	chr18	10052003	10052397	nochange	novel	-0.512221	0.355957	Rock1	NA	Rock1	NA	forward	forward	forward
203	chr1	23187613	23188596	nochange	novel	0.655988	0.399267	Ogfrl1	NA	NA	Rims1,2310005E17Rik,Satb2,Cntln,Pkhd1,Bai3,4933415F23Rik,Pard3b	reverse	reverse	reverse
2030	chr18	11001293	11002372	nochange	novel	-0.101527	0.928092	Gata6	NA	NA	Mib1,5730494M16Rik,Pik3c3,Pcdha4-g,Rfx5,Dcc,Asxl3,Fhod3,Ppp2r2b,Fbn2,Mir145,E330013P06,Greb1l,Chst9,Esco1,Wdr7,Rcl1,Tmcc1	forward	forward	forward
2031	chr18	11013428	11027079	nochange	novel	0.538578	3.50049e-05	Gata6	NA	Gata6	Kctd16,Tnfaip8,Fbxl17,Mib1,Gm19466,Mapk4,Cry1,Gata6,Zfp516,Golga7b,Scin,Zfp521,Celf4,Ablim3,Hivep3,Rora,Fbxo41	reverse	reverse	reverse
2032	chr18	11036017	11041328	nochange	novel	0.0863098	0.847257	Gata6	NA	Gata6	A330093E20Rik,Ankrd11,Acad8,Gm10125,Sfi1,Jakmip2,Greb1l,Chst9,Ticam2,Stmn2,9430020K01Rik,Fam125b,Rasa3	reverse	reverse	reverse
2033	chr18	11208994	11209429	nochange	novel	0.904641	0.174289	Gata6	NA	NA	Dsg3,Fbn2,Osmr,Celf4,Eya2,2610316D01Rik,Pcdh10,Zc3h12c,Mcc,Dock8	forward	forward	forward
2034	chr18	12627946	12629226	nochange	novel	1.13595	0.0905645	Ttc39c	NA	Ttc39c	Lama3,Rbbp8,4921531P14Rik,Plce1,Celf4,Zfp827,Lingo2,4933424G05Rik,Kctd1,Diap1,Osbpl1a	forward	forward	forward
2035	chr18	12949123	12949646	up	novel	1.06474	9.26902e-05	Impact	NA	Impact	Chst9,Spink10,Mir3471-1,Lrp5,G3bp1,1700017J07Rik,Slc9a9,Mob3b,Nat10,Leprot,Oosp1,Antxr1,Rabgap1l,Fam149b,Nfasc,Ap2m1,Wdr25,Rasl11b,Sult2b1,Myo5a,Rp9,Angpt1,Lingo2,Bmper,AA545190,Pcbp3,Pin1	reverse	reverse	reverse
2036	chr18	12955190	12955999	nochange	known	-0.549107	0.286891	Impact	NA	Impact	Chst9,Spink10,Osbpl1a,Fhod3,Twist1,Rpe65,Pa2g4,Nck1,St7,Ddr1	forward	forward	forward
2037	chr18	14180341	14181018	nochange	novel	-0.177001	0.81468	Ss18	NA	NA	Pik3ip1,4930474G06Rik,G630055G22Rik,Dlc1,Zfp521,Zfp532	reverse	reverse	reverse
2038	chr18	19345764	19350363	nochange	novel	0.530891	0.339211	Dsc2	NA	NA	Pcdha4-g,Ugcg	forward	forward	forward
2039	chr18	19431775	19434895	nochange	novel	-0.132188	0.861749	Dsc2	NA	NA	Pcdha4-g,Ugcg,Fhod3,Dsg3,Zpbp,Nrxn3,Dnm3,A330093E20Rik	reverse	reverse	reverse
204	chr1	23316289	23324617	nochange	novel	0.578514	8.11904e-05	Ogfrl1	NA;NA	Ogfrl1	B3gat2,Vcan,A830018L16Rik,Col9a1,2610307P16Rik,Plcl1,Zfp597,Xkr4,Lgsn,4931428L18Rik,Ncoa2,1810013D10Rik	reverse	reverse	reverse
2040	chr18	20223542	20224493	up	novel	8.20712	1.67995e-06	Dsc2	NA	NA	Zfp521,D130040H23Rik,C7,Prkg1,Chst9,Dsg1c,B4galt6,Sema6a,Dsg2,4930474G06Rik	reverse	reverse	reverse
2041	chr18	20225642	20226646	up	novel	1.44462	0.0109131	Dsc2	NA	NA	Zfp521,D130040H23Rik,C7,Prkg1,Chst9,Dsg1c,B4galt6,Sema6a,Dsg2,4930474G06Rik	reverse	reverse	reverse
2042	chr18	20233237	20238396	nochange	novel	0.699387	0.080255	Dsc2	NA	NA	Nol4,Rad51l1,Zfyve26,Dsg1b,Nlrp9a,Agpat6	reverse	reverse	reverse
2043	chr18	20642886	20644839	up	novel	1.69582	0.00342672	Ttr	NA	Ttr	Ipo11,Phactr1,Ahr,Trappc8,Slc14a2,Scgb3a2,Fbn2,Tnfrsf11b,Pcdha4-g	reverse	reverse	reverse
2044	chr18	20920665	20924285	up	novel	2.38333	1.63974e-17	Rnf125	NA	Rnf125	Trappc8,Afap1l1,Kif5b,Rnf125,Spire1,Fam59a,Celf4,Camk4,Sema6a,Ablim3,Fbxo38,Spata13,Dmxl1	reverse	reverse	reverse
2045	chr18	20928580	20935682	up	novel	2.52516	1.0569e-55	Rnf125	NA	Rnf125	A230046K03Rik,Rnf125,A830018L16Rik,Trappc8,Prelid2,Wac,Eif2c3,Dtna,Fam59a,Stk32a,Pus1,Ulk1,Nadsyn1	forward	forward	forward
2046	chr18	23945200	23945890	nochange	novel	0.981986	0.038903	Zfp397	NA	Zfp397,Zfp35	Lhfpl2,Gm19782,Zfp397,Zfp35,Ehmt1	reverse	reverse	reverse
2047	chr18	24438673	24440598	nochange	novel	-0.344706	0.526322	2700062C07Rik	NA	2700062C07Rik,Rprd1a	Wdr33,Polr2d,Sil1,Dtwd2,Zfp189,Mrpl50,Sestd1,Mocos,9430020K01Rik,Ddhd1,Mapre2,Arsi	reverse	forward	forward,reverse
2048	chr18	24447240	24449984	nochange	novel	0.473593	0.272012	2700062C07Rik	NA	2700062C07Rik,Rprd1a	Cr1l,Ino80c,Mocos,Fhod3,Gm10125,Lama3,Galnt1,Sil1,Mpp7,Tbc1d1,Rit2,Rprd1a,0610010O12Rik,Pcyox1l,Grpel2,Elp2,Dsg2,Mir187,Slc39a6,Arhgap26,Slc14a2,Mrpl11,C1qtnf7,Cd9,Fam38b	forward	forward	forward
2049	chr18	26667153	26668747	up	novel	2.33432	0.0191552	Mocos	NA	NA	Rit2,Sema6a,Fbn2,Trpm6	forward	reverse	forward,reverse
205	chr1	24611426	24616418	nochange	novel	0.148164	0.205279	Lmbrd1	NA	NA	Col19a1,Bai3,Rims1,Pid1,Yap1,Slc40a1,Eya1,Dst,Il1r1,Khdrbs2,Sgpp2	forward	forward	forward
2050	chr18	27598601	27599785	nochange	novel	-1.17474	0.146643	Pik3c3	NA	NA	Fhod3	reverse	reverse	reverse
2051	chr18	28187361	28189191	up	novel	1.45345	0.00168044	Pik3c3	NA	NA	Arap3,Nol4,Adamts19,Pisd-ps1,Sfi1	forward	forward	forward
2052	chr18	29343274	29343977	down	novel	-3.45959	6.76231e-06	Pik3c3	NA	NA	Pcdha4-g,Asxl3,4930474G06Rik,4930578E11Rik,Ppp2r2b,Fam155a	forward	forward	forward
2053	chr18	3004112	3007044	nochange	novel	-0.0779735	0.813047	Crem	NA	NA	Hnrnpa3,Aff3,St6galnac5,C330019G07Rik,Frmd4b,Mbip,Dbf4,Slc25a40,E4f1,Gm10636,Psmd2,Pkm2,Sox12,Fech,Esrrb,Derl1,Odz2,Rpl34-ps1,Fam126b,Ndufb3,Ube2n,Ero1l,Stub1,Btg1,Cand1,LOC100504608,Mettl1,Csf2ra,Ccdc12,Kdm4c,Mapre1,Gjb5,Ss18,Cdc26,Prpf4,Sdcbp,Gm10754,Adam32,Ap2a2,Rbl1,1700023E05Rik,H2afx,Zdhhc12,Donson,Gm10785,Eif4g2,Nek1,Gadd45b,Dapp1,Neurod1,Tmem143,Mrpl52,Zfp365,Stard3nl,Fubp1,Dnajb4,Klf2,Rn…	forward	reverse	forward,reverse
2054	chr18	30256765	30258724	nochange	novel	-0.730351	0.281191	Pik3c3	NA	Pik3c3	Top1,Pik3c3,Zfp521,4930474G06Rik,4930578E11Rik,4930527G23Rik,Commd10,Rab27b,Sec22a,Yipf5,Wdr7,A330093E20Rik,Myoz3,Rbm22,Scfd2,Galnt1,Wdr33,Sft2d3,Dctn4,Myo5b,Zeb1	forward	forward	forward
2055	chr18	3056072	3059717	nochange	novel	-0.0485377	0.9398	Crem	NA	NA	NA	reverse	reverse	reverse
2056	chr18	31613436	31614213	nochange	novel	-1.13342	0.177953	Sap130	NA	Sap130	NA	reverse	reverse	reverse
2057	chr18	3242878	3244722	nochange	novel	0.731738	0.186802	Crem	NA	Crem	NA	forward	forward	forward
2058	chr18	3245418	3246229	nochange	novel	0.676293	0.315894	Crem	NA	Crem	NA	forward	forward	forward
2059	chr18	32571227	32572667	nochange	novel	0.032379	0.978928	Gypc	NA	Gypc	Elp2,4930455D15Rik,Tslp,Nrg2,Sncaip	reverse	reverse	reverse
206	chr1	25014743	25019796	nochange	novel	0.298937	0.0956732	Lmbrd1	NA;NA	NA	Col19a1,Cdh7,Bai3,Abca12,Thsd7b,Col9a1	reverse	reverse	reverse
2060	chr18	34083795	34085670	nochange	novel	0.788735	0.512551	Apc	NA	NA	Cabyr,Kctd1,Epb4.1l4a,Apc,Sil1,A330093E20Rik,Ctif,4930455D15Rik,Wdr36,Pard3,Stk30,Dym,Mfsd7c,Rnf138,Fam13b,8030462N17Rik,Greb1l,Esco1,Wnt8a	reverse	reverse	reverse
2061	chr18	34507973	34510715	nochange	novel	-0.477213	0.351218	Fam13b	NA	NA	Celf4,Pias2	reverse	reverse	reverse
2062	chr18	34963461	34964154	down	novel	-1.14399	0.0325286	Hspa9	NA	Hspa9	Brd8,Reep2,Kdm3b,Wac,Gramd1b,Zfp397,4933408B17Rik,Dnajc18,Snx2,Metap1d,Izumo1,Fgf21,Fut1	reverse	reverse	reverse
2063	chr18	35021732	35022565	up	novel	3.85014	1.79267e-07	Hspa9	NA	NA	Parp2,Rpph1,Etf1,Ctnna1,2010001M09Rik,Lman1,Nkain1,Ms4a15,Ms4a10,Cc2d1b,Akr1b8,Hspa9,Dnajc18,St6galnac3,Hspa4	reverse	forward	forward,reverse
2064	chr18	35113126	35115192	nochange	novel	0.0169814	0.974869	Ctnna1	NA	Ctnna1	NA	forward	forward	forward
2065	chr18	35502791	35504433	nochange	novel	1.08387	0.14	Snhg4	NA	Snhg4	2010001M09Rik	reverse	reverse	reverse
2066	chr18	35951060	35952213	nochange	novel	0.766656	0.487418	Cxxc5	NA	NA	Nsun2,Psd2,Nrg2,Scn10a,Dgkd,Wdr70,Brd8,Ube2d2,Cxxc5,4930471G03Rik,Ankhd1,Dennd1a,Arhgap26,Umodl1,Sil1,Arhgap12,Kcnq1,Camk4,Hspa9,Etf1	reverse	reverse	reverse
2067	chr18	38138011	38139786	nochange	novel	-0.158193	0.81985	Pcdh1	NA	NA	Arap3,Accn1,Diap1,Pcdha4-g,A330093E20Rik,B230209E15Rik	forward	forward	forward
2068	chr18	38175403	38180191	nochange	novel	0.229296	0.418795	Pcdh1	NA	Pcdh1	Spnb1,Rnu11,Pcdh1	forward	forward	forward
2069	chr18	38343020	38345040	nochange	novel	-1.50357	0.114854	Gnpda1	NA	Rnf14,Gnpda1	Rnf14	forward	forward	forward
207	chr1	26349104	26354423	nochange	novel	0.0994025	0.868664	Lmbrd1	NA	NA	Pcdha4-g	reverse	reverse	reverse
2070	chr18	38349765	38351465	up	novel	1.50289	0.00484121	Gnpda1	NA	Gnpda1	Rnf14,Sil1,Diap1,Arap3,Mir148a,Gnpda1,Ndfip1,Slc37a3,Arhgap15,Kctd1,Slc25a46,Hspa9,Mbd2,Fes,Furin	forward	forward	forward
2071	chr18	38360138	38360939	nochange	novel	0.547443	0.56754	Gnpda1	NA	Gnpda1	Gnpda1,Ndfip1,Slc37a3,Rnf14,Arhgap15,Kctd1,Slc25a46,Hspa9,Mbd2,Fes,Furin,AI480653,Pcdha4-g,Arhgap26,Csnk1g3,Kif5b,Slc35d1,Ccdc28a,Rnf139,Tatdn1,Sh3pxd2a,Anxa6,Eapp,Khdrbs2	forward	forward	forward
2072	chr18	39490214	39491723	nochange	novel	-0.0981858	0.840877	Nr3c1	NA	NA	Actg1,Tmem107,Tex14,Evl,Degs2,Diap1,Nr3c1,Dynll2,Arhgap26,Mcc,A330093E20Rik,Rab4a,Vegfc,Srcrb4d,Jup,Ttc39c,Snx4	forward	forward	forward
2073	chr18	40708631	40713633	nochange	novel	0.89875	0.000210374	Yipf5	NA;NA	NA	NA	reverse	reverse	reverse
2074	chr18	40791932	40792901	nochange	novel	-0.779563	7.30636e-06	Yipf5	NA	NA	Sema3d,Fam59a,Slc13a1	reverse	reverse	reverse
2075	chr18	41335610	41336536	nochange	novel	-0.789287	0.441816	Lars	NA	NA	Celf4,Kctd16,Fggy,Fam5c,Ppp2r2b,A430107O13Rik,Tnks	reverse	reverse	reverse
2076	chr18	43173855	43174504	nochange	novel	-0.402188	0.693522	Gpr151	NA	NA	NA	reverse	reverse	reverse
2077	chr18	43431388	43432218	nochange	known	1.08741	0.095677	Gpr151	NA	NA	Greb1l,Wac,Ppp2r2b,Fam59a,Dpysl3,Dsg4,Fhod3,Ppp1r1c,Jakmip2,Mcc	forward	reverse	forward,reverse
2078	chr18	43472517	43477923	nochange	novel	-0.507909	0.0065442	Gpr151	NA	NA	Stk32a,Dok6,Prelid2,Ppp2r2b,Fbn2,Kcnab1,Asxl3,Dpysl3,Jakmip2,St8sia4,Ppfia2,Mcc	forward	forward	forward
2079	chr18	45069568	45071104	nochange	novel	-0.814756	0.378179	Kcnn2	NA	NA	Ubr5,A330093E20Rik,Epb4.1l2,Ndst4	forward	forward	forward
208	chr1	26590983	26591596	down	novel	-2.45532	0.00190084	Lmbrd1	NA	NA	Pkhd1,Bai3	reverse	reverse	reverse
2080	chr18	45459992	45461618	down	novel	-1.55771	0.00376741	Kcnn2	NA	NA	Slc26a7,Rit2,Ppp2r2b,Peg10,Sgce,Ccdc112,Bcas3,Cdh2,Wwtr1	forward	forward	forward
2081	chr18	45503432	45505816	nochange	novel	-1.11046	0.165664	Kcnn2	NA	NA	Nrg2,Rp1,Kctd16,Ppp2r2b,A330093E20Rik,Gm13490,Grhpr,Zbtb5,Zfp521,Jakmip2,Prr16,Kcnn2,Ap3s1,Atg12,Spink13	forward	forward	forward
2082	chr18	45506912	45513412	nochange	novel	0.130697	0.808836	Kcnn2	NA;NA	Kcnn2	Nrg2,Rp1,Kctd16,Ppp2r2b,A330093E20Rik,Gm13490,Grhpr,Zbtb5,Zfp521,Jakmip2,Prr16,Kcnn2,Ap3s1,Atg12,Spink13,Chsy3,Slc25a46,Pcdha4-g,Ccbe1	reverse	reverse	reverse
2083	chr18	45513931	45523506	nochange	novel	-0.2181	0.432567	Kcnn2	NA;NA;NA	Kcnn2	Chsy3,Slc25a46,Pcdha4-g,Kcnn2,Ccbe1	forward	forward	forward
2084	chr18	45524437	45532424	up	novel	2.05744	1.40561e-20	Kcnn2	NA	Kcnn2	NA	forward	forward	forward
2085	chr18	45534995	45538150	nochange	novel	0.0492317	0.944964	Kcnn2	NA	Kcnn2	NA	forward	forward	forward
2086	chr18	46354749	46355068	down	novel	-1.19581	0.0349803	Pggt1b	NA	NA	Slc9a4,Nol4,Fhod3,Ticam2,G630055G22Rik,Fam190a,Dmxl1,Ndst1,Pcdha4-g,Diap1,Tmed7,Eif1a,Mpp7,Colec12	forward	forward	forward
2087	chr18	46696940	46698923	nochange	novel	-0.121625	0.867364	Cdo1	NA	Cdo1,Atg12,Ap3s1	NA	forward	forward	forward
2088	chr18	47112112	47112782	nochange	novel	-0.200806	0.746506	Sema6a	NA	NA	4930444M15Rik,1700011I03Rik,Clnk	reverse	reverse	reverse
2089	chr18	4920253	4921452	nochange	novel	-1.09599	0.0619151	Svil	NA	NA	Arhgap18,Mtpap,Gm12253,4930504O13Rik,Fam13b,Dtwd2,Svil,Zbtb7c,4933424G05Rik,Kctd1,1700007K13Rik,Ppp1r26,9430020K01Rik,Eapp,Esco1,Nrg2,Zfp438,Kif5b,Nfatc1	reverse	forward	forward,reverse
209	chr1	27502469	27506147	down	novel	-2.0015	5.73913e-20	Lmbrd1	NA;NA	NA	Zfp42,Pou5f1,Sva,Rgs20,Erbb4,Cntnap2	forward	forward	forward
2090	chr18	49690000	49692170	nochange	novel	0.54942	0.254374	Dmxl1	NA	NA	NA	forward	forward	forward
2091	chr18	4994129	4995752	up	novel	1.00228	0.0276451	Svil	NA	NA	Wdr33,Ctnna1	reverse	reverse	reverse
2092	chr18	5013780	5015474	up	novel	1.12834	0.0181165	Svil	NA	Svil	6030446N20Rik,Diap1,Mtpap,Galnt1,Smad2,Skor2,A330093E20Rik,Tbc1d8,Ptk7,Cdyl2	reverse	reverse	reverse
2093	chr18	5021861	5034318	nochange	novel	-0.156526	0.544533	Svil	NA;NA	Svil	Nrxn1,Igf2bp3,Svil,Gm10125,Zeb1,Accn1,Zfhx3,Cdh2	reverse	reverse	reverse
2094	chr18	51358515	51359519	nochange	novel	-0.780664	0.282711	Prr16	NA	NA	Dsg1b	reverse	reverse	reverse
2095	chr18	51370358	51371348	nochange	novel	0.708368	0.432313	Prr16	NA	NA	Ppp2r2b,Prr16,Pde6a,Prkcz,Fam38b,Wdr7,Loxhd1,Prdm6	reverse	reverse	reverse
2096	chr18	5161829	5163541	nochange	novel	0.0376729	0.967854	Svil	NA	NA	Osbp2,Zeb1,Gm10125,Slfn1,Kif20a,Brd8,Zfp438,2510009E07Rik,Anp32b,Ppm1d,Kng1,A330093E20Rik,Sord,Cdk14,Limd1,Klf6,Hist1h4h,Parp16,Gars,Hmgb2,Traf4,Hist1h1b,Serpinb6a,Nqo2,Arpp19,Ccnd1,Gm14005,Ier2,Ell,Rap1b	forward	reverse	forward,reverse
2097	chr18	5187997	5189334	nochange	novel	0.542616	0.489855	Svil	NA	NA	NA	forward	forward	forward
2098	chr18	53855032	53855636	nochange	novel	-0.457312	0.631115	Csnk1g3	NA	Csnk1g3	Hlcs	reverse	reverse	reverse
2099	chr18	53981071	53983083	down	novel	-2.3005	0.00277134	Csnk1g3	NA	NA	Cep120,Gm19466,Arap2	reverse	reverse	reverse
21	chr1	116746709	116747184	down	novel	-1.61057	0.0160337	Tsn	NA	NA	Cntnap5a,Akt3,Thsd7b,Rasal2,Nsl1,Dtna,Nfasc,Gpr39,Pcgf5	reverse	reverse	reverse
210	chr1	27883050	27885877	nochange	novel	-0.0674859	0.885585	Phf3	NA	NA	Bai3,Pkhd1	reverse	reverse	reverse
2100	chr18	53986174	53987270	nochange	novel	-0.118013	0.909817	Csnk1g3	NA	NA	Cep120,Gm19466,Arap2,Aqp4,4930455D15Rik,Prdm6,Zfp608,Mbd2,Slc14a2,Pitx2,Map3k7,Dok6,Ptprk	reverse	reverse	reverse
2101	chr18	54125239	54125626	nochange	novel	0.522358	0.440688	Csnk1g3	NA	NA	Tmeff1,Dsg4,Cd226,Ms4a6c,Wdr70,Fgf12,Cdh10,Mep1b	reverse	reverse	reverse
2102	chr18	5427652	5428426	nochange	known	-0.284213	0.681649	Zeb1	NA	NA	Zfp438,Afg3l2,Hpse2,Svil,Tra2a,Lsm2,Hspa5,Ing1,Map1lc3b,Thap11,Hexim2,Muc1,Mir92b,Fkbp9,Hist2h2bb,Yrdc,1110065P20Rik	forward	forward	forward
2103	chr18	54288010	54289558	nochange	novel	0.545315	0.62403	Csnk1g3	NA	NA	4921533I20Rik,Rbm27,Slc16a14,AI118078,Rit2,Pstpip2,Oca2	forward	forward	forward
2104	chr18	54698784	54699489	nochange	novel	0.342889	0.00492351	Csnk1g3	NA	NA	Gm16897,Cd34,Rnf125,Zbtb7c,Dgat2,Zfp608,Megf10,Dcc	forward	forward	forward
2105	chr18	54885562	54886841	nochange	novel	0.934305	0.19044	Csnk1g3	NA	NA	NA	forward	forward	forward
2106	chr18	59432371	59434986	nochange	novel	0.963673	0.0956883	Isoc1	NA	NA	Fbn2	reverse	reverse	reverse
2107	chr18	6009326	6010258	nochange	novel	0.309235	0.721762	Arhgap12	NA	Arhgap12	NA	forward	forward	forward
2108	chr18	60173040	60173330	nochange	novel	-0.728009	0.203924	Gm4951	NA	Gm4951	4930455D15Rik,Chsy3,Gm4951,G630071F17,Hmgxb3,St8sia3,1700091E21Rik,Slc12a2,Mrvi1,4933407I05Rik,Fam38b,Tgfbr2	reverse	reverse	reverse
2109	chr18	60331966	60333488	nochange	novel	0.614402	0.416208	F830016B08Rik	NA	F830016B08Rik,Iigp1	Rnf14,Dmxl1,Spink13	reverse	reverse	reverse
211	chr1	28889661	28891237	nochange	novel	-0.0455214	0.969905	Phf3	NA	NA	Alk,Ctif,Spag16,Serpina7,4930513O06Rik,Fhit,4931428L18Rik,St18	forward	forward	forward
2110	chr18	60427733	60429072	down	novel	-4.22921	9.09809e-05	Iigp1	NA	NA	Iigp1	reverse	reverse	reverse
2111	chr18	60624769	60625864	up	novel	2.67961	0.000114731	Ndst1	NA	NA	NA	forward	forward	forward
2112	chr18	60632752	60634694	up	novel	1.80892	1.91403e-05	Ndst1	NA	NA	Myoz3,Smyd3,Oxct1,Myo7b,Gramd3,Dctn4,Zadh2,Camk4,Synpo,B430212C06Rik,Cidea,Tcf7l2	forward	forward	forward
2113	chr18	60659846	60661263	up	novel	1.18801	0.00446744	Ndst1	NA	Ndst1	NA	reverse	reverse	reverse
2114	chr18	60726742	60731037	nochange	novel	0.256429	0.263744	Ndst1	NA	Ndst1,Rps14	Dctn4,Slc12a2,G630071F17,Ppargc1b,Mycbp2,Wdr7,Sub1,1700011I03Rik,Fbn2,Camk2a,LOC545261,Mir145,E330013P06,Rps14,Riok3,Sap130,Wdr33,1700020G17Rik,Cables1,Rnf125,Hdhd2,Ier3ip1,1110008F13Rik,Sla2,Mtap6	forward	forward	forward
2115	chr18	61188278	61189916	nochange	novel	0.356116	0.681356	Hmgxb3	NA	NA	NA	forward	reverse	forward,reverse
2116	chr18	61402187	61403878	up	novel	3.07949	2.39112e-15	Arhgef37	NA	NA	NA	reverse	reverse	reverse
2117	chr18	61437494	61438542	up	novel	3.01157	3.06274e-07	Arhgef37	NA	NA	C8g,Fbxw5	forward	forward	forward
2118	chr18	62249718	62250248	nochange	novel	-0.879822	7.47293e-09	Fbxo38	NA	NA	Atad2b,Ubxn2a,Htr4,Gm19784,Ehhadh,Slc6a7,Sh3tc2,Apcdd1,D18Ertd653e,Ablim3	reverse	reverse	reverse
2119	chr18	6243241	6245048	nochange	novel	-0.345089	0.626392	Kif5b	NA	Kif5b	NA	reverse	reverse	reverse
212	chr1	29698450	29700706	nochange	novel	0.179932	0.856041	Phf3	NA	NA	Bai3,B3gat2,Smap1	forward	reverse	forward,reverse
2120	chr18	6252769	6254712	nochange	novel	-0.65017	0.394708	Kif5b	NA	Kif5b	Kif5b,Epc1,Arhgap26,Nphp1,Supt3h,Synpo	reverse	reverse	reverse
2121	chr18	6332619	6333167	down	novel	-1.53048	0.00255926	Epc1	NA	NA	Lama3,Sil1,Stau2,Arhgap12,Ak8	reverse	reverse	reverse
2122	chr18	63543379	63544260	nochange	novel	0.829294	0.00150153	Txnl1	NA	NA	1110020G09Rik,Htr4,Fam38b,Zbtb7c,Dtna,Greb1l,Fbn2,1700091E21Rik,Spire1,Sncaip,Onecut2	forward	forward	forward
2123	chr18	63695866	63697028	down	novel	-1.79558	0.00669558	Wdr7	NA	Txnl1,Wdr7	NA	reverse	reverse	reverse
2124	chr18	64312299	64314402	nochange	novel	-0.871746	0.0504392	Onecut2	NA	Onecut2	Spire1,Fam184a,1700091E21Rik,Alpk2,Cntnap5b,Onecut2	forward	forward	forward
2125	chr18	64323187	64326161	nochange	novel	0.0680476	0.924186	Onecut2	NA	Onecut2	Dcc,Alpk2,Mcc,Spink7,Spink10,Wdr7,1700091E21Rik	forward	forward	forward
2126	chr18	64328115	64330826	nochange	novel	0.432408	0.193883	Onecut2	NA;NA	Onecut2	Dcc,Alpk2,Mcc,Spink7,Spink10,Wdr7,1700091E21Rik	reverse	reverse	reverse
2127	chr18	65400160	65401993	nochange	novel	0.589856	0.571014	Malt1	NA	Malt1	NA	forward	forward	forward
2128	chr18	66052280	66054839	nochange	novel	0.26004	0.717419	Lman1	NA	NA	NA	forward	forward	forward
2129	chr18	6663786	6669174	nochange	novel	-0.24306	0.343181	Rab18	NA	NA	Fam69a	forward	forward	forward
213	chr1	29737095	29737694	up	novel	1.96175	0.00019856	Phf3	NA	NA	Lmbrd1,Pgcp,Olfr1101,Pkhd1,Spag16	reverse	reverse	reverse
2130	chr18	66750151	66755488	nochange	novel	0.109641	0.86708	Lman1	NA	NA	Pcdha4-g,Wdr7	forward	forward	forward
2131	chr18	68691062	68692422	nochange	novel	0.614246	5.171e-11	Rnmt	NA	NA	Myoz3,Prox1,Tcf4,1700120E14Rik,Myo5b,Mnat1,Spink10,4930546C10Rik,Slc14a2,Ankib1	reverse	reverse	reverse
2132	chr18	7029900	7030726	nochange	novel	0.176257	0.829572	Rab18	NA	NA	Rasgrp1,Rab27b	reverse	reverse	reverse
2133	chr18	70424763	70425586	down	novel	-1.66084	0.00874836	4930503L19Rik	NA	4930503L19Rik	NA	reverse	reverse	reverse
2134	chr18	70544446	70546636	nochange	novel	0.723661	0.0653951	Mbd2	NA	Mbd2	Mbd2,Plxna4,Dleu2,Ank,Mppe1,Stard6,Poli,Rttn,Gnal,Nedd4l	reverse	reverse	reverse
2135	chr18	72457184	72459146	nochange	novel	1.28636	0.0568477	Mex3c	NA	NA	Pcdha4-g,Klra2,Nlrp2,Gm5065,Asxl3,1700011I03Rik,Dcc,Glis1,Cndp1	reverse	reverse	reverse
2136	chr18	7337051	7338346	down	novel	-2.54864	0.000229652	Wac	NA	NA	NA	forward	forward	forward
2137	chr18	7344028	7346752	nochange	novel	-0.43254	0.580192	Wac	NA	NA	NA	forward	forward	forward
2138	chr18	73533183	73533669	nochange	novel	0.273797	0.0092432	Mex3c	NA	Mex3c	Mex3c,Amt,Nicn1,Erbb4,Wdr33,Zmat2,Hars2,Hars,Sh3rf2,Dcc,Mro,Thoc1,Sc4mol,Klhl2,Taco1,Rn45s,E130114P18Rik,Nfia	forward	forward	forward
2139	chr18	73704859	73707307	nochange	novel	-0.619014	0.17092	Elac1	NA	Elac1	NA	reverse	reverse	reverse
214	chr1	30265653	30267509	nochange	novel	0.440123	0.652706	Phf3	NA	NA	Erbb4,Pknox2,Mosc1,Khdrbs2,A830018L16Rik	reverse	reverse	reverse
2140	chr18	74088250	74115689	nochange	novel	-0.629931	8.48812e-10	Cxxc1	NA	NA	Spats2,4930503L19Rik,Dok6,Mapk4,Spna1,Nrg2,D730045A05Rik,Cth,Ppp2r2b,Slc14a2,Myo5b,Zbtb7c,Pias2,Ccdc68,Sfswap,Mex3c,Elac1,Dym,Bpifb1,Dnahc2,Map3k1,Dsc3,Galnt7,Slc16a12,Ctif	reverse	reverse	reverse
2141	chr18	74259033	74259638	nochange	novel	-0.0964759	0.928092	Mbd1	NA	Cxxc1,Mbd1,Ccdc11	NA	forward	forward	forward
2142	chr18	74385142	74386568	down	novel	-8.43692	5.31588e-07	Myo5b	NA	NA	Mex3c,Acoxl,Angpt4	reverse	reverse	reverse
2143	chr18	74418524	74420143	down	novel	-3.33913	5.81352e-06	Myo5b	NA	Myo5b	Rock1,Htr4,Gnal,Myo5b,8030462N17Rik,Ppic,Gramd3,Zfp407,Mapk4,Lrrc8d,Rit2,A330093E20Rik,Cxxc1,Lipg,Dnajc5b	reverse	forward	forward,reverse
2144	chr18	74882572	74883431	down	novel	-2.13835	0.00875735	Lipg	NA	NA	NA	reverse	reverse	reverse
2145	chr18	7779989	7781389	up	novel	2.8231	0.0008603	Wac	NA	NA	Zeb1,Armc4,Dtna,Mpp7,Rnf165,Ccny,4921524L21Rik	forward	reverse	forward,reverse
2146	chr18	80483511	80483949	down	known	-1.69661	0.0077194	Ctdp1	NA	NA	Jarid2,Stard6,Pqlc1,Kcng2,Nfatc1,Grtp1,Arhgap26,Gnal,Spata24,Pcdha4-g,Mbp	reverse	reverse	reverse
2147	chr18	81182407	81182695	nochange	novel	0.570225	0.313307	Atp9b	NA	NA	Pik3c3,1700091E21Rik,Rnmt,4933403F05Rik,Atp9b,Mctp1,Pqlc1,Ctdp1,Olfr1389,Chrm3,Prkca	forward	forward	forward
2148	chr18	81299697	81306147	nochange	novel	-0.489769	0.351214	Atp9b	NA	NA	Atp9b,Senp5,8030462N17Rik,Dym,Slc14a2,Prdm5,Dgkh,Ccdc48,Gm14005,Gphn,Nfia,Tada3,Fam59a,Zbtb7c,Slc12a6	reverse	reverse	reverse
2149	chr18	8226509	8226792	nochange	novel	0.43655	0.517826	Wac	NA	NA	Pcdha4-g,4930474G06Rik,Mkx,1700011I03Rik	forward	forward	forward
215	chr1	30991997	30992609	nochange	novel	-0.509347	0.0386818	Ptp4a1	NA	Ptp4a1	Dner,Mir5126,Pkhd1,Col23a1,Nasp,Tsen15,2810006K23Rik,Mphosph9,Gfpt2,Khdrbs2,Chst9,Plxna4,Sntg1,Ppp1r42,Rims1,Gsta3	reverse	reverse	reverse
2150	chr18	82695752	82705237	down	novel	-1.17356	4.34424e-33	Zfp236	NA;NA	NA	2700046A07Rik,Zfp516,Cyb5,Zfp236,Rufy1,B4galt5,Zbtb7c,Mir5127,Ccdc134,Bcl3	reverse	reverse	reverse
2151	chr18	82855580	82856094	up	novel	1.66207	0.00845568	4930592I03Rik	NA	NA	Gm15915,Ntn4,5430421N21Rik,Il17b,Pcyox1l,Sec11c,Ctif,Zfp407,Gucy1a2,Grpel2,1500015A07Rik,Afap1l1,Zfp516,4930592I03Rik,Dis3l2,Ccdc85b,Hmgcr,Hjurp,Tasp1,Yipf7,Map3k14	reverse	reverse	reverse
2152	chr18	82888072	82888355	down	novel	-1.75709	0.000681075	4930592I03Rik	NA	4930592I03Rik	Mbp,Rttn,Lgmn,Fech	reverse	reverse	reverse
2153	chr18	8415875	8417549	up	novel	1.16999	0.0363214	Wac	NA	NA	Pcdha4-g,Stk35,4932416H05Rik,Kctd16,Colec12	reverse	reverse	reverse
2154	chr18	84599731	84600788	up	novel	1.75491	1.98412e-06	Cndp2	NA	NA	NA	forward	forward	forward
2155	chr18	84902933	84904341	up	known	1.34485	0.00177349	1700034H14Rik	NA	1700034H14Rik	NA	reverse	reverse	reverse
2156	chr18	84905593	84909716	nochange	novel	0.424151	0.125248	1700034H14Rik	NA;NA	1700034H14Rik	Cradd,Fbxo15,Synpo,Xrn1,Cyb5,Tnpo3,Ica1,Otud7a,Ube2cbp,Zfp516,4930592I03Rik,4930402H24Rik	forward	forward	forward
2157	chr18	84914214	84915530	up	novel	3.75607	1.66766e-06	1700034H14Rik	NA	1700034H14Rik	Cradd,Fbxo15,Synpo,Xrn1,Cyb5,Tnpo3,Ica1,Otud7a,Ube2cbp,Zfp516,4930592I03Rik,4930402H24Rik,Dym,Ccdc11,Mbd1,Setbp1,Cd226,Dok6,Gga2,Dtna,Lars,Napg,Mbd2,Tnni3k	reverse	reverse	reverse
2158	chr18	85697818	85698395	nochange	novel	0.357035	0.440722	1700034H14Rik	NA	NA	8030462N17Rik,Dok6,Hexb	forward	forward	forward
2159	chr18	86240982	86242732	nochange	novel	-0.284056	0.596778	1700034H14Rik	NA	NA	Luzp2,Dcc,Cndp1	forward	forward	forward
216	chr1	31014640	31018319	up	novel	1.05205	0.000336446	Ptp4a1	NA	NA	Sema4d,Unc80	forward	forward	forward
2160	chr18	8693098	8698100	nochange	novel	0.549231	0.0363214	Fzd8	NA	NA	Rbfox1,Jakmip2,Dcc,Cd36,Cdh2,Reep5	reverse	reverse	reverse
2161	chr18	87350480	87351166	nochange	novel	-0.0433793	0.959413	Socs6	NA	NA	Pcdha4-g,Prr16,Dsg3	forward	forward	forward
2162	chr18	87756210	87758277	nochange	novel	0.364364	0.00290612	Socs6	NA	NA	Tcf4,Megf10,Chsy3,Foxp2	reverse	reverse	reverse
2163	chr18	87851445	87852127	up	known	2.79013	8.78148e-05	Socs6	NA	NA	NA	forward	forward	forward
2164	chr18	87948253	87949886	nochange	novel	0.558439	0.583096	Socs6	NA	NA	Tcf4,Dcc,Setbp1,Slc25a13	reverse	forward	forward,reverse
2165	chr18	89835442	89840577	nochange	novel	0.665876	8.57265e-08	Tmx3	NA;NA	NA	Frk,Rgs7,Myt1l,Dcc,Dok6,Cdh2	reverse	reverse	reverse
2166	chr18	90310952	90312106	up	novel	8.25782	1.3694e-06	Tmx3	NA	NA	Ugcg,Zfp42,Pcdha4-g,Rhbdd1,Stk35,4932416H05Rik,Nfia,Vegfc,Prss22,1700067P10Rik,Dppa2,Dppa3,Efcab2,Pparg	forward	forward	forward
2167	chr18	90495460	90497487	nochange	novel	1.31606	0.140714	Tmx3	NA	Tmx3	A830018L16Rik,C2cd2,Lrpprc,Greb1l,A330093E20Rik,Wdr7,Myo5b	reverse	reverse	reverse
2168	chr18	90584463	90588489	nochange	novel	0.373911	0.224514	Tmx3	NA	NA	Gm5095,Nrf1,A230046K03Rik,Filip1l,2610528E23Rik,Smad2,E330012B07Rik,Tshz1,Tmx3,Pan3,Mtus2,Tec,Zbtb7c	reverse	reverse	reverse
2169	chr18	9300470	9302142	nochange	novel	0.611204	0.367021	Ccny	NA	Ccny	NA	forward	forward	forward
217	chr1	31071960	31075001	nochange	novel	0.195047	0.650496	Ptp4a1	NA	NA	Ncoa2,Rims1,Cntnap5a,Satb2,Zbtb46,Dst,Col6a3,Cdh20,Sntg1	forward	forward	forward
2170	chr18	9503272	9504661	down	novel	-4.72761	0.00120805	Ccny	NA	NA	Rbms3,Greb1l,Tbl3	reverse	reverse	reverse
2171	chr18	9701953	9702886	down	novel	-2.02874	0.00342082	Colec12	NA	Colec12	Ccny,Rit2,Plce1,Cep120,Gm19466,Colec12	forward	forward	forward
2172	chr18	9952531	9953509	nochange	novel	-0.527212	0.624808	Thoc1	NA	Thoc1,Usp14	Commd10	forward	forward	forward
2173	chr19	10166187	10167854	nochange	novel	0.440392	0.119697	Fads1	NA	Fads1,1810006K21Rik,Gm98	Ms4a8a,Dagla,Fads1,Rfx3,Aig1,Psat1,Trpm3,Myo18b,Tnks,Alkbh8,Fads2,Ms4a13,Abtb2,Dennd4a	reverse	reverse	reverse
2174	chr19	11052258	11054196	up	novel	1.1501	0.00105504	AW112010	NA	AW112010	NA	forward	forward	forward
2175	chr19	12453161	12454533	nochange	novel	0.330933	0.762344	Mpeg1	NA	Mpeg1	NA	forward	forward	forward
2176	chr19	12519135	12521107	nochange	novel	0.67094	0.319838	Fam111a	NA	NA	Olfr1417,Lpxn,Exoc6,Tle4,Gldc,Pdzd7,Sfxn3,B4galt7,Scube3,Zfp523,U05342,Olfr1469,Eno4,Med18	forward	forward	forward
2177	chr19	12521921	12523941	nochange	novel	0.545485	0.306232	Fam111a	NA	Fam111a	Olfr1417,Lpxn,Exoc6,Tle4,Gldc,Pdzd7,Sfxn3,B4galt7,Scube3,Zfp523,U05342,Olfr1469,Eno4,Med18,Olfr235,A330040F15Rik,Fam111a,Gm4952,Vps13a,Mamdc2,D19Ertd386e,Tcf7l2,Mxi1,Lck,Smc3,Bbip1,Chd7,Dtx4,Prdx3,Aig1,March5	forward	forward	forward
2178	chr19	13041706	13042842	nochange	novel	-0.895347	0.283048	Cntf,U05342	NA	NA	Prune2,Kif20b,Sorcs3	reverse	forward	forward,reverse
2179	chr19	14441108	14442995	nochange	novel	-0.255768	0.62961	Tle4	NA	Tle4	NA	forward	forward	forward
218	chr1	31081914	31092414	nochange	novel	-0.00890639	0.980258	Ptp4a1	NA	NA	Myo1b,Trpa1,Vwc2l	forward	forward	forward
2180	chr19	14637898	14638181	nochange	novel	0.147611	0.83135	Tle4	NA	NA	Tle4,Vps13a,Sorcs3	forward	forward	forward
2181	chr19	17926449	17927765	nochange	novel	0.970479	0.0120315	Pcsk5	NA	NA	Tnks2,Prune2,Pcsk5,Cyp2c38,Ston2,Gna14,Rorb	reverse	reverse	reverse
2182	chr19	20288212	20289990	nochange	novel	-0.578884	0.244337	E030003E18Rik	NA	NA	Nrxn3,Tmc1,Rorb,Rnf138,C730002L08Rik,E030003E18Rik,Trpm3,Cars2,Ing1	forward	forward	forward
2183	chr19	20465908	20468955	nochange	novel	0.666598	0.127978	E030003E18Rik	NA	E030003E18Rik	Wdfy4,Rorb,Slc15a3,Pcsk5	reverse	forward	forward,reverse
2184	chr19	21914015	21915125	nochange	novel	-3.4238	0.215058	Tmem2	NA	NA	Mamdc2,Tmc1,Tmem2,Trpm3	reverse	reverse	reverse
2185	chr19	21941391	21942871	down	novel	-1.83765	0.0250938	Tmem2	NA	NA	Fbxl7,Ptar1,Gfra1,Apba1,Cyp2c65,Arid3c,Clns1a,Tjp2,Ppapdc2,4430402I18Rik,Ccdc15,Trpm3,Znrf2	forward	forward	forward
2186	chr19	23024720	23026300	down	novel	-8.32096	9.24108e-07	Klf9	NA	NA	Yipf3,Tjap1,Gm88,Gna14,Nt5c2,Tg,Sla,Trpm3,Tjp2	reverse	reverse	reverse
2187	chr19	23027650	23029878	nochange	novel	-0.746367	0.217222	Klf9	NA	NA	Trpm3,Tjp2,1700028P14Rik,Dmrt1	forward	forward	forward
2188	chr19	23032839	23036451	nochange	novel	-0.324464	0.371959	Klf9	NA	NA	Trpm3,Tjp2,1700028P14Rik,Dmrt1,Smc5,D19Ertd386e,Crtac1	forward	forward	forward
2189	chr19	23043367	23044450	nochange	novel	-0.458791	0.616389	Klf9	NA	NA	Trpm3,D19Ertd386e,Crtac1,Kcnj6,Wdr7,Fads2,Pip5k1b,Chrm3,Ndufs4,Klf9,1700028P14Rik,Ptprr,Mamdc2,Tll2,Prune2,Esr1	forward	forward	forward
219	chr1	31093511	31097827	nochange	novel	0.600478	0.000145472	Ptp4a1	NA;NA	NA	Trpa1,Vwc2l,St18	reverse	reverse	reverse
2190	chr19	23053945	23055255	nochange	known	-0.197718	0.867364	Klf9	NA	NA	Trpm3,Kcnip1,Tmem2,Cnnm1,Klf9,Atrnl1,Rims1,Smc5,Mamdc2,Pip5k1b,Anxa6	forward	forward	forward
2191	chr19	23056577	23077077	nochange	novel	-0.451945	5.2558e-06	Klf9	NA;NA	NA	Kcnip1,Tmem2,Cnnm1,Trpm3,Klf9,Atrnl1,Rims1,Smc5,Mamdc2,Pip5k1b,Anxa6,1810019D21Rik,Esrp2,Snx19,Ppp2r5a,Rpl8,Il1rapl1,Eed,Hsp90b1,BC030307,Wbp2,Pknox2,Rdm1,Ints6,4931440J10Rik,Hyou1,Eef1g,Trpm6,Ptar1,Tbx2,Rfx3,Gldc,Prkg1,Poldip3,Rnu12,BC003266,Phactr3,Krt80,Nudcd1,Sorcs3,Senp5,Ubap2l,1500015L24Rik,Pax2,Olfr1497,Cyp2c68,Plce1,Pa2g4,Fxr1,Rab1,G3bp1,Cirbp,Snupn,Cntnap2,Cox16,Lsg1,Tmem18,Eri2,2610020H…	reverse	reverse	reverse
2192	chr19	23120447	23120999	nochange	novel	-0.794306	0.00215909	Klf9	NA	Klf9	Trpm3,Cyp2c39,Shoc2,Qrfpr,Col1a2,Sfi1,Tle4,Klf9,Prkg1,Adam32,Slit3,Syt7,Pip5k1b,D19Ertd386e,Hpse2	reverse	reverse	reverse
2193	chr19	23125252	23126272	nochange	novel	-0.2591	0.788035	Klf9	NA	Klf9	Trpm3,Cyp2c39,Shoc2,Qrfpr,Col1a2,Sfi1,Tle4,Klf9,Prkg1,Adam32,Slit3,Syt7,Pip5k1b,D19Ertd386e,Hpse2,Mlh1	forward	forward	forward
2194	chr19	23675838	23676850	down	known	-3.07242	5.45136e-08	Ptar1	NA	Ptar1	Apba1,Ebf1,Rdh10,Trpm3,1700028P14Rik,Rfx3	reverse	reverse	reverse
2195	chr19	24040520	24042283	nochange	novel	-0.305389	0.777477	Tjp2	NA	NA	Fam189a2,Patl1,Dmrt1	reverse	reverse	reverse
2196	chr19	24232662	24233759	nochange	novel	0.999654	0.216555	Fxn	NA	Fxn	NA	reverse	reverse	reverse
2197	chr19	24875592	24876884	nochange	novel	-0.760834	0.0749235	Cbwd1	NA	Cbwd1	Pip5k1b,Papss2,Pgm5,Crtac1,Klra17,Col19a1	reverse	reverse	reverse
2198	chr19	24907906	24908650	nochange	novel	0.608001	0.0739724	Cbwd1	NA	Cbwd1	NA	forward	forward	forward
2199	chr19	25960737	25961815	up	novel	4.75706	0.000103825	Smarca2	NA	NA	Trpm3	forward	forward	forward
22	chr1	118142142	118143047	nochange	novel	-0.151546	0.835254	Tsn	NA	NA	Dppa3,1700067P10Rik,Maoa,Hoxa10,Dppa2,Prss22,Nfia,4932416H05Rik,Stk35,Ugcg,Pou5f1,Gli2,Pdc,2310030A07Rik	forward	forward	forward
220	chr1	31615255	31616949	nochange	novel	-0.0804975	0.917279	Ptp4a1	NA	NA	Kcnb2,Ttc28,Col9a1,Col19a1	reverse	reverse	reverse
2200	chr19	26586858	26588804	nochange	novel	-0.14269	0.874061	Smarca2	NA	Smarca2	Prkg1,Exoc6,Cyp26c1,Lgi1,Kank1,Brip1,Sfrp5,Zfyve27,Vmn1r38,Exph5,Pcsk5,Trpm6,Yes1	forward	forward	forward
2201	chr19	26589876	26592370	down	novel	-1.44216	0.0113909	Smarca2	NA	Smarca2	Kank1,Brip1,Sfrp5,Zfyve27,Vmn1r38,Exph5,Pcsk5,Trpm6,Yes1,Htt	forward	forward	forward
2202	chr19	26596353	26597966	nochange	novel	-1.04994	0.112598	Smarca2	NA	Smarca2	Htt	forward	forward	forward
2203	chr19	28018102	28019699	nochange	novel	0.682731	0.457098	Rfx3	NA	NA	Rfx3,Wdr96,Rbm20,Gm5567,Gsc,Smarca2,D19Bwg1357e	reverse	reverse	reverse
2204	chr19	28208325	28209415	up	novel	1.71717	0.0320383	Rfx3	NA	NA	NA	reverse	reverse	reverse
2205	chr19	30202095	30203359	nochange	novel	0.843061	0.0812987	Mbl2	NA	Mbl2	Pip5k1b,Pdcd1lg2,Ermp1,Papss2,Gldc,Htr7,Cyp2c29	forward	forward	forward
2206	chr19	30225958	30226241	nochange	novel	-0.97876	0.0182721	Mbl2	NA	Mbl2	Mbl2	forward	forward	forward
2207	chr19	3033248	3034792	nochange	novel	0.383608	0.7037	Ighmbp2	NA	NA	NA	reverse	reverse	reverse
2208	chr19	30387968	30388962	nochange	novel	0.656018	0.0840028	Mbl2	NA	NA	Cpsf7,Sdhaf2,Prkg1,Gm6642	forward	forward	forward
2209	chr19	3082471	3088497	nochange	novel	0.889905	1.1918e-11	Ighmbp2	NA	NA	NA	reverse	reverse	reverse
221	chr1	33051729	33052217	nochange	novel	0.676551	0.274332	Zfp451	NA	NA	Bai3,Prim2,Erbb4,Khdrbs2,Cps1,A530053G22Rik,Caln1,Mef2c,4931428L18Rik	forward	forward	forward
2210	chr19	31975955	31977749	nochange	novel	1.08168	0.0876543	A1cf	NA	NA	NA	forward	forward	forward
2211	chr19	31978981	31980726	nochange	novel	-0.859596	0.266093	A1cf	NA	NA	NA	forward	reverse	forward,reverse
2212	chr19	3219023	3222834	up	novel	1.13154	0.000359612	Ighmbp2	NA	Ighmbp2	Cdkal1,Gpam,Nanos1,Ighmbp2,Ccdc111	forward	forward	forward
2213	chr19	3223463	3229162	nochange	novel	0.104541	0.769631	Ighmbp2	NA;NA	Ighmbp2	NA	forward	forward	forward
2214	chr19	32464853	32466950	nochange	novel	-0.929253	0.0118978	Minpp1	NA	Minpp1	Znrf3,Xpo4	forward	forward	forward
2215	chr19	32471090	32472523	nochange	novel	0.972454	0.197406	Minpp1	NA	Minpp1	Prkg1,Asah2,St18,Minpp1	forward	forward	forward
2216	chr19	3247614	3252081	down	novel	-1.5668	2.28901e-22	Ighmbp2	NA	Ighmbp2,Mrpl21	NA	reverse	reverse	reverse
2217	chr19	32574076	32576309	nochange	novel	-0.709562	0.506399	Papss2	NA	Papss2	Arhgap5,Prkg1,Papss2,Atad1,Rnls,Iqch,Sgms1,Pcx,R3hdm1,Ubxn4,Il33,Minpp1,Ranbp6,Nkain2,Add3,Lrp5,Ikbkap,Btbd9,Sipa1l3,Ssbp2,Gm8369,Tle4,Rbms1,4930519G04Rik	reverse	reverse	reverse
2218	chr19	32743874	32746967	nochange	novel	0.608461	0.133151	Pten	NA	Pten	Atad1,Kcnq3,Pten,Slit3,Golim4,Agxt2l2,Smarca2,Rnls,Zfp800,Tmprss13	forward	forward	forward
2219	chr19	32750839	32752916	nochange	novel	-0.125063	0.860509	Pten	NA	Pten	Agxt2l2,Smarca2,Pten,Rnls,Zfp800,Tmprss13,Atad1	forward	forward	forward
222	chr1	33100874	33101686	nochange	novel	0.0687496	0.94085	Zfp451	NA	NA	Epha4,Msc,Lgsn,4931428L18Rik,Spag16,Pxn,Apol7d,Fn1,Slc9a4,Wdr7	reverse	reverse	reverse
2220	chr19	32876683	32877954	up	novel	1.58359	0.0488557	Pten	NA	NA	Osbpl11,Atad1	reverse	reverse	reverse
2221	chr19	32969908	32974337	up	novel	1.25358	1.50034e-05	Pten	NA	NA	Sgms1,Rnls,1700010I14Rik,Pfkfb3,Pten,Exoc6,Pkd2l1,Ttc7b,Arid2,Gnaq,Slc18a2,Pdzd8,Prkg1,Stambpl1,Btaf1,Myof,Srpk2,Prkca,Fam82b,Cpne3,Nsg2	reverse	reverse	reverse
2222	chr19	33116761	33117288	nochange	novel	0.0719527	0.907112	Pten	NA	NA	NA	forward	forward	forward
2223	chr19	33765725	33767022	nochange	novel	-0.458796	0.624599	Fas	NA	NA	NA	reverse	reverse	reverse
2224	chr19	34795019	34801406	nochange	novel	0.159977	0.561313	Pank1	NA	Pank1	NA	forward	forward	forward
2225	chr19	34886763	34888348	nochange	novel	0.14207	0.833356	Pank1	NA	NA	Pank1,Lgi1,Dab2ip,Gm98,Slc16a12,Ifit1	reverse	reverse	reverse
2226	chr19	35670730	35671696	nochange	novel	-0.337625	0.710325	Pcgf5	NA	NA	Aldh1a7,Plce1,Habp2,Htr7	reverse	reverse	reverse
2227	chr19	36070492	36073037	nochange	novel	0.365473	0.545864	Pcgf5	NA	NA	Pcgf5,1500017E21Rik,Htr7	forward	forward	forward
2228	chr19	36340862	36342004	nochange	novel	-0.705841	0.490895	Pcgf5	NA	Pcgf5	Olfr1466,Pcgf5,Ide,Pdlim1,Shoc2,Mdn1	forward	forward	forward
2229	chr19	36712180	36714246	nochange	novel	0.132754	0.854949	Ppp1r3c	NA	Ppp1r3c	NA	reverse	reverse	reverse
223	chr1	33230113	33230365	nochange	novel	-0.644232	0.301447	Zfp451	NA	NA	Zfp42,Kcnk13,Dnahc7b,Boll,Kif1a,Mrpl15,Prim2	forward	forward	forward
2230	chr19	36755725	36757774	up	novel	2.08623	0.000358279	Ppp1r3c	NA	Ppp1r3c	Ppp1r3c,Gna14,Hectd2,Ide,Serpinb8,Hells,4430402I18Rik,Ppapdc2,A330032B11Rik,Cpeb3	forward	forward	forward
2231	chr19	36758523	36763053	up	novel	1.38169	4.47211e-05	Ppp1r3c	NA	Ppp1r3c	Serpinb8,Hells,4430402I18Rik,Ppapdc2,A330032B11Rik,Cpeb3,Il33,Ide,Atrnl1,Slc41a2,Fam189a2,1500017E21Rik,Scfd2,Hectd2,Nrap,Casp7	forward	forward	forward
2232	chr19	36790944	36804250	nochange	novel	0.903052	2.15102e-11	Ppp1r3c	NA	NA	Hectd2,Ppp1r3c,Tnks2,Btaf1,Sycp1-ps1,Apba1,Trpm3,1500017E21Rik,Cyp2c69,Strbp,Rnls,Slc16a12,Cyp26c1,Cyp26a1,Cpeb3,Arhgap19,Mical3	reverse	reverse	reverse
2233	chr19	36808172	36809709	nochange	novel	-0.229395	0.489855	Ppp1r3c	NA	NA	Mical3,Tmem216,Rpp30,Tnks2,A330032B11Rik,Cpeb3,Sorcs3,1500017E21Rik,Hectd2,Kcnip2,Tcirg1,Chka	forward	forward	forward
2234	chr19	37543333	37544440	nochange	novel	-0.152588	0.845306	Exoc6	NA	Exoc6	Kif20b,Diras2,Insl6,Exoc6	forward	forward	forward
2235	chr19	37547200	37547967	down	novel	-1.78655	0.0217712	Exoc6	NA	Exoc6	NA	forward	reverse	forward,reverse
2236	chr19	37784156	37784813	nochange	novel	-0.309733	0.620053	Cyp26a1	NA	NA	Hpse2,Gm960,Rce1,Pcx,Clic5,Ide,Ablim1	reverse	reverse	reverse
2237	chr19	38377121	38380635	down	novel	-1.19944	1.66586e-30	Tmem20	NA	Tmem20	Moxd1,4930447C04Rik,Rfx3,Lgi1	reverse	reverse	reverse
2238	chr19	38487175	38488298	nochange	novel	-0.37899	0.673699	Plce1	NA	Plce1	NA	reverse	reverse	reverse
2239	chr19	39662958	39678203	nochange	novel	-0.427709	0.00179688	Cyp2c68	NA	Cyp2c68	NA	forward	forward	forward
224	chr1	35896710	35899078	nochange	novel	0.414898	0.624153	Hs6st1	NA	NA	Krt13,Smg7,Snrpd1,Hrasls5,Gab1,Plekhb2,Fam168b,Trpm8,Add2,Dnahc7b,Hdac4,Zfpm2	forward	forward	forward
2240	chr19	39761479	39762647	up	novel	1.61255	0.0150553	Cyp2c40	NA	Cyp2c40	NA	forward	forward	forward
2241	chr19	40135646	40147414	nochange	novel	-0.775666	1.13697e-11	Cyp2c70	NA	Cyp2c50,Cyp2c70	NA	forward	forward	forward
2242	chr19	40621353	40624695	nochange	novel	0.545398	0.00691928	Entpd1	NA	Entpd1	Lpin1,Sorbs1,Tctn3,Golga7b,Atrnl1,Rabgap1,Tkt,Entpd1,Arhgap19,Cml2,Mag,Chd2,Hectd2,Aldh18a1,Ttc7,Gnaq,Dock8,Tnip3	reverse	reverse	reverse
2243	chr19	4078170	4078622	nochange	novel	-0.111184	0.835846	Cdk2ap2	NA	Gstp1,Gstp2,BC021614,Cdk2ap2,Pitpnm1,Aip,Tmem134	NA	forward	forward	forward
2244	chr19	41474752	41475272	nochange	known	0.0905371	0.88375	Lcor	NA	NA	Suz12,Cd47,Uhrf2,Pik3ap1,Slit1,Crtac1,Blnk,Btrc,Mob2,Golga3,Sema3g,Tll2,Mxi1,Gbgt1,Fam162a,Ccdc58,Wdr33,Pcgf6,Sec31b,Arhgap15,Tctn3,Ssbp3,Exoc6,Tm9sf3,Cnnm2,Arhgap19,Fam125b	forward	forward	forward
2245	chr19	42510159	42512211	nochange	novel	0.945721	0.0060127	D19Ertd386e	NA	D19Ertd386e	Kalrn,Zfyve27,Crtac1,D19Ertd386e,Gm17019,Rheb	forward	forward	forward
2246	chr19	43934969	43937193	up	novel	1.50121	0.00044428	Cpn1	NA	Cpn1	NA	forward	forward	forward
2247	chr19	43998778	44000164	up	novel	1.40875	4.71122e-06	Cyp2c44	NA	Cpn1,Cyp2c44,Erlin1	NA	forward	forward	forward
2248	chr19	4405051	4406459	up	novel	2.51077	6.29827e-05	Kdm2a	NA	NA	NA	forward	forward	forward
2249	chr19	45660793	45664289	up	novel	1.01557	0.0060127	Npm3	NA	NA	Efcab3,Arhgap23,Btrc,9130011E15Rik,Gbf1,Ankrd28,Daxx,Tapbp,Zbtb22,Fbxw4,Pitx3,Stx3,Ppp6r3,Mgea5,Nolc1,Pprc1,Actr1a,Ak3,1700018L02Rik,Dpcd,Nt5c2,Chid1	reverse	reverse	reverse
225	chr1	37025037	37044939	nochange	novel	-0.12239	0.554787	Tmem131	NA;NA;NA	NA	Aff3,Nck2,Stat4,Tmem131,Bcl2,Airn,Cep97,Inpp4b,Epas1,Cnnm4,Zfhx4,Zap70,Rptor,Lgr6,Uggt1,Nav1,Cdh10,Efna5,Gm19589,Tsga10,Foxp2,March4,Fam20b,Setd3,Dnahc7b,Crk,Rbm33,4933424G06Rik,Stk17b,Mrpl37,Cyb5rl	forward	forward	forward
2250	chr19	46109984	46112050	up	novel	1.76774	0.000277235	Elovl3	NA	Nolc1,Elovl3,Pitx3,Gbf1	NA	reverse	reverse	reverse
2251	chr19	47934522	47935323	nochange	novel	-0.00278139	0.997631	Gsto1	NA	NA	Mrpl12,Sfrp2	reverse	reverse	reverse
2252	chr19	49086427	49086710	nochange	novel	-0.703912	0.00833021	Gsto1	NA	NA	Cyp2c53-ps,Sorcs3,Vti1a,Cntnap5b,Glis3	forward	forward	forward
2253	chr19	51142362	51143142	nochange	novel	0.606261	0.0899631	Xpnpep1	NA	NA	NA	forward	forward	forward
2254	chr19	5131735	5132392	nochange	novel	-0.194549	0.818749	Klc2	NA	Yif1a,Cnih2,Rab1b,Klc2	NA	forward	forward	forward
2255	chr19	52958431	52959867	nochange	novel	0.413061	0.62961	Xpnpep1	NA	Xpnpep1	Olfr1428,Pde4b,Vti1a,Gfra1,1810007D17Rik,2700089I24Rik,Afap1l2,Lpin1,Thoc1,Sorcs1,AA387883	forward	forward	forward
2256	chr19	52961879	52963580	nochange	novel	0.815412	0.196239	Xpnpep1	NA	Xpnpep1	Afap1l2,Lpin1,Thoc1,Sorcs1,AA387883	forward	forward	forward
2257	chr19	53588021	53589336	down	novel	-1.24885	0.0245966	Smc3	NA	Smc3	Cd6,Gnaq,Smndc1,Pcsk5,Smc3,Pdcd4,Bbip1	forward	forward	forward
2258	chr19	55139852	55141105	nochange	novel	0.17013	0.824756	Gpam	NA	NA	Neurl1a,Adcy7,Atrnl1,Trim54,Dnajc5g	reverse	reverse	reverse
2259	chr19	55166655	55167271	up	novel	1.2295	0.0329889	Acsl5	NA	NA	Rbm20,Exoc4,Parp16	reverse	reverse	reverse
226	chr1	37050211	37052127	nochange	novel	0.643258	0.314141	Inpp4a	NA	NA	Zap70,4933424G06Rik,Aff3,Stk17b,Mrpl37,Cyb5rl	reverse	reverse	reverse
2260	chr19	55169553	55171411	nochange	novel	0.0110253	0.988173	Acsl5	NA	NA	Rbm20,Exoc4,Parp16	forward	forward	forward
2261	chr19	56747613	56748497	up	novel	1.54747	0.0312395	A630007B06Rik	NA	A630007B06Rik	NA	reverse	reverse	reverse
2262	chr19	56757825	56759352	nochange	novel	0.463344	0.304792	A630007B06Rik	NA	A630007B06Rik	Kif21b,Gm97,Acsl5,Nhlrc2,Afap1l2,Ablim1,Btrc,Pdzd8,Ahnak,Tdrd7,Tbc1d16,Dgke,Tcf7l2,Nrap,Fam160b1,Nlrc4	reverse	reverse	reverse
2263	chr19	56821595	56822521	nochange	novel	0.589531	0.407529	A630007B06Rik	NA	A630007B06Rik	Qsox1,Tex14,Slc29a1,Gm7325,2410006H16Rik,Klf6,1110038B12Rik,Tenc1,Zfhx2,Mlx,Zfp871,Rabggta,Pcbp2,Atxn7l3,Ing1,Rab4b,Akap11,Fermt2,Hist2h2bb	forward	forward	forward
2264	chr19	57246828	57247777	nochange	novel	-0.569137	0.600418	4930449E18Rik	NA	4930449E18Rik	Fam193a,Atrnl1,Afap1l2,Vwa2,4930449E18Rik,Hcrtr2,Gnaq,Exoc6,Vti1a,9930023K05Rik,Sytl2,Ablim1,B230217O12Rik,Fam160b1,Grk5,Tbc1d10c,Carns1,1700019G24Rik,Dync1i1,Csgalnact1	forward	forward	forward
2265	chr19	57250468	57251669	up	novel	3.06937	1.50034e-05	4930449E18Rik	NA	4930449E18Rik	Afap1l2,Vwa2,4930449E18Rik,Hcrtr2,Gnaq,Exoc6,Vti1a,9930023K05Rik,Sytl2,Ablim1,B230217O12Rik,Fam160b1,Grk5,Tbc1d10c,Carns1,1700019G24Rik,Dync1i1,Csgalnact1	forward	forward	forward
2266	chr19	57414780	57416946	down	novel	-1.31154	0.0154828	Trub1	NA	Trub1	Pde4d,Dock3,Pten,Ablim1,Tm9sf3,Fam160b1,B230217O12Rik,Trub1,Pik3ap1,Ina,Nt5c2,Shoc2,Nrap,Exoc6b,Gfra1	reverse	reverse	reverse
2267	chr19	5936622	5939032	nochange	novel	0.0645916	0.916011	Pola2	NA	Tigd3,Dpf2,Cdc42ep2,Pola2	NA	forward	forward	forward
2268	chr19	59888678	59890415	up	novel	1.00363	0.0160337	Pdzd8	NA	NA	NA	forward	forward	forward
2269	chr19	61127890	61141119	nochange	novel	-0.141355	0.525895	Grk5	NA	NA	Atrnl1,Sfxn4,Fam45a,Grk5,Gm7102,Hist1h4f,Wtip,Pabpn1,Jmjd5,Cdv3,2310061I04Rik,Tex14,Pnn,Ehmt1,Sik1,Zfp280b,Dhcr7,Dolpp1,Slc6a8,5430402O13Rik,Cycs,Snapc2,Ppp2r2a,Tmpo,Caprin2,Gm4925,Arl1,Abhd5,Gm4013,Rbm27,Abcc1,Akap8l,Stx4a	forward	forward	forward
227	chr1	37091833	37092854	down	novel	-1.61065	0.0440889	Inpp4a	NA	NA	Tmem131,Bik,Dock4,Inpp4a,Ankrd44,Wnt10a,Cnga3	reverse	reverse	reverse
2270	chr19	61199609	61200381	nochange	novel	-0.51636	0.492584	Grk5	NA	NA	Sorcs1,Qsox2,Lhx3,Sh3pxd2a,9930023K05Rik,Prlhr,Grk5,Akt2,Csmd1,Rab30,4632427E13Rik,Spata5l1,1700017J07Rik,Wdr25,Slc9a9,Smndc1,Kcnk2,Mob3b,Phlpp1,Hemk1,Rnu12,Poldip3,Tusc5,Fam149b,Oas1h,Lrp5,Nr5a1,Rabgap1l,Pde4c,9130011E15Rik,Wfdc16,Lyrm7,Bmper,Clpb,Zfp846,Myo5a,Pde4d,Angpt1,Cdk2ap1,Srgap2,Hnrnpa3,Ncoa2,Grm7,Gyg,Cdh11,Upf2,Pknox2,AA545190	forward	forward	forward
2271	chr19	61266291	61267257	nochange	novel	0.454324	0.0190513	Grk5	NA	NA	NA	reverse	reverse	reverse
2272	chr19	7668110	7669251	up	novel	1.94811	0.00158654	Atl3	NA	NA	NA	reverse	reverse	reverse
2273	chr19	8024807	8026839	down	novel	-1.55397	0.0191769	Slc22a28	NA	Slc22a28	Pcdh15,Pcsk5,Vti1a	reverse	reverse	reverse
2274	chr19	8030886	8032915	down	novel	-1.78534	0.00125346	Slc22a28	NA	Slc22a28	Lgals12,Pip5k1b,Sorcs3,Chrm1	reverse	forward	forward,reverse
2275	chr19	8033701	8035494	nochange	novel	0.381407	0.390012	Slc22a28	NA	Slc22a28	Lgals12,Pip5k1b,Sorcs3,Chrm1	forward	forward	forward
2276	chr19	8057029	8059408	nochange	novel	-0.295236	0.610892	Slc22a28	NA	Slc22a28	NA	forward	forward	forward
2277	chr19	8251584	8252555	nochange	known	0.346694	0.000677178	Slc22a30	NA	NA	2610528E23Rik,Filip1l,Hist1h4k,3110007F17Rik,Eif1	forward	forward	forward
2278	chr19	8473984	8476676	nochange	novel	0.309853	0.629162	Slc22a30	NA	NA	U05342,Kank1,Emr1,Prkca,Cdx1,Rorb,Fam108b,Mms19,Syce2,E2f6,Net1,Dppa4	forward	forward	forward
2279	chr19	9705451	9705974	nochange	novel	0.837255	0.376888	Fth1	NA	NA	NA	reverse	reverse	reverse
228	chr1	37102830	37103893	up	novel	3.17454	1.15432e-06	Inpp4a	NA	NA	Tmem131,A930011G23Rik,Ttyh2,Loxhd1,4632411B12Rik,Ldhb,Il6ra,Ptpn4,Vmp1,Als2cr12	reverse	reverse	reverse
2280	chr19	9754425	9756543	nochange	novel	-0.000699967	0.999005	Fth1	NA	NA	NA	reverse	reverse	reverse
2281	chr19	9828788	9830248	nochange	novel	-1.06553	0.239529	Fth1	NA	NA	Pi4ka,B3gat3,Rom1,Eml3,Dmd,Zeb1,Sdhaf2,Dpy19l1,Srsf2,Mfsd11,Ccdc88b,1810009A15Rik,AI462493,Tle4,Gna14	reverse	reverse	reverse
2282	chr19	9836594	9837133	nochange	novel	-0.420946	0.642237	Fth1	NA	NA	NA	forward	forward	forward
2283	chr19	9951783	9953000	up	novel	5.84977	5.2558e-06	Fth1	NA	Fth1	9930021J03Rik,Bbs9,Mgl2,4930526L06Rik,Ms4a1,Sec31b,Incenp,Nrf1,Dock8,Ndufb8,Poll,Dpcd,Trim8,Slc22a27,4933407H18Rik,Fdft1,Syt7,Btaf1,Ltbp3,Rdh13,Rnf187,Butr1,Cybasc3,Dak,Ms4a2,Papss2,Nanos1,Atl3,Asrgl1,Pdpr,Cep97	forward	forward	forward
2284	chr19	9954418	9955302	up	known	1.4576	0.010517	Fth1	NA	Fth1	Dock8,Ndufb8,Sec31b,Poll,Dpcd,Trim8,Slc22a27,4933407H18Rik,Fdft1,Syt7,Btaf1,Ltbp3,Rdh13,Rnf187,Butr1,Cybasc3,Dak,Ms4a2,Papss2,Nanos1,Atl3,Asrgl1,Pdpr,Cep97,Rab3il1,Gm16675,Fth1	reverse	reverse	reverse
2285	chr19	9963744	9965276	up	novel	1.10237	0.000204176	Fth1	NA	Fth1	Rab3il1,Gm16675	forward	forward	forward
2286	chr19	9967692	9968501	down	novel	-2.67898	1.47167e-09	Fth1	NA	Fth1	NA	forward	forward	forward
2287	chr19	9975667	9979406	nochange	novel	0.3202	0.404875	Fth1	NA	Fth1	NA	forward	forward	forward
2288	chr2	100114664	100115973	nochange	novel	0.13721	0.819418	Traf6	NA	NA	NA	forward	forward	forward
2289	chr2	100664279	100665074	nochange	novel	1.4415	0.100831	Traf6	NA	NA	NA	forward	forward	forward
229	chr1	39615552	39616804	down	novel	-3.39921	0.000124603	Rnf149	NA	NA	NA	reverse	forward	forward,reverse
2290	chr2	101313306	101315030	nochange	novel	-0.0478979	0.964549	Traf6	NA	NA	Dennd1a,Zfp62,Mpped2,Macrod2,Rin2,Slc1a2	reverse	forward	forward,reverse
2291	chr2	101348180	101348519	nochange	novel	-0.284119	0.646592	Traf6	NA	NA	Immp1l,Fmn1,Prdm11	reverse	reverse	reverse
2292	chr2	10148308	10149265	nochange	novel	1.21564	0.0948175	Itih2	NA	NA	Kin,Atp5c1,Itih2,Sfmbt2,Dip2c,Tshz2,Rabgap1,Taf3	reverse	reverse	reverse
2293	chr2	103125637	103126027	up	novel	2.48563	0.000143257	Apip	NA	NA	Slc1a2,Caprin1,Nat10,D430041D05Rik,0610012H03Rik	reverse	reverse	reverse
2294	chr2	103492323	103494091	up	novel	1.88934	1.9777e-08	Cat	NA	Cat	Prr5l,A930006I01Rik,Syne2,Nat10,Celf1,Hspa4,Prrg4,Kif5c,Fkbp7,Dfnb59,Cat,Mpped2,Spred1,Sord,Pkp4,Abtb2,Mettl15,Pygb,Ptgis,Lclat1,D430041D05Rik,Htt,Lnp,Pde1a	forward	forward	forward
2295	chr2	103510461	103513232	up	novel	1.36143	2.43351e-08	Abtb2	NA	NA	A930006I01Rik,Cat,Caprin1,Tshz2,Ldlrad3,Myst4,Cd59a,4930402H24Rik,D430041D05Rik,Elf5,Nudcd1,Eny2,Cd44,Scn10a	forward	forward	forward
2296	chr2	103845446	103851678	up	novel	2.03688	4.50226e-20	Caprin1	NA	NA	Caprin1	forward	forward	forward
2297	chr2	104750498	104754633	nochange	novel	0.48194	0.112205	Depdc7	NA	Depdc7	Depdc7	forward	forward	forward
2298	chr2	104820217	104820769	nochange	novel	1.28929	0.0548417	Depdc7	NA	NA	NA	reverse	reverse	reverse
2299	chr2	104824452	104828189	down	novel	-1.63392	4.24825e-08	Depdc7	NA	NA	NA	reverse	reverse	reverse
23	chr1	119427772	119429019	nochange	novel	0.984535	0.121095	Ralb	NA	Ralb	Il31ra,Cherp,Ralb,Nrcam,Epb4.1l5,BC026585,Hhat	reverse	reverse	reverse
230	chr1	40154240	40158685	nochange	novel	0.531205	0.12947	Il1r1	NA	NA	Il1rl2,Rbfox1,Kcnb2,Slc9a4,Pgap1,Adipor1,Khdrbs2,Aff3,Il1rl1,Slc9a2,Tapt1,Fank1,Rora,Tmem131,Il1r2,Gm16894,Ngef	reverse	forward	forward,reverse
2300	chr2	108948318	108950812	nochange	novel	-0.130007	0.829572	Lin7c	NA	NA	1700024P03Rik,Ccdc34,Tmem90b,Vstm2l,Csmd1	reverse	reverse	reverse
2301	chr2	110319040	110320808	nochange	novel	0.408102	0.415625	Bbox1	NA	NA	Ano3,AU019990,Lrp2,Bbox1,Galnt13,1810009A15Rik,AI462493,5730408K05Rik,Slc12a6,Macrod2,Olfr1298,Meis2	reverse	reverse	reverse
2302	chr2	110579597	110580241	nochange	novel	-0.548025	0.249061	Bbox1	NA	NA	NA	reverse	reverse	reverse
2303	chr2	111184071	111185538	nochange	novel	0.638867	0.408196	Bbox1	NA	NA	NA	reverse	reverse	reverse
2304	chr2	111186348	111187658	nochange	novel	0.0619683	0.944573	Bbox1	NA	NA	NA	reverse	reverse	reverse
2305	chr2	113919205	113920651	nochange	novel	-0.173461	0.742757	Aqr	NA	NA	NA	forward	forward	forward
2306	chr2	11408745	11409847	nochange	novel	-0.801365	0.272012	Pfkfb3	NA	NA	1110020G09Rik,Sulf2,Ankrd16,Egfl7,Agpat2,Lamc3,Notch2,Prkcq,Pfkfb3,St8sia6,Ttn	forward	forward	forward
2307	chr2	114089533	114090379	up	novel	5.928	4.78932e-06	Aqr	NA	Aqr	NA	forward	forward	forward
2308	chr2	114788532	114789128	nochange	novel	-0.208458	0.766579	Aqr	NA	NA	NA	reverse	reverse	reverse
2309	chr2	11636905	11637247	nochange	novel	-0.284735	0.1991	Rbm17	NA	NA	NA	forward	forward	forward
231	chr1	40160621	40164889	nochange	novel	0.853208	4.32576e-07	Il1r1	NA;NA	NA	Khdrbs2,Aff3,Il1rl1,Slc9a2,Tapt1,Fank1,Rora,Tmem131,Il1r2,Gm16894,Ngef,Ap1ar,Crygb,Tmprss13,Map4k4,Slamf7,Il18rap,Rhbdd1,Cnga3,Rfx8,Thsd4,Pkhd1,Npas2,Il1r1,Osbpl5,Cpe	forward	forward	forward
2310	chr2	116489390	116489875	down	novel	-1.3237	0.0400053	Meis2	NA	NA	4932416H05Rik,Stk35,Elp4	reverse	reverse	reverse
2311	chr2	116500669	116501779	nochange	novel	-0.332568	0.530039	Meis2	NA	NA	4932416H05Rik,Stk35,Meis2,Kpna7,Macrod2	reverse	reverse	reverse
2312	chr2	116525134	116528685	nochange	novel	0.429684	0.230195	Meis2	NA	NA	4932416H05Rik,Stk35	forward	forward	forward
2313	chr2	118172327	118172937	nochange	novel	0.0635127	0.93815	Eif2ak4	NA	NA	Gpr176,Med27,Pde11a,Olfr1260,Scg5,Ppp4r1l-ps,Cdh4,Chn1,4930443O20Rik,Meis2,4930412B13Rik,Cep152,2310003L22Rik,Tmem135,Pldn,Ttll9,Fggy,Eif2ak4,Duox2,Chd6,Ssb,Gjd2,A530058N18Rik,Slc6a19,L3mbtl1	forward	forward	forward
2314	chr2	118554263	118577623	nochange	novel	0.512533	6.66106e-05	Bmf	NA;NA	Bmf	2010106G01Rik,Thsd4,Npepl1,Ass1,Eif2ak4,Bmf,Jph2,Fign,Nf1,AU040972,Gm10714,Ivd,Rhov,Nup160,Slc24a3,Chst1,Fam98b,Bub1b,Ano9,Ucma,5430417L22Rik,Frmd5,5031425E22Rik,Mll5	reverse	reverse	reverse
2315	chr2	120675822	120676854	nochange	novel	0.354709	0.673768	Cdan1	NA	Cdan1	Apip,Zfp106,Plcb1,2310028H24Rik,Gm711,R3hdml,0610008F07Rik,Rbfox3,4933421E11Rik,Ino80,Tgm5	reverse	reverse	reverse
2316	chr2	120677732	120679082	up	novel	1.86203	0.00742955	Cdan1	NA	Cdan1	Apip,Zfp106,Plcb1,2310028H24Rik,Gm711,R3hdml,0610008F07Rik,Rbfox3,4933421E11Rik,Ino80,Tgm5	reverse	reverse	reverse
2317	chr2	120683904	120684893	up	novel	1.55264	0.0358877	Cdan1	NA	Cdan1	Ino80,Tgm5,Pla2g4e,Tmem87a,Dennd1a	reverse	reverse	reverse
2318	chr2	122375246	122375858	nochange	novel	0.626348	1.95458e-07	Sord	NA	NA	Pdia3,Ppp4r1l-ps,Limd1,Ino80,Duox1,Shf,Cdk19,Chchd5,Polr1b,Ldha,Ccdc21,Calr,Dhx34,Trpv4,Nov,Fam46a,Slc3a2	forward	forward	forward
2319	chr2	122376518	122378582	nochange	novel	0.774107	2.59031e-15	Sord	NA	NA	Pdia3,Ppp4r1l-ps,Limd1,Ino80,Duox1,Shf,Cdk19,Chchd5,Polr1b,Fam46a,Gm9781,Dlx1as,Metap1d,Dlx1,5031425F14Rik,Arih1,Thumpd1,Gns,Polr2a,Npm1	forward	forward	forward
232	chr1	40168880	40169893	nochange	novel	-0.937909	0.305625	Il1r1	NA	NA	Ap1ar,Il1r2,Crygb,Tmprss13,Map4k4,Slamf7,Il18rap,Slc9a2,Rhbdd1,Cnga3,Aff3,Rfx8,Thsd4,Pkhd1,Npas2,Il1r1,Osbpl5,Cpe,Pdcl3,Kcnb2,Rab7l1,Hecw2,Ino80,Rere,Eif5b,Mir196a-1,Gm53,Hoxb9	reverse	reverse	reverse
2320	chr2	122725025	122725899	nochange	novel	-0.696819	0.490167	Pldn	NA	Slc30a4,Pldn,Sqrdl	Acvr1c,Atf2,Meis2,Sfmbt1,Gmcl1,4933427G17Rik,Acoxl,Slc38a11,Ttll6,Stard7,Rbms3,2700007P21Rik,Galk2,Tasp1,Slc30a4,Gpcpd1,Tmem90b,4930513D17Rik,Pde11a,Bmf,Duox1,Shf,Pldn,Gtdc1,Slc12a1,Zbtb46,Med27,Slc1a2,Patl2,Trim69,Usp8	reverse	reverse	reverse
2321	chr2	124706251	124710105	down	novel	-1.67966	2.89854e-05	Sema6d	NA	NA	Mavs,Kif16b,4930443O20Rik,Gm13546,Cytip,Hao1,Plcb4,Sema6d,Zfp661,Mrps5,Defb22,Defb20,Myef2,Shc4,Stard7,Zeb2,Slc45a4,Lypd6b	forward	forward	forward
2322	chr2	124786475	124787676	up	novel	2.67023	5.89508e-05	Sema6d	NA	NA	Sema6d,Fbn1	reverse	reverse	reverse
2323	chr2	125132557	125133823	nochange	novel	0.43774	0.58553	Myef2	NA	Myef2	NA	reverse	reverse	reverse
2324	chr2	126520894	126523833	up	novel	1.42768	1.71151e-05	Slc27a2	NA	Slc27a2	Card14,Sgsh,Atp8b4,Kcnip3,Pigu,L3mbtl1,Crtc3,Med19,Zdhhc5,Harbi1,Atg13,Alkbh3,2010106G01Rik,F830045P16Rik	forward	reverse	forward,reverse
2325	chr2	126533705	126542832	nochange	novel	0.237551	0.344823	Slc27a2	NA	Slc27a2	Sfmbt2,Ivd,Jmjd7,Pla2g4b,Duox1,Secisbp2l,Atp8b4,Arhgap15,Phyh,Epb4.2,Gabpb1,2010106G01Rik,Rnf24,Pank2,Mir5128,Elp4,Adal,Zscan29,Cops2,Fam98b,Mertk,Dynlrb1,Alx4	reverse	reverse	reverse
2326	chr2	127182506	127183287	nochange	known	0.616064	0.193474	1810024B03Rik	NA	Itpripl1,1810024B03Rik,Snrnp200	NA	forward	reverse	forward,reverse
2327	chr2	128601765	128603409	nochange	novel	-0.211725	0.788467	Anapc1	NA	Anapc1	NA	forward	forward	forward
2328	chr2	129772803	129774820	nochange	novel	0.535643	0.525407	Stk35	NA	Stk35	NA	reverse	reverse	reverse
2329	chr2	13044045	13044908	down	novel	-7.81126	7.31318e-06	Rsu1	NA	Rsu1	Sfi1,Prnd,Mbd5,Tmem108,Adcy9,Acvr1,Meis2,Rsu1,Nmt2,Cubn,Tlk1,Pde11a,Accn1,Psmb1,Acbd5	reverse	reverse	reverse
233	chr1	40178903	40180682	nochange	novel	0.554345	0.275981	Il1r1	NA	Il1r1	Dock10,Sh3bp4,Epb4.1l5	forward	forward	forward
2330	chr2	132259162	132261117	down	novel	-1.54794	0.0174097	Pcna	NA	5730494N06Rik,Pcna	Mrps14	reverse	reverse	reverse
2331	chr2	132680418	132683349	nochange	novel	0.829929	0.0625471	1110034G24Rik	NA	1110034G24Rik	Exd1,Dll4,Slc23a2,AU019990,Iqch,1110034G24Rik,9430019J16Rik,Wdr72	forward	reverse	forward,reverse
2332	chr2	132683995	132688046	nochange	novel	0.0549548	0.874061	1110034G24Rik	NA	1110034G24Rik	Exd1,Dll4,Slc23a2,AU019990,Iqch,1110034G24Rik,9430019J16Rik,Wdr72	reverse	reverse	reverse
2333	chr2	134746688	134750249	nochange	novel	-0.503511	0.291641	Tmx4	NA	NA	Plcb1,Phactr3,Lrrc55,Tfap2c,4930545L23Rik,Dok6,Tead1	forward	forward	forward
2334	chr2	135731509	135731887	down	known	-1.89611	0.00683895	4930545L23Rik	NA	NA	Plcb1,Rab22a,Olfr1033	forward	forward	forward
2335	chr2	136678700	136680314	nochange	novel	-0.38564	0.275592	Mkks	NA	NA	Patz1,Rpl10,Banp,Hist2h3c2,Tex14,Csrnp1,Dbr1,Ascc1,Anapc16,Dnajc30,Wbscr22,Mipol1,Chd1,Dmrta2,Gtf2a2,Rab33b,Socs2,5730420D15Rik,Dcbld2,Topors,2010003O02Rik,Ncapg,Ube3a,1700020I14Rik,Glul,Gpr19,2810454H06Rik,Cobra1,Amd1,Sae1,4632434I11Rik,Prcp,Snap25,Srsf10	forward	forward	forward
2336	chr2	138035129	138040325	nochange	novel	-0.0810508	0.922168	Btbd3	NA	NA	Rhbdd1,Tbx5,2210009G21Rik,Hao1,Plcb1,4930545L23Rik,Pak7,Meis2,Plcb4,1110034G24Rik,Snap25,Pramel7	forward	forward	forward
2337	chr2	138453903	138455464	nochange	novel	0.369968	0.504071	Btbd3	NA	NA	Pak7,Unc13b,Macrod2,Dok5,Prdm5,Cntnap5a	reverse	reverse	reverse
2338	chr2	138518634	138519569	nochange	novel	-0.671141	0.304937	Btbd3	NA	NA	Macrod2,2210009G21Rik,Ptprt,Ttn	reverse	reverse	reverse
2339	chr2	142614447	142615598	nochange	novel	-1.05043	0.301447	Kif16b	NA	Kif16b	NA	forward	forward	forward
234	chr1	40220792	40222983	nochange	known	0.828231	0.0630591	Il1r1	NA	Il1r1	Slc9a4,Dync1i2,Myo1b	reverse	reverse	reverse
2340	chr2	145118339	145123742	nochange	novel	0.961842	0.0014716	Sec23b	NA	NA	Fmn1,Opcml,Macrod2,Dtd1,Cbln4,Dennd1a,Slc24a3,BC039771	forward	forward	forward
2341	chr2	145664602	145665624	nochange	novel	1.23147	0.203472	BC039771	NA	BC039771	NA	forward	forward	forward
2342	chr2	146524783	146526012	nochange	novel	-0.795961	0.133757	A930019D19Rik	NA	NA	Ralgapa2,Cd93,Ptprj,4930529M08Rik,Crnkl1,Hmbox1,Plk1s1,Slc1a2,Lpcat4,BC125332,Sord,4933406D12Rik,Cyp24a1,Rttn,Ptprt,Cdh4,Grm7,Ccdc73,Fbn1,Eif6,Fam83c,Sorcs3	forward	forward	forward
2343	chr2	146576171	146577546	nochange	novel	0.804491	0.192454	A930019D19Rik	NA	NA	Nkain2,1700040L02Rik,Rai2,Prlr,Chd6,Ltbp1,Dtd1	reverse	reverse	reverse
2344	chr2	146585661	146586906	nochange	novel	0.132185	0.888432	A930019D19Rik	NA	NA	Dtd1,Ism1,4933406D12Rik,Top1,A930019D19Rik,Ralgapa2,Itpr2,Tmco5,Slc24a3,Macrod2,Cbfa2t2,Rnf6,Nkx2-2as,Nkx2-2,Hsd17b12	forward	forward	forward
2345	chr2	146998387	147000034	nochange	novel	-0.0512638	0.950913	Xrn2	NA	Xrn2	NA	reverse	reverse	reverse
2346	chr2	148613375	148614775	nochange	novel	-0.0977345	0.897917	Gzf1	NA	NA	Kif16b,Gzf1,Napb,Itpr2,Bicd1,Frmpd4,Pramel6,Slc12a6,4922505G16Rik,Rbl1	reverse	reverse	reverse
2347	chr2	150563395	150565712	nochange	novel	-0.836255	0.119044	Cst7	NA	Cst7,2310001A20Rik	NA	forward	forward	forward
2348	chr2	151209216	151211436	nochange	novel	-0.214959	0.861196	Nanp	NA	NA	NA	forward	forward	forward
2349	chr2	15144486	15145628	up	novel	1.62473	0.0465558	Arl5b	NA	NA	Rsu1,Nebl,Ccdc148,Arhgap10,Cacnb2	reverse	reverse	reverse
235	chr1	4082793	4083630	nochange	novel	1.58864	0.12114	Mrpl15	NA	NA	NA	reverse	reverse	reverse
2350	chr2	15146358	15147775	up	novel	1.53389	0.0203601	Arl5b	NA	NA	Rsu1,Nebl,Ccdc148,Arhgap10,Cacnb2	reverse	reverse	reverse
2351	chr2	151537708	151540184	nochange	novel	0.157647	0.799527	Fkbp1a	NA	Nsfl1c,Fkbp1a	NA	forward	forward	forward
2352	chr2	152185137	152185615	up	novel	2.35121	0.000229652	Csnk2a1	NA	Csnk2a1	1500002O10Rik,4933404M02Rik,Tns1,Frmd5,BC020535,Cdh22,Iqsec2,1110034G24Rik,Fkbp1a,Rbck1,Tbc1d20,Tpx2,Asxl1,2310003L22Rik,Neu2,Ngef,Trp53bp1,C3ar1,Foxj2	forward	forward	forward
2353	chr2	153826073	153827190	down	novel	-1.11077	0.0227707	Mapre1	NA	NA	Mapre1,Slc7a7,Stk4	reverse	reverse	reverse
2354	chr2	154606833	154607883	nochange	novel	0.923118	0.204351	Pxmp4	NA	Pxmp4,Chmp4b	NA	forward	forward	forward
2355	chr2	154608944	154610676	up	novel	1.41803	0.0350466	Pxmp4	NA	Pxmp4,Chmp4b	NA	forward	forward	forward
2356	chr2	155377846	155379003	nochange	novel	0.670021	0.0763962	Trp53inp2	NA	Trp53inp2,Ncoa6	NA	forward	forward	forward
2357	chr2	157527716	157529406	nochange	novel	-0.545553	0.319797	Blcap	NA	Blcap,Nnat	Rpn2,Nnat,Blcap,Ctnnbl1,4930500J02Rik,Defb22,4922505G16Rik,Tead3,Rpl10a,Cdc42bpa,Zc3h7b,Vstm2l,Tti1,Bpi	forward	forward	forward
2358	chr2	157623296	157624418	nochange	novel	-0.694142	0.293755	Nnat	NA	NA	Ttbk2,Pank2,1700003F12Rik,Necab3,1700007I08Rik,Rprd1b,2010009K17Rik,Snhg11	forward	forward	forward
2359	chr2	158112376	158114946	nochange	novel	-0.681838	0.128172	Rprd1b	NA	NA	NA	forward	forward	forward
236	chr1	42646053	42648028	nochange	novel	-0.0378797	0.941154	Mrps9	NA	NA	NA	reverse	reverse	reverse
2360	chr2	158372866	158373251	up	novel	8.45296	5.84992e-07	9430008C03Rik	NA	9430008C03Rik,Ralgapb	NA	forward	reverse	forward,reverse
2361	chr2	16024102	16027360	down	novel	-1.20321	6.27237e-30	Arl5b	NA	NA	NA	forward	forward	forward
2362	chr2	160631933	160634347	nochange	novel	-0.184601	0.831934	Top1	NA	Top1	2210009G21Rik,Lpin3,Dhx35,Top1,Plcg1,Zhx3,4930509J09Rik,LOC626082,Zfp316,Zfhx3,Stx16	reverse	reverse	reverse
2363	chr2	161510884	161512266	nochange	novel	0.572477	0.225451	Chd6	NA	NA	NA	reverse	reverse	reverse
2364	chr2	162919498	162919889	down	novel	-5.22548	7.14159e-17	Srsf6	NA	Srsf6	Sgk2,Mtap4,Mmp24,Kif16b,Lypd6,Qser1,Fbn1,Plk1s1,Dcaf4,Zfyve1,Srsf6,Tox2,Mmp9,2410001C21Rik,Gcnt7,Tfap2c,Nebl,Slmo2,Gpcpd1,Cog5,L3mbtl1	forward	forward	forward
2365	chr2	163961141	163962752	nochange	novel	0.361404	0.74098	Ywhab	NA	Ywhab	Notch1	forward	forward	forward
2366	chr2	164447504	164448573	up	novel	2.1033	6.59771e-05	Sys1	NA	Sdc4,Sys1,Pigt	Nedd4,BC029214,Ptgds,Gm14164,Nrsn2,Wfdc15b,Rbpjl,Sdc4,Spint3,Wfdc6a,Slc8a2,Kptn,Ralgps1,Dbndd2	forward	forward	forward
2367	chr2	164923086	164925024	nochange	novel	0.460409	0.369539	Zfp335	NA	Pcif1,Zfp335	G6pc,Hspa12b,Ism1,Tm9sf4,8430427H17Rik,Zswim3,Acot8,Pltp,Neurl2,Ctsa,Btbd9,Slc35c2,AI847159,Slc12a5,Iqgap1,Slc23a2,Wfdc3,A730090H04Rik,1700025C18Rik,Cd40,Cdh22,Clic4,Sec23b,Eya2,Aak1,Tmem106a,Abhd12b,0610010O12Rik,Slc2a10,Mmp9,Zmynd8,Zfp335,Pcif1,Ggta1,Trpc4ap,Mocs3,Dpm1	reverse	reverse	reverse
2368	chr2	164925698	164929033	down	novel	-1.13605	0.0206528	Zfp335	NA	Pcif1,Zfp335	AI847159,Slc12a5,Iqgap1,Slc23a2,Wfdc3,A730090H04Rik,1700025C18Rik,Cd40,Cdh22,Clic4,Sec23b,Eya2,Aak1,Tmem106a,Abhd12b,0610010O12Rik,Slc2a10,Mmp9,Zmynd8,Zfp335,Pcif1,Ggta1,Trpc4ap,Mocs3,Dpm1	reverse	reverse	reverse
2369	chr2	165923137	165926353	nochange	novel	0.450605	0.331392	Ncoa3	NA	NA	Ncoa3,Sulf2,Gm11468,Cdh22,Eya2,Tnpo2,Kcnt1,Slc23a2,Cbfa2t2,Sys1,Txn2,Dnajc17,Zfyve19,Zmynd8,Lrp6,6820408C15Rik,Zcchc3,Atpaf2,Pex6,St3gal5,Ckap5,Abo,Pou5f1,4931440J10Rik,Ints6	reverse	reverse	reverse
237	chr1	43888910	43889829	nochange	novel	-0.125794	0.907674	Tpp2	NA	Tpp2	Ociad2,Bai3,Nck2,Uxs1,Tpp2,1700029F09Rik,Kdelc1,Bivm,A630001G21Rik,Got1,Mgat4a,Rasal2,Lars,Wdr31,Tgfbrap1	reverse	reverse	reverse
2370	chr2	165927333	165934489	nochange	novel	-0.0644813	0.907931	Ncoa3	NA;NA	NA	Lrp6,6820408C15Rik,Zcchc3,Atpaf2,Pex6,St3gal5,Ckap5,Pou5f1,Ctsg,Ccdc78,Haghl,Fam173a,Metrn,Crim1,Fam129b	reverse	reverse	reverse
2371	chr2	165938166	165939103	up	novel	1.63069	0.000112089	Ncoa3	NA	NA	Pou5f1,Ctsg,Ccdc78,Haghl,Fam173a,Metrn,Crim1,Fam129b,Kcnb1	reverse	reverse	reverse
2372	chr2	165968795	165969570	nochange	known	-0.293393	0.753893	Ncoa3	NA	Ncoa3	Hnf4a,Wnt9a	reverse	reverse	reverse
2373	chr2	165981637	165983533	nochange	novel	0.199624	0.483749	Ncoa3	NA	Ncoa3	Myo18b,Ncoa3,Sulf2,Tecrl,Snhg8,Slc48a1,Pex7,Rpn2,4922505G16Rik,Mrps18b,Ppp1r10,Tubb4b,Prpf40a,Arl6ip6,Psmd8,Etfa,Hmga1,Sars,Txnl1,Rpl21,Mob4,Gna12,Zzz3,Rnh1,Ints6,4931440J10Rik,Hps3,Fam129b,Madcam1,Fads1,Dhcr24	forward	forward	forward
2374	chr2	165986289	165987963	down	novel	-1.81847	0.00763271	Ncoa3	NA	Ncoa3	Srsf7,Polr2a,Senp6	reverse	reverse	reverse
2375	chr2	166786555	166787612	up	known	1.33546	0.016267	Trp53rk	NA	Trp53rk,Arfgef2	Mga,Mmp24,Eif6,BC029722,Trp53rk,Cbfa2t2,Prex1,Clic4,Gm7325,Rere,2810006K23Rik,Mphosph9,Rad9,Mrto4,C230096C10Rik,Gab1,C130039O16Rik,Coro2b,Sgpl1,Adsl,D14Abb1e,Papd5,Cep55,Slmo2,Slc3a2,Smurf1,Atg4b,Thap4,Cnot6l,Olig1,Mrfap1,Ganab,Ints5,Itga2b	reverse	forward	forward,reverse
2376	chr2	167354187	167355034	nochange	novel	-0.791358	0.169936	Slc9a8	NA	NA	Defb21,Rnf114,Atp9a,Tmcc1	reverse	reverse	reverse
2377	chr2	167764575	167765807	nochange	novel	-0.177491	0.827657	A530013C23Rik	NA	NA	Ncoa3,Ptpn1,Trpv4,Gm14005,Rnf114,1700029I15Rik,Mapk8ip1,Dip2b,Defb21,E130018N17Rik,Trpm7,Brca2,Rc3h2,Dscr3,Gm10804,Cd82,Arfgef2	forward	forward	forward
2378	chr2	167774865	167779677	nochange	novel	-0.359893	0.187962	A530013C23Rik	NA	NA	Dscr3,Gm10804,Cd82,Arfgef2,Nkx2-4,Slc9a8,Gabrr2,Spata2,Rnf114,Camk2d,Snai1,Tmem189,Ppil1,BC004004,Cd2bp2,Kcnu1,Ash2l,BC051226,Daxx,Ptms,Cdr2,4933427G17Rik,Tmem107,Hist1h3h,Hist1h2bl,Hmgn2,Ccz1,Magi3,Rrn3	forward	forward	forward
2379	chr2	167782616	167783942	down	novel	-1.62335	0.000187893	A530013C23Rik	NA	NA	Ppil1,BC004004,Prpf6,Ppfibp1	reverse	reverse	reverse
238	chr1	44073123	44075577	nochange	novel	0.48663	0.313532	1700029F09Rik	NA	1700029F09Rik,Kdelc1,Bivm	NA	forward	forward	forward
2380	chr2	167805375	167806258	nochange	novel	-0.468213	0.524411	A530013C23Rik	NA	NA	Rae1,Rbm38	reverse	reverse	reverse
2381	chr2	167822430	167825113	nochange	novel	-0.654345	0.142389	Ptpn1	NA	NA	Fmn1,Ppp1r16b,Pcif1,Zfp335,B4galt5,Brd4,Fam65c,Hook3,Phf21a,Sult3a1,4930578M01Rik,0610008F07Rik,Ano6,Tcea2,Rgs19,9830001H06Rik,Znfx1,1500012F01Rik,Wnt2b,Slc9a8,Gm2447,Rassf2,Tmem189	reverse	reverse	reverse
2382	chr2	167826266	167849100	nochange	novel	0.259243	0.0654137	Ptpn1	NA;NA	NA	0610008F07Rik,Ano6,Tcea2,Rgs19,9830001H06Rik,Znfx1,1500012F01Rik,Wnt2b,Slc9a8,Gm2447,Rassf2,Tmem189,Phf21a,Fmn1,Ppm1h,Pard6b,Adnp,Ankrd22,Ptpn1,Fam65c,Rbm39,Prex1,Ccdc46,Hs6st2,Klhl23,Rtf1,Cebpb,Ntsr1,C530008M17Rik,Pcf11,Fmn2	reverse	reverse	reverse
2383	chr2	167850019	167862990	nochange	novel	0.289719	0.0478392	Ptpn1	NA	NA	Rtf1,Cebpb,Ntsr1,C530008M17Rik,Pcf11,Fmn2,Nhlh1,Dlgap1,Rae1,Ehmt1,Cyp20a1,Ptgis,Zfp217,Dnajc5,Cir1,Scrn3	forward	forward	forward
2384	chr2	167886806	167889327	nochange	novel	0.133767	0.779774	Ptpn1	NA	Ptpn1	Zfp788,2010109A12Rik,Ccni	forward	forward	forward
2385	chr2	168011026	168011311	nochange	novel	0.374566	0.708221	Ptpn1	NA	NA	Ptpn1	reverse	reverse	reverse
2386	chr2	169915546	169916910	nochange	novel	-1.2579	0.217287	Tshz2	NA	NA	Ptprt,Tshz2,Zcchc11,Pvt1,Cxcr7,Tex14,Rcor2,Ctdp1,Gm5464,Dpysl2,Upp1,Cks2,Jag1,Nme7,Cat,Calr,Hist1h4j,Tfcp2l1,Slc25a4,Paip2,Rpl41,Zc3h10,Coq2,Ak1,Lgr4,Actb,Chd1,Vegfa,Zfp217,Mrpl12,Kif16b,Esf1,2310003L22Rik,Ppp4r1l-ps	reverse	reverse	reverse
2387	chr2	169939579	169941110	nochange	novel	-0.0138195	0.988263	Tshz2	NA	NA	Plcb1,Cyp24a1,Cdh4,Ehd4,Pkp1,Eif2ak4,Gm9781,Dennd2c,Bcas2	reverse	reverse	reverse
2388	chr2	170025812	170027799	nochange	novel	-1.48456	0.0874796	Tshz2	NA	NA	Dtd1,Top1,Plcg1,1700040N02Rik,Bcas1,Cdh11,Nos1ap,Cd2ap,BC052040,Tshz2,Dhx35,Tfcp2l1,Macrod2,Usp34,Pfdn4,Gm16796	reverse	reverse	reverse
2389	chr2	170184052	170185049	up	novel	2.52449	0.000473851	Tshz2	NA	NA	Pou5f1,Ppp1r16b,Plcg1,Zhx3,Zfp217,Lama5,Cst7,LOC626410,Ncoa5,Tmem62,Tasp1,Rapgef4,Arid5a,Rpl9,Lias,Idi1,Camta1,Clk1,Birc5,Sp1,Eapp,Ddx5,Ccdc45,Poldip3,Rnu12,2310045N01Rik,Rfxank,Rpl3	reverse	reverse	reverse
239	chr1	44825366	44826297	nochange	novel	-0.79044	0.355957	Ercc5	NA	NA	Accn1	reverse	reverse	reverse
2390	chr2	170285483	170286166	nochange	novel	0.693004	0.234775	Tshz2	NA	NA	Elp4,Eif2ak4,4930529M08Rik,Tshz2,Fndc3a,Sycp2,Pex14,1110051M20Rik,Phf20,Nfe2l2	reverse	reverse	reverse
2391	chr2	170462712	170463926	nochange	novel	0.102334	0.888629	Tshz2	NA	NA	NA	forward	forward	forward
2392	chr2	172509315	172509801	down	novel	-4.05638	4.81939e-17	1700029J11Rik	NA	1700029J11Rik	2010011I20Rik,Cass4,Dhx35,Mtx2,Mbd5	forward	forward	forward
2393	chr2	173984453	173985122	down	novel	-2.26469	0.00106102	Stx16	NA	NA	Ppp4r1l-ps,C330008G21Rik,Ptprt,1700006A11Rik	forward	forward	forward
2394	chr2	174045893	174047531	nochange	novel	0.328642	0.487534	Stx16	NA	Stx16	Secisbp2l,Stx16,Npepl1,Hrh3,Ankrd60,Ppp4r1l-ps,Mir296,Mir298,Gnas,Btbd10,Ston2,Dync1h1,Zfp831,Edn3,Ctnnbl1,2210009G21Rik,4933416E03Rik,Dmd	forward	forward	forward
2395	chr2	175078265	175080879	nochange	novel	-0.0804545	0.935475	Gm14391	NA	NA	NA	forward	forward	forward
2396	chr2	175086915	175091837	nochange	novel	-0.880326	0.000824683	Gm14391	NA	NA	NA	reverse	reverse	reverse
2397	chr2	175094838	175099540	down	novel	-1.00548	0.0001774	Gm14391	NA	NA	NA	reverse	reverse	reverse
2398	chr2	175599221	175603178	nochange	novel	-0.53057	0.196936	0610010B08Rik	NA	0610010B08Rik	NA	forward	forward	forward
2399	chr2	175804504	175805922	nochange	novel	1.03639	0.176229	Gm14288	NA	Gm14288	NA	forward	forward	forward
24	chr1	119509926	119511587	nochange	novel	-0.927549	0.204351	Tmem185b	NA	Ralb,Tmem185b,Epb4.1l5	Ralb,Ptpn4,Epb4.1l5,Ppp1r12b	forward	forward	forward
240	chr1	45610669	45611690	nochange	novel	-0.340275	0.74098	Wdr75	NA	NA	Plcl1,Pkhd1,Nckap5,Epha4,Rims1	reverse	reverse	reverse
2400	chr2	176093323	176102860	nochange	novel	-0.962581	4.76987e-05	Gm14288	NA;NA	NA	NA	reverse	reverse	reverse
2401	chr2	176208785	176210040	nochange	novel	-0.80561	0.233116	Gm14435	NA	NA	NA	reverse	reverse	reverse
2402	chr2	176276314	176277530	down	novel	-7.48637	3.20095e-05	Gm14435	NA	NA	NA	reverse	reverse	reverse
2403	chr2	176749090	176750154	nochange	novel	-0.871654	0.28802	100043387	NA	100043387	NA	forward	forward	forward
2404	chr2	176830458	176834395	nochange	novel	-0.873195	0.110807	100043387	NA	NA	NA	forward	forward	forward
2405	chr2	176944488	176945593	nochange	novel	-0.606135	0.400006	100043387	NA	NA	NA	forward	forward	forward
2406	chr2	177044716	177048529	nochange	novel	-0.921008	0.00484121	100043387	NA	NA	NA	forward	forward	forward
2407	chr2	177051345	177061585	nochange	novel	-0.487491	0.037119	100043387	NA	NA	NA	forward	forward	forward
2408	chr2	177078059	177078679	down	novel	-1.91366	0.00071399	100043387	NA	NA	Tshz2,0610010B08Rik	reverse	forward	forward,reverse
2409	chr2	177129146	177130349	up	novel	1.79258	0.0416859	Gm14420	NA	NA	NA	forward	forward	forward
241	chr1	45734065	45739395	nochange	novel	-0.610873	0.194478	Wdr75	NA;NA	NA	Col9a1,Tmem182,Spag16,Tpp2,Gm20268,Morc1,Farp2,Stim1,1110058L19Rik,Fam135a,4832428D23Rik,Tmeff2,Pard3b	reverse	forward	forward,reverse
2410	chr2	177140918	177146068	nochange	novel	-0.969275	0.00208011	Gm14420	NA	NA	NA	reverse	reverse	reverse
2411	chr2	177197567	177200057	nochange	novel	-0.201273	0.732668	Gm14420	NA	NA	NA	forward	forward	forward
2412	chr2	177250738	177257245	nochange	novel	-0.387049	0.0452915	Gm14420	NA;NA	NA	NA	reverse	reverse	reverse
2413	chr2	177264375	177265755	nochange	novel	0.315111	0.732119	Gm14420	NA	NA	NA	reverse	reverse	reverse
2414	chr2	177313988	177316072	nochange	novel	0.156908	0.877561	Gm14420	NA	NA	Ephb1	forward	forward	forward
2415	chr2	177413315	177416071	down	novel	-1.52025	0.000763284	Gm14420	NA	Gm14420	NA	forward	forward	forward
2416	chr2	177538680	177539332	nochange	novel	-0.768324	0.258623	Gm14403	NA	Gm14403	NA	forward	forward	forward
2417	chr2	177540620	177542469	nochange	novel	0.694779	0.548961	Gm14403	NA	Gm14403	NA	forward	forward	forward
2418	chr2	177607623	177609519	nochange	novel	-0.544938	0.541434	Gm14403	NA	NA	NA	reverse	reverse	reverse
2419	chr2	177741721	177744484	down	novel	-1.72838	3.49946e-05	Gm14325	NA	NA	NA	reverse	reverse	reverse
242	chr1	45857084	45858663	down	novel	-1.26904	0.00195593	Slc40a1	NA	NA	Wdr75,Gpc3,A630012P03Rik,Rgs7,Wdr33,Pard3b,1110012J17Rik	forward	forward	forward
2420	chr2	177850951	177858510	up	novel	1.37046	6.74184e-07	Gm14325	NA	Gm14325,Gm14327	NA	forward	forward	forward
2421	chr2	177884625	177886902	up	novel	1.38078	0.0140083	Gm14327	NA	Gm14327	NA	forward	forward	forward
2422	chr2	177975017	177976467	nochange	novel	0.240329	0.83135	Gm14326	NA	Gm14326,Etohi1	NA	forward	forward	forward
2423	chr2	177992881	177994346	down	novel	-1.28746	0.0392668	Etohi1	NA	Gm14326,Etohi1	NA	forward	forward	forward
2424	chr2	178010739	178011875	nochange	novel	-0.274367	0.732119	Etohi1	NA	Etohi1	NA	reverse	forward	forward,reverse
2425	chr2	178610689	178611408	nochange	novel	-0.363633	0.724304	Zfp931	NA	NA	Rbm38,Dnajc6,Tspan18,Ptprt	forward	forward	forward
2426	chr2	179177726	179179012	nochange	novel	0.27394	0.593649	Taf4a	NA	NA	Stk35,4932416H05Rik,Dppa3,Olfr230-ps1,Slc24a3,Ppm1l,Fbn1,Phactr3,Cdh4,0610012H03Rik,Pkia,Ptprt,Syt1,Gmds	reverse	reverse	reverse
2427	chr2	181043371	181044332	nochange	novel	0.372552	0.480145	Col20a1	NA	NA	Col20a1,Wfdc6b,Wfdc8,Zmynd8,Gmeb2,Lmcd1,Epb4.1l1,Arfgap1,Chrna4,F830045P16Rik,Uqcc,Mir124a-3,Maml3	reverse	reverse	reverse
2428	chr2	181462396	181463200	nochange	novel	1.14078	0.232407	Abhd16b	NA	Abhd16b,Tpd52l2	NA	reverse	reverse	reverse
2429	chr2	181894354	181898611	nochange	novel	-0.883669	0.00167862	Polr3k	NA	Polr3k	Scrt2,Gmeb2	reverse	reverse	reverse
243	chr1	45865528	45866832	nochange	novel	-0.150952	0.884805	Slc40a1	NA	Slc40a1	Pard3b,1110012J17Rik,Lactb2,Rims1,Mfsd6,Rbbp5,Tmem81,Cntn2,Rfx1,Wdr69,Fank1	reverse	forward	forward,reverse
2430	chr2	181916406	181919379	nochange	novel	-0.155896	0.354346	Polr3k	NA	NA	Pamr1,Fitm2,Phactr3,Zbtb46,Sim1,Slc24a3,Dok5,Sox18,Tcea2,Sbno1,Fmnl3,Sfrp1,3110043O21Rik,Snord104,Zfp143,Pkhd1l1,4933404O12Rik,Rab3il1,Hnrnpl	reverse	reverse	reverse
2431	chr2	18586221	18588021	nochange	novel	0.0887833	0.664218	Commd3	NA	NA	Dnajc1,Sgcz,Slc25a37,Synb,Eppk1,4931428L18Rik,Lgsn,Nmt2,A930004D18Rik,2810030E01Rik,Pdcl,Mllt10,Gpcpd1,Gon4l	forward	forward	forward
2432	chr2	19992413	19995156	nochange	novel	0.572459	0.0261872	Otud1	NA	NA	Gpr158,Nebl,Ncoa2,Ano3	reverse	reverse	reverse
2433	chr2	22587169	22590309	nochange	known	-0.0874491	0.663123	Abi1	NA	NA	NA	forward	reverse	forward,reverse
2434	chr2	22744116	22745259	nochange	novel	0.0435954	0.751075	Abi1	NA	NA	Fmnl1,Abi1,Pdss1,Med27,Accs,Alg2,Sec61b,Rdh13,Msrb2,Gm239,Ryr3,Fermt1,Apbb1ip,Stk39,Plekha3,A230108P19Rik,Filip1l,2610528E23Rik,Cdk8,Rn45s,Plxdc2,Pip4k2a,Ttc23	forward	forward	forward
2435	chr2	23908345	23909396	nochange	novel	-0.627713	0.219071	Spopl	NA	NA	St8sia6,Gpr158,Ano3,Hnmt,Eng,Slc4a10,9130221F21Rik,Celf2,Etl4	reverse	reverse	reverse
2436	chr2	24593036	24594725	up	novel	1.4372	0.0028089	Ehmt1	NA	NA	NA	forward	forward	forward
2437	chr2	25125382	25125684	nochange	novel	0.603967	0.320626	Noxa1	NA	Entpd8,Noxa1	Phf21a,Cspp1,Entpd8,Noxa1,Fbxw5,C8g,Lcn12,Dnajc1,Rhot1,Tasp1,Slc34a3,2310002J15Rik,Gm757,Entpd2,Zbtb34,Foxp1,Bmp7,Fam166a,Tubb4b,4921530D09Rik,B230208H17Rik,Ssrp1,P2rx3,Dclre1c,Meig1,Ehmt1,Phpt1,Gm996,Mamdc4,Gbgt1,Slc25a25,Patl2,Trim69,Slc9a9,Eps8,Anapc2,Ssna1,Tprn,Snapc4,Card9,Acer3,Pnpla7,Trub2	reverse	reverse	reverse
2438	chr2	25987020	25988050	nochange	novel	1.26017	0.0845007	Ubac1	NA	Ubac1	NA	forward	forward	forward
2439	chr2	26520466	26521591	nochange	novel	0.51718	0.497981	Egfl7	NA	NA	Pde7b,Pbx3,Hmcn1,Pdss1,Pmpca,Inpp5e,Sdccag3,Notch1,Mgat4b,Ltc4s,Pigu,Rxra,Arhgap15,Cobll1,Clec3b	reverse	reverse	reverse
244	chr1	45891729	45893943	nochange	novel	-0.210329	0.798153	Slc40a1	NA	Slc40a1	NA	forward	forward	forward
2440	chr2	27041733	27042920	nochange	novel	0.341025	0.567123	5930434B04Rik	NA	5930434B04Rik	NA	forward	forward	forward
2441	chr2	27253990	27263421	nochange	novel	-0.95191	9.04992e-10	Sardh	NA	NA	Sardh	forward	forward	forward
2442	chr2	27558962	27562894	nochange	novel	0.577731	0.0137811	Wdr5	NA	Wdr5	Vav2,Pla2g4e,Olfm1,Acvr1c,Tmem39b,Mob3b	reverse	reverse	reverse
2443	chr2	27592773	27601739	nochange	novel	0.727598	2.17178e-09	Rxra	NA;NA;NA	NA	Sardh,Nipbl,Atp6v0e,Rxra,Camk1d,8430427H17Rik,Gdpd5,Fig4,Gtf3c5,Ndufb7,Ogfrl1,Sfmbt2,Brd3,Fmnl2	forward	forward	forward
2444	chr2	27613667	27615602	up	novel	1.32913	0.0183125	Rxra	NA	NA	Entpd2,Adamtsl2,Brd3,Gtf3c4,Plek,1700007K13Rik,Mrps2,Phf21a,Col13a1,Lats1,BC020402,Skap1,Phactr1,Mapk1,Rai1,Rabgap1,Nebl,Ahcyl2,Wdr5,Rxra,Minos1,1700101E01Rik,Nav3,Scfd1,Arhgap15,Bend7,Nudt5,Abca2,Fut7,Ralgapa2	reverse	reverse	reverse
2445	chr2	27621566	27623583	nochange	novel	0.069724	0.894992	Rxra	NA	NA	Nav3,Scfd1,Arhgap15,Bend7,Nudt5,Abca2,Fut7,Brd3,Ralgapa2,Frmd5,Col5a1,Arhgef12	forward	forward	forward
2446	chr2	27624242	27627636	nochange	novel	0.545412	5.58511e-06	Rxra	NA	Rxra	Frmd5,Brd3,Col5a1,Arhgef12,Gramd3	reverse	reverse	reverse
2447	chr2	27670284	27673490	nochange	novel	0.733189	0.000908861	Rxra	NA;NA	Rxra	St8sia6,Rxra,Col5a1,Psmd14,Fam163b,Eif4b,Mapkap1,Kpna4,Grik4	reverse	reverse	reverse
2448	chr2	28634414	28635358	nochange	novel	0.712798	0.256903	Tsc1	NA	Tsc1	BC089597,Pdcd1lg2,Sorbs1,Isca2,Npc2,Pspc1,Tsc1,Ralgds,Odf2,Mgll	forward	forward	forward
2449	chr2	28933316	28934768	nochange	novel	0.58888	0.0779528	Ddx31	NA	NA	Barhl1	forward	forward	forward
245	chr1	46587375	46588322	up	novel	1.95852	0.000141035	Slc39a10	NA	NA	NA	forward	forward	forward
2450	chr2	3049942	3051014	down	novel	-2.5514	0.00870111	Nmt2	NA	NA	NA	forward	forward	forward
2451	chr2	30635893	30636825	nochange	novel	0.333623	0.673052	Mettl11a	NA	NA	Zer1,Asb6,Eif2b3,Gbgt1,Ppp2r4,Plg,Ly75,Tbc1d24,Khdrbs1,Set,Pkn3,Map3k5,Sv2c,Mir3089,Pdk1,Ext2	forward	reverse	forward,reverse
2452	chr2	30657912	30659182	nochange	novel	-0.839449	0.184345	Mettl11a	NA	NA	Phf20,Prrc2b,Rod1,Ier5l,Sec61b,Alg2,Hmgb1,Hipk3,Taf12,Traf2,Mtmr12,Dnmt1,Cabyr,Timm10,Camk2d	forward	forward	forward
2453	chr2	30699921	30700453	nochange	novel	0.346105	0.45871	Mettl11a	NA	NA	Ttll12,Evl,Gm16596,4933426M11Rik,Srcin1,Setbp1,Pitpnm2,Banp,Supt6h,Lsm2,Hspa1l,Hspa1a,Myom1,Ftl1	reverse	reverse	reverse
2454	chr2	30775828	30776349	up	novel	2.5895	0.00179464	Mettl11a	NA	Mettl11a,Asb6	NA	reverse	reverse	reverse
2455	chr2	30777889	30778852	up	novel	2.8502	4.13675e-05	Mettl11a	NA	Mettl11a,Asb6	NA	reverse	reverse	reverse
2456	chr2	30909014	30911085	down	novel	-1.0298	4.06866e-05	Tor1b	NA	Tor1b	Hmcn1,Usp20,Ptges,Disp2,BC005624,Lhx2,Atxn2,Fchsd2	forward	forward	forward
2457	chr2	32137710	32138440	down	known	-1.12685	0.00245353	Pomt1	NA	NA	Txndc11,Tcf7l2,Prrc2b,Pomt1,Lrsam1,Rnf216,Ampd3,Idh2,Klhl28,Fam179b,Dnajc1,Chtf18,Rpusd1,Hexim1,Emg1,Phb2,Wdr82,Htra1,Rasl11b,Abl1,Hist1h4a,Ccdc85c,Herpud1,Csnk1g2,Phospho1,Grhl1,Ipo7,Tomm20,Calm1,Smad7,Hyou1,Car11,Dbp,Dnm1l,2610019E17Rik,Traf7,Rev3l,E130307A14Rik,Gadd45a,E230016M11Rik,Pold2,Camkv,Rexo4,Gm711,Rapgef2	forward	forward	forward
2458	chr2	33132659	33136958	nochange	novel	0.0136224	0.974869	Ralgps1	NA	Ralgps1	NA	forward	forward	forward
2459	chr2	34403405	34404989	nochange	novel	-1.03061	0.135923	Mapkap1	NA	Mapkap1	Pbx3,Mapkap1,Dis3l2,A730036I17Rik,Rbm18	forward	forward	forward
246	chr1	46805303	46807196	nochange	novel	0.51052	0.376012	Slc39a10	NA	Slc39a10	NA	forward	forward	forward
2460	chr2	34648739	34650278	nochange	novel	0.500985	0.523378	Gapvd1	NA	Gapvd1	NA	forward	forward	forward
2461	chr2	34962783	34965231	up	known	1.3086	0.0362174	Hc	NA	Hc	NA	reverse	reverse	reverse
2462	chr2	35063167	35064939	nochange	novel	0.150771	0.829572	AI182371	NA	AI182371,Cep110	NA	reverse	reverse	reverse
2463	chr2	35101942	35104190	up	novel	1.41958	6.43346e-06	Cep110	NA	AI182371,Cep110	NA	forward	forward	forward
2464	chr2	35340175	35341693	nochange	novel	0.325692	0.373492	Stom	NA	Stom	NA	reverse	reverse	reverse
2465	chr2	3623697	3624799	nochange	known	0.656889	0.276994	Fam107b	NA	NA	A830007P12Rik,Cobra1,Dab2ip,Rapgef4,Pgm5,4930568D16Rik,Fam107b,Cdnf,Slc22a3,Sephs1,Pygo1,Dclre1c,Suv39h2,Gm13483,Sqrdl,Plxdc2,Usp6nl,Nat15,Strbp,Frmd4a,Gm1631,Drosha,6030458C11Rik,Prkcq,Fam188a,Dennd1a	reverse	reverse	reverse
2466	chr2	36294946	36296090	down	novel	-1.24214	0.0492088	Mrrf	NA	NA	NA	forward	forward	forward
2467	chr2	3696094	3697307	nochange	novel	-0.77207	0.212025	Fam107b	NA	Fam107b	Serpine2,Nmt2,Cdnf,5031414D18Rik,4931423N10Rik,Ntrk3,Anp32a	reverse	reverse	reverse
2468	chr2	3703615	3706784	nochange	novel	0.308232	0.389	Fam107b	NA	Fam107b	Mettl15,Fam107b,Dnahc6,St8sia6,Pdk1,Spata5,Syncrip,Fam171a1,March3,Abi1,Ggta1,Celf2,Ubn1	reverse	reverse	reverse
2469	chr2	38716047	38718146	nochange	novel	-0.54364	0.249865	Nr6a1	NA	Nr6a1	NA	forward	forward	forward
247	chr1	4687780	4688873	up	novel	1.58732	0.00863334	Mrpl15	NA	NA	Col22a1,Sntg1,Tfap2d,Tcea1,Xkr4,Adhfe1,2610203C22Rik,Rps9	forward	forward	forward
2470	chr2	39644688	39645368	nochange	novel	-0.851228	0.0134643	Ppp6c	NA	NA	NA	forward	forward	forward
2471	chr2	40555586	40557929	nochange	novel	0.522807	0.000569233	Ppp6c	NA	NA	4921504E06Rik,Gmds,Lrp1b	reverse	reverse	reverse
2472	chr2	43195836	43196672	nochange	novel	-0.718218	0.139494	Kynu	NA	NA	Lrp1b,Plxdc2,Ube2e2,Kynu	reverse	reverse	reverse
2473	chr2	43479402	43480414	nochange	novel	-0.661039	0.42674	Kynu	NA	NA	Kynu,Pdss1,Ntrk2,Zfp804a	reverse	reverse	reverse
2474	chr2	43513818	43514075	nochange	novel	-1.14979	0.0839222	Kynu	NA	Kynu	Arhgap15,Ccdc148	forward	forward	forward
2475	chr2	43518199	43519557	nochange	novel	1.09123	0.191101	Kynu	NA	Kynu	Lrp1b,Fap,Aven,Kynu,Fam171a1,Abi1,Zfp804a,Dennd1a,Olfr357,Dnahc9,Arhgap15,Mbd5,Zfp385b	forward	forward	forward
2476	chr2	44922365	44924329	up	novel	1.93902	0.00172293	Zeb2	NA	NA	Olfr356,Olfr355,Mbd5,Stam,Vav2,Dph5,Bend7,Ldlrad3,Nebl,Arhgap15,Otop2,Ush1g,Cacnb4,Prpf40a,Phf21a,Zeb2,Zfhx4	forward	forward	forward
2477	chr2	46702925	46703233	nochange	novel	0.175588	0.739895	Gm13476	NA	NA	Galnt13	reverse	reverse	reverse
2478	chr2	47615663	47616284	nochange	novel	0.650402	0.364873	Acvr2a	NA	NA	NA	forward	forward	forward
2479	chr2	51870633	51871533	nochange	novel	0.355488	0.628875	Rif1	NA	NA	Lypd6,Kirrel3,Kif18a,Rif1,Rbm43,Arl6ip6,Pla2r1	forward	forward	forward
248	chr1	48507233	48507803	nochange	novel	0.4513	0.340128	Slc39a10	NA	NA	NA	reverse	reverse	reverse
2480	chr2	52352858	52355858	nochange	novel	-0.237452	0.542044	Arl5a	NA	Arl5a	Aff3,Setx,8030442B05Rik,Gm13293,Neb,4930573O16Rik,Gabpb1,Cacnb4,Slc4a10,Celf2	forward	forward	forward
2481	chr2	52367942	52369035	nochange	novel	1.39868	0.118811	Arl5a	NA	Arl5a	Neb,Cacnb4,Fmnl2,Nr6a1,Arl5a,2010317E24Rik,Anapc1	forward	forward	forward
2482	chr2	52374651	52375714	nochange	novel	0.494729	0.381644	Arl5a	NA	Arl5a	Neb,Cacnb4,Fmnl2,Nr6a1,Arl5a,2010317E24Rik,Anapc1	forward	forward	forward
2483	chr2	52384861	52386059	down	novel	-3.02674	5.54514e-07	Arl5a	NA	Arl5a	NA	reverse	reverse	reverse
2484	chr2	53694269	53696899	down	novel	-1.15784	4.6896e-05	Arl6ip6	NA	NA	Stam2,Olfr1180,Etl4,Mbd5,Nebl,Acaca,Galnt13,Zfp804a	forward	forward	forward
2485	chr2	57217718	57221100	down	novel	-1.20768	2.74814e-32	Gpd2	NA	Gpd2	Ankrd16,Lypd6,Phactr4	forward	forward	forward
2486	chr2	58108386	58111239	nochange	novel	-0.581151	0.201642	Acvr1	NA	NA	NA	forward	forward	forward
2487	chr2	58437236	58439058	nochange	novel	-0.887683	0.225887	Acvr1	NA	Acvr1	NA	forward	forward	forward
2488	chr2	58570120	58582559	nochange	novel	0.172284	0.418407	Acvr1	NA;NA	NA	Rpap1,Pkp4,Ccdc148,Myo3b,Nckap1,Ttc17,Api5,2810002D19Rik,Acvr1,Faf1,Osbpl11,Snx4,Dennd1a,Slc4a10,Bbs5,Kbtbd10,Galnt5	reverse	reverse	reverse
2489	chr2	58604453	58606231	nochange	novel	-0.642645	0.505808	Upp2	NA	NA	Galnt5,Ccdc148,Scai,Acvr1c,Ccdc73,Celf2,Bend7,Acvr1,Ano3,Zhx3	reverse	reverse	reverse
249	chr1	49302963	49303985	nochange	novel	0.291954	0.758823	Sdpr	NA	NA	4932416H05Rik,Stk35	reverse	reverse	reverse
2490	chr2	58610867	58612078	nochange	novel	-1.11089	0.217122	Upp2	NA	NA	Celf2,Bend7,Acvr1,Ano3,Zhx3,Arfgef1,Ino80,Pkp4,Myo3b,Pde11a	forward	forward	forward
2491	chr2	58681864	58685657	up	novel	1.86811	9.28682e-08	Upp2	NA	NA	Ttll11,Rbms1,Pkp4,Slc4a10,St8sia6,Tanc1,Prkar2b,Slc1a2,Cpxm1,4933425O20Rik,1700020A23Rik,Tlk1	forward	forward	forward
2492	chr2	58691014	58695134	up	novel	1.18118	9.83777e-05	Upp2	NA	NA	Lrp1b,Acvr1c,Slc24a3,Tanc1	forward	forward	forward
2493	chr2	58711377	58713696	nochange	novel	0.361235	0.586352	Upp2	NA	Upp2	Frmd5,Lrp2,Suv39h2,Galnt5,Upp2,Ccdc148,Tanc1,Itgb6,Sptlc1,Pkp4,Baz2b,Olfr1105	forward	forward	forward
2494	chr2	59563599	59564667	nochange	novel	-0.870255	0.0813406	Wdsub1	NA	NA	Abi1,Pkp4,Wdsub1,Slc25a12,Tanc1,Baz2b,Cpeb3,Gfi1b,Dapl1,Cobll1,March7	forward	forward	forward
2495	chr2	60149108	60149954	nochange	novel	-1.1117	0.343856	2021-03-07	NA	NA	NA	forward	forward	forward
2496	chr2	63846681	63846953	nochange	novel	-0.21989	0.630378	Grb14	NA	NA	Chrna1,Tmem132c,Lrp1b,Fmn1,Frk,Gabbr2	forward	forward	forward
2497	chr2	63967518	63968631	down	novel	-3.91087	1.39741e-06	Grb14	NA	NA	NA	forward	forward	forward
2498	chr2	64474097	64474985	nochange	novel	-0.306535	0.701177	Grb14	NA	NA	Cobll1,Klf17,Robo1,Grb14,Ccdc141,Snx32,Slc24a3,Csrnp3	forward	forward	forward
2499	chr2	64568899	64569181	nochange	novel	-1.13312	0.127107	Grb14	NA	NA	Fign,Myo3b,Olfr1000,Mtus2,Limch1,Grb14,Cdh8	forward	forward	forward
25	chr1	119514345	119515390	up	novel	1.39644	0.0131669	Tmem185b	NA	Ralb,Tmem185b,Epb4.1l5	Ralb,Ptpn4,Epb4.1l5,Ppp1r12b	forward	forward	forward
250	chr1	51495398	51509687	nochange	novel	-0.0474548	0.831934	Obfc2a	NA	Obfc2a	Prim2,Ankrd44,Gm1976,Pkhd1,9330175M20Rik,Obfc2a,Klf7,Mycbp2,Psmd1,Lrrfip1,Lypd6b,Arfgef1,Ncoa2,Zp3r,Hecw2,Idh1,Il18r1,Tmeff2,Als2,Sdpr,Tagln2,Parg,Sf3b1,Mgat4a,A630095N17Rik,Tuba4a,Stk16	forward	forward	forward
2500	chr2	64626481	64628153	nochange	novel	-0.940253	0.240934	Grb14	NA	NA	NA	reverse	reverse	reverse
2501	chr2	65581195	65582312	up	novel	3.55497	4.72185e-06	Cobll1	NA	NA	Slc4a10,Zfp438,Abcb11,Zfp804a,Kcnj3,Scn3a,Lyrm4,Ttn,Gm5567,Cntn5,Pax6os1,Pax6,Ppp2r5e,Csrnp3,Pde1a,Olfr1023,Ankrd26,Strbp,Lass6	reverse	reverse	reverse
2502	chr2	67576831	67578586	nochange	novel	-0.373955	0.186692	B3galt1	NA	NA	Casc4,Lrrc7,Gm1322	reverse	reverse	reverse
2503	chr2	67616646	67619501	nochange	novel	0.303419	0.684875	B3galt1	NA	NA	Scn7a,Tbc1d5,Adora2a,AW554918,Lrp1b	reverse	reverse	reverse
2504	chr2	67880973	67883193	up	novel	1.76776	1.60021e-05	B3galt1	NA	NA	Nfia	reverse	reverse	reverse
2505	chr2	67935389	67936890	nochange	novel	-0.170473	0.867364	B3galt1	NA	NA	Nfia	forward	forward	forward
2506	chr2	67970401	68106268	up	novel	1.16358	3.37344e-38	B3galt1	NA;NA	B3galt1	Nfia,Galnt13,4933409G03Rik,Tbc1d22a,Abcb11,Atf2,Alkbh8,Olfr1254,Lrp2,Eif3b,Stk39,Kcnh7,Lrp4,Nat10,Stam2,4930515L03Rik,Xirp2,Gm5086,Tpst2,Olfr58,Lrp1b,Scn9a,Ttll11,Prkg1,Odz3,Lass6,Kcnj3,Paox,Mtg1,Ryr3,4933406D12Rik,Fmnl2,Zfp804a,Pbx3,Olfr1040,Ak8,Kctd16,Snx2,Hsd17b12,Slc4a10,Camk1d,Syt1,Fhit,4933404M02Rik,1500002O10Rik,Etl4,Dennd1a,Osbpl6,Gtdc1,B3galt1,Bbs5,Prkra,Olfr1037,Slc13a3,Gm13629,Sh3yl1,S…	reverse	reverse	reverse
2507	chr2	68844565	68845543	up	novel	1.15953	0.00819343	Lass6	NA	Lass6	Alx4,Lass6,B230118H07Rik,Rag2,4932414N04Rik,Atf2,Slamf6,Etl4,Foxo3,Chn1,Dennd1a,4933409G03Rik,Gm20110,Gm18409	forward	forward	forward
2508	chr2	69894140	69894418	up	novel	1.31321	0.00503313	Ubr3	NA	Ssb,Mettl5,Ubr3	NA	reverse	reverse	reverse
2509	chr2	70843674	70843990	nochange	novel	0.56635	0.30276	Tlk1	NA	NA	Cybrd1,Tlk1	reverse	reverse	reverse
251	chr1	52314645	52315729	nochange	novel	-0.774914	0.0703185	Gls	NA	NA	Pms1,Dnahc7a,Casc4	reverse	reverse	reverse
2510	chr2	71635430	71635999	up	novel	1.11189	0.0208343	Pdk1	NA	NA	Dcaf17,Pdk1,Ntsr1,Chd4,Grap2,B230120H23Rik,Dync1i2,Arid1b,Itga6,Klb	reverse	reverse	reverse
2511	chr2	73012613	73013075	nochange	novel	0.61966	2.23865e-07	1700011J10Rik	NA	1700011J10Rik	Acvr2a,Dimt1,Hist1h2bb,Hist1h3c	forward	forward	forward
2512	chr2	73391743	73395649	up	novel	1.32752	6.84688e-06	Gpr155	NA	Gpr155	Cdca7,Cir1,Prr5l,Wipf1,Zfp385b,Zswim5,Ehmt1,Ubr3,8430437L04Rik,Gpr155,Lsm14b,Tlk1,Spg11,Snap23,Myst1	reverse	reverse	reverse
2513	chr2	73584688	73585887	nochange	novel	-0.621617	0.291701	Atf2	NA	NA	NA	reverse	reverse	reverse
2514	chr2	7404052	7409391	nochange	novel	0.444535	0.227222	Usp6nl	NA	NA	NA	reverse	reverse	reverse
2515	chr2	75182072	75182758	up	novel	1.63438	0.0172868	Mtx2	NA	NA	Stk35,4932416H05Rik,Pde11a,Ttn,Fem1b,Mtx2,Vsx1,Nup35,Olfr1212,Ptprj	reverse	reverse	reverse
2516	chr2	75190946	75191803	nochange	novel	-0.478839	0.258729	Mtx2	NA	NA	Stk35,4932416H05Rik,Pde11a,Ttn,Fem1b,Mtx2,Vsx1,Nup35,Olfr1212,Ptprj,9130015L21Rik	forward	forward	forward
2517	chr2	75228646	75229644	nochange	novel	-1.35689	0.0683663	Mtx2	NA	NA	Stk35,4932416H05Rik,Cacnb2,Itih5,Ak8,Dennd1a,Hoxd8,Hoxd9	forward	forward	forward
2518	chr2	75720056	75721321	nochange	novel	0.517986	0.297548	Nfe2l2	NA	Nfe2l2	Fbxo18,Nfe2l2,Fam98b,Sdc4,Agps,A530098C11Rik,Ralgps1,Odz1,Hoxd11,Hoxd12,Hnrnpa3,Arhgap39,Eif2ak4,Osbpl6,Nsun4,Mtx2,Mir130a,Ift80,Fastkd1,5033406O09Rik,Aven,Ttc30b	reverse	reverse	reverse
2519	chr2	7573009	7574632	nochange	novel	-0.0090152	0.994766	Usp6nl	NA	NA	Cacnb2,Thsd4,Celf2	reverse	reverse	reverse
252	chr1	52525671	52527688	nochange	novel	-0.987151	0.179787	Hibch	NA	NA	Fhl2,Nab1,Prdm14,Dis3l2,Tmem194b,Pcnxl3,Map3k11	reverse	reverse	reverse
2520	chr2	75772021	75772991	nochange	novel	-1.03037	0.253581	Nfe2l2	NA	NA	Dcaf17,Prcc,Xrcc6,Pppde2	forward	forward	forward
2521	chr2	75776871	75777887	down	novel	-3.54104	2.8008e-08	Nfe2l2	NA	NA	Dcaf17,Prcc,Ola1,Nfe2l2,Agps,Tanc1,Tlk1,Cct2,Frs2,Cry2,D930015M05Rik,Sv2b,Pex11b,Depdc5,Procr,Sim2,Kif18a,Trpm7,Pde11a,Cd82,Gm10804	reverse	reverse	reverse
2522	chr2	76625609	76627590	up	novel	1.48793	0.00441176	Prkra	NA	Prkra,Fkbp7,Plekha3	NA	forward	forward	forward
2523	chr2	77355373	77355679	down	novel	-1.50796	2.95598e-09	Gm13944	NA	NA	Neb,Pde11a,Osbpl6,Ccdc141,Sdcbp2,Snph,Zfp385b,Ptprj,Abcc4,Ube2e3,Hsd17b12	forward	forward	forward
2524	chr2	79487785	79489771	nochange	novel	-0.103177	0.870235	Ssfa2	NA	NA	NA	reverse	reverse	reverse
2525	chr2	79696640	79697101	up	novel	8.21647	2.48264e-06	Ssfa2	NA	NA	Prr5l,Ppp1r1c,Wipf1,Adamts3	reverse	reverse	reverse
2526	chr2	80226190	80230031	nochange	novel	0.354021	0.639457	Dnajc10	NA	NA	B230120H23Rik,Ppp1r1c,Tas2r134,Napb,Dnajc10,Olfr1031,Olfr1030	reverse	reverse	reverse
2527	chr2	80837058	80838866	nochange	novel	-0.417362	0.149399	Nup35	NA	NA	Bend7,Nup35,Zfp385b,Olfr1030,Olfr1031,Lrp1b,0610012H03Rik,Mecom,Galnt13,Ppp1r1c,Fbn1,Hsd17b12,Cd46	reverse	reverse	reverse
2528	chr2	80977069	80978721	nochange	novel	0.759964	0.159556	Nup35	NA	NA	Tfpi,Dnm3,Scn2a1,Odz4,Gpr158,Olfr1494,Col5a1,Lrp1b,Kcnh7	reverse	reverse	reverse
2529	chr2	81990718	81993903	nochange	novel	0.173685	0.785055	Nup35	NA	NA	Scn9a,Gm14461,Zfp804a,Bank1,Nebl,Gmeb2	reverse	reverse	reverse
253	chr1	52749883	52751041	nochange	novel	-1.26422	0.16175	Hibch	NA	NA	Inpp1,Uxs1,Mfsd6,Nab1,Hibch,Tmem194b,Dnahc7a,Gm973,Pard3b,Mgat4a,Slc39a10,Stk17b,Boll,Sumo1,1700034P13Rik	reverse	reverse	reverse
2530	chr2	83352919	83353912	nochange	novel	-0.155475	0.852744	Zc3h15	NA	NA	NA	forward	forward	forward
2531	chr2	84196648	84197876	nochange	novel	1.49079	0.0735807	Calcrl	NA	NA	2310067B10Rik,Tfpi,Camk1d	forward	forward	forward
2532	chr2	84795853	84796549	nochange	novel	-0.026532	0.982718	Ube2l6	NA	Serping1,Ube2l6,Timm10	NA	forward	forward	forward
2533	chr2	84905148	84909065	down	novel	-2.00167	4.99361e-09	Slc43a3	NA;NA	Slc43a3	Scn7a,Eepd1,Hus1,Sun3	reverse	reverse	reverse
2534	chr2	88165697	88165918	nochange	novel	0.736083	0.282415	Olfr1033	NA	NA	NA	reverse	reverse	reverse
2535	chr2	89730747	89731506	nochange	novel	0.520512	0.558627	Ptprj	NA	NA	NA	reverse	reverse	reverse
2536	chr2	90186119	90197999	nochange	novel	0.694499	0.000643767	Ptprj	NA;NA	NA	NA	reverse	reverse	reverse
2537	chr2	90345978	90348071	nochange	novel	-0.213372	0.839105	Ptprj	NA	NA	NA	forward	forward	forward
2538	chr2	90348650	90361038	nochange	novel	0.605886	0.00601957	Ptprj	NA;NA	NA	NA	forward	forward	forward
2539	chr2	90395021	90395974	nochange	novel	0.089954	0.61127	Ptprj	NA	Ptprj	NA	forward	forward	forward
254	chr1	52763533	52764843	nochange	novel	-0.381028	0.654414	Hibch	NA	NA	Mfsd6	forward	forward	forward
2540	chr2	91085804	91087280	nochange	known	-0.904845	1.50079e-10	Sfpi1	NA	Psmc3,Slc39a13,Sfpi1	Slc16a10,Mybpc3,Dennd1a,Slc25a12,Celf1,Pard6b,Sfpi1,Madd,1110051M20Rik,Scrt2,Pacsin3,Arfgap2,Ckap5	forward	forward	forward
2541	chr2	92758855	92760243	down	novel	-2.20409	0.0226313	Slc35c1	NA	NA	NA	reverse	reverse	reverse
2542	chr2	94014583	94015067	nochange	novel	-0.886316	0.200222	Hsd17b12	NA	4921507L20Rik,Alkbh3,Hsd17b12	NA	reverse	reverse	reverse
2543	chr2	94164728	94165736	up	novel	9.67604	1.86268e-09	Hsd17b12	NA	NA	Alkbh3,4921507L20Rik,Ubtd1	forward	forward	forward
2544	chr2	94804364	94806212	nochange	novel	3.07131	0.13517	Api5	NA	NA	NA	reverse	reverse	reverse
2545	chr2	95863448	95863922	nochange	novel	-0.421609	0.0970931	Api5	NA	NA	F830045P16Rik,Myo3a,Fmnl2	forward	forward	forward
2546	chr2	97948930	97949742	nochange	novel	-1.01657	0.264359	Api5	NA	NA	Lrrc4c,Mpped2,Macrod2,Ccdc148,Rad21l,Nr6a1,Herc3,Alx4	forward	forward	forward
2547	chr2	98661839	98663015	nochange	novel	0.399696	0.28802	Traf6	NA	NA	Syn3,Rabgap1l,1200011M11Rik,Osgep,Apex1,Tmem55b,Fem1c,Top1,Cdk5rap2,Rab6b,Oxsr1,Tmem136,Sertad2,Hist1h4a,Ccdc78,Nrm,Zfp532,Zc3h4,Necab2,Caln1,Gm20139,Traf4,Ppp1r10,Cacna2d1,Zfp639,Ube2g1,Hlcs,Neurl1a,Slc25a21,Ankrd6,Atp5g2,Fbxl17,Cnn3,Txnip,Gm15441,Macf1,Htra1,Nek1,Tex14,Hnrnpa3,Pik3r3,Banp,Neil3,Macrod2,Glo1,Ccdc12,Ppia,Msi2,Nt5c,2310044H10Rik,Fam71e1,Plcd1,Chd6,Clcn1,Frem2,Sfi1,Ebf1,Srp72,Tmem8…	forward	forward	forward
2548	chr2	98666191	98667437	nochange	novel	-0.614269	0.000312067	Traf6	NA	NA	Magi2,Arl13b,Abat,Golga7,2900060B14Rik,Clasp1,1700061G19Rik,Ebf1,Xylt2,Sfi1,Ephx1,Nthl1,Tsc2,Rbm39,Hist1h2bn,Hist1h2ak,Stim1,1700020O03Rik,Kcnip4,Psmc1,Brd2,H3f3b,Vps13b,Surf6,Csmd3,Ppp2r2a,Add1,Ppat,Paics,1700045H11Rik,Errfi1,Eif4e,Rfesd,Rps12,Snora33,Arid5a,2210408I21Rik,Nudt9,Rgs2,Gmcl1,BC003331,Tpr,Dnajc18,9330151L19Rik,1110034A24Rik,C87436,Malat1,Sephs1,Fstl4,BC028528,Aph1a,Aldh9a1,Xdh,27000…	reverse	reverse	reverse
2549	chr2	98796621	98801893	nochange	novel	0.19638	0.736022	Traf6	NA	NA	Speg,Olfr52,Olfr1230,Olfr1231,Lrrc4c,Ano3,Heatr2,Kcnj3,Mpped2,Pamr1,Olfr1272,Kcnh7,Cat,Pak7	reverse	reverse	reverse
255	chr1	52774967	52777618	down	novel	-1.06842	0.0191916	Hibch	NA	NA	NA	forward	forward	forward
2550	chr2	99545248	99546940	up	novel	2.11969	8.29243e-10	Traf6	NA	NA	Tmem90b,Cntn4	reverse	reverse	reverse
2551	chr2	99551879	99552623	up	novel	2.36559	2.89837e-10	Traf6	NA	NA	Fmnl2,Zfp804a,Fmn1	reverse	reverse	reverse
2552	chr3	100461144	100463070	down	novel	-1.82919	0.000238753	Fam46c	NA	Fam46c	NA	forward	forward	forward
2553	chr3	100701295	100701964	nochange	novel	0.720311	0.258729	Fam46c	NA	NA	4930406D18Rik,Vtcn1	reverse	reverse	reverse
2554	chr3	100804518	100805713	down	novel	-1.54461	0.0119189	Fam46c	NA	NA	2410057H14Rik,Tspan2,Atox1,G3bp1,Vtcn1,Cttnbp2nl	reverse	reverse	reverse
2555	chr3	100812484	100813406	up	novel	1.67849	0.016267	Fam46c	NA	NA	2410057H14Rik,Tspan2,Atox1,G3bp1,Vtcn1,Cttnbp2nl,Cd200r4,Trim33,Amy1,Man1a2,Npnt	reverse	reverse	reverse
2556	chr3	101493945	101513401	nochange	novel	-0.199134	0.206065	Atp1a1	NA;NA;NA;NA	NA	Vtcn1,4930404A10Rik,4932438A13Rik,Adad1,Lhfp,Frem2,Ttf2,Ehd3,Rap1gds1,Mab21l3,Vangl1,Sycp1,Nr1h5,Fnbp1l,Ptgfrn,Tex22,Gbp5,Nup210l,Igsf3,Atp1a1,Gm884,Wdr47,Pdlim5,Slc22a15,Csde1	forward	forward	forward
2557	chr3	101928257	101929331	nochange	novel	-0.212596	0.830823	Atp1a1	NA	NA	NA	reverse	reverse	reverse
2558	chr3	10211996	10212923	nochange	novel	0.206986	0.787234	Fabp4	NA	Fabp4	Pmp2,Fabp9,Fabp12	reverse	reverse	reverse
2559	chr3	102676742	102680862	nochange	novel	0.439512	0.168054	Ngf	NA	NA	Caln1,Ctnna3,Iqcj-schip1,Pcdh10,Nup37,Tshb,Tspan2,Synpo2,Casq2,A230001M10Rik,2410007B07Rik,Serpini1,Fam46c,Spag17,4930564K09Rik,Lrat,Ccdc46,Synpo2l,Dennd2c,Bcas2,Vav3,Adh1,Pafah1b2,Exosc9	reverse	reverse	reverse
256	chr1	53154160	53156417	down	novel	-1.43535	0.0154555	1700019A02Rik	NA	1700019A02Rik	NA	forward	forward	forward
2560	chr3	103427319	103427692	nochange	novel	-0.150068	0.863681	Trim33	NA	NA	Prelp,Btg2,Clic1,Ddah2,Syt6,Dpf3,Magi3,Otud7b,Gtf3c3,Tg,Sla,Maml3,Grb2,Trim33,Bcl2l15,Tesk2,Phf21b,Gyg	reverse	reverse	reverse
2561	chr3	103555237	103556927	nochange	novel	0.948709	0.447125	Olfml3	NA	NA	4933409G03Rik,Ankrd11,Athl1	reverse	reverse	reverse
2562	chr3	104421121	104421570	nochange	novel	0.620115	0.408825	Lrig2	NA	Lrig2	Magi3,Lrig2,Wnt2b,Snd1,Trim2,Egr1,Ppm1j,Rhoc,St7l,Usp33,Gucy1b3,Syt6,Ptpn22,Stxbp3a,Med12l	reverse	reverse	reverse
2563	chr3	104423276	104425113	nochange	novel	-0.0325359	0.949413	Lrig2	NA	Lrig2	Wnt2b,Snd1,Trim2,Egr1,Ppm1j,Rhoc,St7l,Usp33,Gucy1b3,Magi3,Syt6,Ptpn22,Stxbp3a,Med12l	forward	reverse	forward,reverse
2564	chr3	104441109	104443069	nochange	novel	0.772431	0.045503	Lrig2	NA	Lrig2	NA	reverse	reverse	reverse
2565	chr3	104443574	104449488	nochange	novel	0.752311	0.000109822	Lrig2	NA	Lrig2	NA	forward	forward	forward
2566	chr3	104571143	104573342	nochange	novel	-0.107855	0.89256	Slc16a1	NA	NA	Ptbp2,Pex13,Mrps27,Dnahc5,Lmf1,2810468N07Rik,Slc16a1,4930564D02Rik,Hmcn1,Krt7,Capza1,Cttnbp2nl,Lrig2,Manba,Spata1,Arnt,Pdhx,Hipk1,Them5	forward	reverse	forward,reverse
2567	chr3	104752266	104753240	up	novel	2.02498	4.30483e-05	Mov10	NA	Mov10	NA	forward	forward	forward
2568	chr3	108935623	108938038	up	novel	1.27129	0.00144974	Prpf38b	NA	Prpf38b	Mkl1,Tbl1xr1,Tmem167b,Scarna2,Stxbp3a,4921515J06Rik,Fam102b,Vav3,Eif5a2,Ier5,Csmd3,Gzmn,Spag17	reverse	reverse	reverse
2569	chr3	11013367	11015242	nochange	novel	-0.838427	0.0751473	Slc10a5	NA	NA	Egfem1,Dync1i1,Deptor	forward	forward	forward
257	chr1	55125827	55129128	nochange	novel	-0.47762	0.22923	Mob4	NA	Hspd1,Hspe1,Mob4	Ccdc150,Pgap1,Sf3b1,Trak2,Lrrc43,Fam178b,Mob4,Tceb2,Srrm2	reverse	forward	forward,reverse
2570	chr3	111598277	111601652	nochange	novel	0.814924	0.186133	Prmt6	NA	NA	Ntng1,Tacr1	reverse	reverse	reverse
2571	chr3	11166397	11166679	nochange	novel	-0.80493	9.72196e-12	Slc10a5	NA	NA	Pex5l,4930419G24Rik,Nlgn1,Fat1	reverse	reverse	reverse
2572	chr3	112766444	112767033	nochange	novel	0.80695	0.158156	Rnpc3	NA	NA	Dclk1,2900079G21Rik,Npy2r	forward	forward	forward
2573	chr3	113538655	113540057	nochange	novel	1.54908	0.0787557	Rnpc3	NA	NA	NA	forward	forward	forward
2574	chr3	114472353	114473932	nochange	novel	-0.438807	0.481468	Rnpc3	NA	NA	Ndst4,Pdgfc	reverse	reverse	reverse
2575	chr3	114672977	114673617	nochange	novel	0.69802	0.413242	S1pr1	NA	NA	NA	reverse	reverse	reverse
2576	chr3	115427959	115429902	nochange	novel	0.0179199	0.986306	S1pr1	NA	NA	Pkhd1,Col25a1,4833424O15Rik	reverse	reverse	reverse
2577	chr3	115685417	115687039	nochange	novel	0.166017	0.808175	S1pr1	NA	S1pr1	Slc30a7,1700081L11Rik,Snapin,2500003M10Rik,Anapc16,Zeb2,Cd101,Aldh18a1,Cdc14a,Agl,Lrriq3,Dcst1,Adam15,Pmvk	forward	forward	forward
2578	chr3	115792429	115793903	nochange	novel	-0.942427	0.297548	S1pr1	NA	NA	NA	forward	reverse	forward,reverse
2579	chr3	115814960	115816440	nochange	known	-0.0137216	0.988173	A930005H10Rik	NA	NA	Ampd1,A930005H10Rik,Dph5,1110032F04Rik,1700013F07Rik,5330417C22Rik,S1pr1,Ubr2,Adh1,Zfp697,BC107364,Pdlim5,Cabp1,Sash3,Xpnpep2,Cd99l2,Mtmr1,Otud7b,Ccdc76,Sass6,Khdrbs1,Zc3h6,Cd2,Rap1a,Il12b,Extl2,Cdc14a,Wdr63,Btbd10,Arntl,Zfp251,Zfp7,Papss1,St6galnac5,Uprt,Gm1720,Spry1,Slc30a7,Pkn2	forward	forward	forward
258	chr1	56781981	56782504	nochange	novel	0.356173	0.464194	1700066M21Rik	NA	NA	NA	forward	forward	forward
2580	chr3	116161891	116162643	nochange	novel	-0.449395	0.524188	Vcam1	NA	NA	Tmem154,1810037I17Rik,4933405D12Rik,St6galnac5,St6galnac3,Ndst3,Ifi44	forward	forward	forward
2581	chr3	116811132	116813205	nochange	novel	-0.700342	0.139272	Agl	NA	NA	Lmo7	reverse	reverse	reverse
2582	chr3	11690720	11692559	nochange	novel	-0.401182	0.50213	Slc10a5	NA	NA	Gm17359,Gria2,Kcnmb2	reverse	reverse	reverse
2583	chr3	118454503	118456887	nochange	novel	-0.148923	0.844824	Dpyd	NA	NA	Dpyd,Hrnr,Glrx,Gm6260,4930539N22Rik,Ralyl,Fam160a1	reverse	reverse	reverse
2584	chr3	118461021	118462790	nochange	novel	0.673083	0.257187	Dpyd	NA	NA	Dpyd,Hrnr,Glrx,Gm6260,4930539N22Rik,Ralyl,Fam160a1,Nlgn1,Pdgfc,Wdr3,Gdap2,Col11a1,Olfm3,Cdc14a,Bank1,Exosc9,Ccna2,Snx7,Alg14,Lca5,1700016L21Rik,Mir137,Pde5a,4930447N08Rik	reverse	reverse	reverse
2585	chr3	118477461	118482358	nochange	novel	0.371996	0.20119	Dpyd	NA	NA	Zdhhc15,Col11a1,Ndst4,Dpyd,Col24a1,4833424O15Rik,Otol1,Ntng1,Klf9,Tram1l1,Lrrc7,Clstn2,Cypt12,Zfp618,4930406D18Rik,Vmn1r197,Sec24d,Gdap2,Ralgapa2,Ndst3	forward	reverse	forward,reverse
2586	chr3	118488661	118492890	nochange	novel	-0.200044	0.572237	Dpyd	NA	NA	Sec24d,Gdap2,Ralgapa2,Ndst3,Kcnmb2,Man1a2,Dbt,Alg14,Clca3,Sprr1a	reverse	reverse	reverse
2587	chr3	118504263	118505877	nochange	novel	-0.214987	0.772904	Dpyd	NA	NA	Fnbp1l,Lce1a2,Lce1c,4833424O15Rik,Mir137,Sycp1,Dpyd,Lrrc7,Zfp697	reverse	reverse	reverse
2588	chr3	118512369	118514619	up	novel	4.03575	2.62924e-08	Dpyd	NA	Dpyd	Ddit4l,Grik1,Dpyd,Ank2	reverse	reverse	reverse
2589	chr3	118533064	118534290	down	novel	-2.64651	5.39855e-05	Dpyd	NA	Dpyd	Dpyd,Clstn2,4930509J09Rik,LOC626082,Snx7,Hsd3b5,Ptbp2,Tmem56,Tspan5,Rbms3	reverse	reverse	reverse
259	chr1	57223416	57223701	nochange	novel	-0.355743	0.200349	1700066M21Rik	NA	NA	BC055402,Satb2,Col9a1,Pard3b,Spats2l	forward	forward	forward
2590	chr3	119702963	119704036	up	novel	2.32154	0.00193236	Dpyd	NA	NA	NA	forward	forward	forward
2591	chr3	119704749	119705637	nochange	novel	-0.363837	0.647842	Dpyd	NA	NA	NA	forward	forward	forward
2592	chr3	119980239	119980658	up	novel	2.09626	0.000482333	Rwdd3	NA	NA	Tmem56,D030025E07Rik,Negr1	reverse	reverse	reverse
2593	chr3	120828726	120829053	nochange	novel	-0.135516	0.827284	Rwdd3	NA	NA	Cxxc4,Rsbn1,Oxr1,Ndst4,B930007M17Rik,Opcml	reverse	reverse	reverse
2594	chr3	121020533	121020889	nochange	novel	0.0455527	0.950749	Rwdd3	NA	NA	Snx7,Ptbp2,Nrg3,Fam198b,Dpyd,Ndst3,Ugt8a,Col24a1,Pitpnb	forward	forward	forward
2595	chr3	121141497	121142523	down	novel	-7.76502	8.96285e-06	Rwdd3	NA	Rwdd3	NA	reverse	reverse	reverse
2596	chr3	121185169	121186059	up	novel	2.21361	0.000658294	Tmem56	NA	Rwdd3,Tmem56	NA	forward	forward	forward
2597	chr3	121285169	121285660	nochange	novel	1.25888	0.092163	Alg14	NA	Alg14	NA	reverse	forward	forward,reverse
2598	chr3	121851691	121853629	nochange	novel	-0.0926369	0.879613	Abcd3	NA	NA	Abcd3,Arhgap29,Gria2,Gucy1a3,D030025E07Rik,Kcnd3,Lrrc39,Tmem56,Slc44a3,Cenpe,Tcf7l1,Gm15401,Tgoln1,Kirrel,Gclm,Alpk1,Tnni3k,Frem2	forward	forward	forward
2599	chr3	121856085	121856933	up	novel	5.19844	7.10181e-08	Abcd3	NA	NA	D030025E07Rik,Kcnd3,Lrrc39,Tmem56,Slc44a3,Arhgap29,Cenpe,Tcf7l1,Gm15401,Tgoln1,Kirrel,Abcd3,Gclm,Alpk1,Tnni3k,Frem2,Ddah1,Fubp1,Nexn,Eml4	reverse	reverse	reverse
26	chr1	119520015	119520909	up	novel	1.50107	0.0240091	Tmem185b	NA	Ralb,Tmem185b,Epb4.1l5	Ppp1r12b	forward	forward	forward
260	chr1	57436147	57437263	up	novel	1.17842	0.0257703	9430016H08Rik	NA	1110034B05Rik,9430016H08Rik	NA	forward	forward	forward
2600	chr3	121874131	121875571	nochange	novel	0.637644	0.111792	Arhgap29	NA	NA	Ric8b,Obscn,Ddah1,Lor,Mrps28,Arhgap29	forward	forward	forward
2601	chr3	121905859	121907574	up	novel	1.0837	0.00187719	Arhgap29	NA	Arhgap29	F3,Nrxn3,Pkn2,Rod1,Kcnmb2,Rsrc1,Abca4,Veph1,Arhgap29,Col25a1,Grm1,Spast	reverse	reverse	reverse
2602	chr3	12221756	12222975	up	novel	1.28566	0.0436374	Slc10a5	NA	NA	NA	reverse	reverse	reverse
2603	chr3	122229179	122231166	nochange	novel	-0.731715	0.324756	Gclm	NA	Gclm,Dnttip2	Bcar3,Cxxc4	forward	forward	forward
2604	chr3	122625107	122626332	nochange	novel	0.668599	0.334938	Fnbp1l	NA	NA	Hs6st3,Tnni3k,Nr1h5,Sycp1,Abca4,Fnbp1l	reverse	reverse	reverse
2605	chr3	122985593	122989570	nochange	novel	0.91449	0.0872088	Usp53	NA	NA	NA	reverse	reverse	reverse
2606	chr3	123396324	123396770	nochange	novel	-0.739407	0.232793	Mettl14	NA	Mettl14	Alg14,Prss12,Ndst3,Egf,Lrba,Ptbp2,Myoz2,Mettl14,Snhg8,Aadacl2,Rxfp1,Accn5,S100a10	forward	forward	forward
2607	chr3	12362596	12363288	up	novel	1.29949	0.0356959	Slc10a5	NA	NA	Btbd9,Gm20356	reverse	reverse	reverse
2608	chr3	123743213	123743495	nochange	novel	-0.126076	0.817936	Mettl14	NA	NA	Frmpd4,Pde5a,Ndst3,Ptger3,Serpina3k,LOC624759	forward	forward	forward
2609	chr3	123926177	123927249	nochange	novel	-1.06415	0.0828368	Mettl14	NA	NA	Dppa2	forward	forward	forward
261	chr1	58510438	58512159	nochange	novel	0.955033	0.0483127	Fam126b	NA	Orc2,Fam126b	NA	reverse	reverse	reverse
2610	chr3	124385396	124386790	nochange	novel	-0.75935	0.00327993	Mettl14	NA	NA	NA	reverse	reverse	reverse
2611	chr3	127004985	127028466	nochange	novel	0.3143	0.0228986	Camk2d	NA;NA	NA	Ank2,Gm6289,Vav3,Alg14,Ndst4,Tnr,Igfbp3,Arsj,Mast4,Tnni3k,Tmem41a	reverse	reverse	reverse
2612	chr3	127029589	127029900	up	novel	3.65864	1.95458e-07	Camk2d	NA	NA	NA	forward	forward	forward
2613	chr3	127442690	127443037	down	novel	-2.82004	1.43792e-10	Tifa	NA	NA	Alpk1,Ralyl,Dkk2,Tacr3,4930579F01Rik,5730460C07Rik,Pdgfc	reverse	reverse	reverse
2614	chr3	127857925	127860080	nochange	novel	-0.727783	0.314553	Ap1ar	NA	Ap1ar	NA	forward	forward	forward
2615	chr3	127862933	127866833	nochange	novel	-0.448418	0.116272	Ap1ar	NA	NA	NA	forward	forward	forward
2616	chr3	129335653	129336127	nochange	novel	0.246761	0.743822	Elovl6	NA	NA	NA	forward	forward	forward
2617	chr3	130660255	130661129	nochange	novel	-0.128697	0.876428	Ostc	NA	Agxt2l1,Ostc	Ccdc109b,Col25a1,Npnt,2410004B18Rik,Bcl10,Iqcj-schip1,Camk2d,Usp29,Wars2	forward	forward	forward
2618	chr3	130683502	130684966	up	novel	2.716	2.10367e-15	Ostc	NA	Ostc,Rpl34-ps1	NA	forward	forward	forward
2619	chr3	131316224	131317891	down	novel	-1.66599	0.00255636	Sgms2	NA	Cyp2u1,Sgms2	NA	forward	forward	forward
262	chr1	59142346	59153422	nochange	novel	-0.87444	3.45207e-06	Als2	NA	Als2	NA	forward	forward	forward
2620	chr3	131492452	131497753	up	novel	1.00704	4.86654e-05	Sgms2	NA	NA	Camk2d,Dnajb4,Ttll7,Reg4,Cep110,Cttnbp2nl,Ank2,Hadh,Tet2,Unc5c,Notch2	reverse	reverse	reverse
2621	chr3	131516961	131517672	nochange	novel	-0.692619	0.309465	Sgms2	NA	NA	Mlf1,Cc2d1b,Orc1,Elovl6,Dock9,Krt85,Krt82,Krt84,Papss1,Fam53b	reverse	reverse	reverse
2622	chr3	132973056	132974386	down	novel	-8.33205	7.84711e-07	Ints12	NA	NA	NA	reverse	reverse	reverse
2623	chr3	133298447	133300593	nochange	novel	-0.616729	0.328781	Ppa2	NA	Ppa2	Aimp1,Bank1,Pard3,Npnt,Tet2,B930007M17Rik,Lrba,Gfra3,Cisd2	forward	forward	forward
2624	chr3	134205562	134208778	down	novel	-4.67044	8.68383e-09	Tet2	NA	NA	Krt13,Rtel1,Tacr3,Gm1653,Stag3,1700003H04Rik,Olfm3	reverse	reverse	reverse
2625	chr3	138358381	138359328	up	novel	1.92384	0.00542477	Adh6-ps1	NA	Adh6-ps1	Wdr20a,Sumf2,Phkg1,Cyp2u1,4930579F01Rik,Adh4,Rab3b,S100a8,Adh1,Adh6a,Adh6-ps1,Dapp1,4833424O15Rik,Olfm3,Dpyd,5730508B09Rik	forward	forward	forward
2626	chr3	140024309	140026924	nochange	novel	0.330469	0.625628	Rap1gds1	NA	NA	NA	forward	forward	forward
2627	chr3	142223865	142226339	nochange	novel	-0.223956	0.696975	Pdlim5	NA	Pdlim5	NA	forward	forward	forward
2628	chr3	142886793	142888203	up	novel	2.42539	9.53821e-06	Pkn2	NA	NA	Egf,Ppp3ca,Gtf2b,Pkn2,Trpc7	reverse	reverse	reverse
2629	chr3	142962741	142963881	nochange	novel	-0.431105	0.567123	Pkn2	NA	NA	4922501L14Rik,Lrrc7,Bmpr1b,Pdlim5,Unc5c	reverse	reverse	reverse
263	chr1	59399116	59399755	nochange	novel	0.263236	0.678584	Fzd7	NA	NA	Cdk15,Dcaf6,Vcl,Sumo1,Gm973,Pip4k2a,Tdrd9,Kcnb2,Aff3,Als2,Vps53,Fmn2,Foxp2,Igfn1,Gm15800	reverse	reverse	reverse
2630	chr3	145652833	145653916	up	novel	1.62977	0.0124432	Cyr61	NA	Cyr61	Dynll2,Ddah1	forward	forward	forward
2631	chr3	146838663	146839314	down	novel	-1.18499	0.000536907	Prkacb	NA	NA	Bmpr1b,Dpp6,Mpped2,Ddah1	forward	forward	forward
2632	chr3	14686363	14688081	up	novel	1.73135	1.22582e-08	1810022K09Rik	NA	NA	NA	forward	forward	forward
2633	chr3	14703483	14704773	nochange	novel	0.198588	0.850061	1810022K09Rik	NA	NA	4933432I03Rik,Celf4	forward	reverse	forward,reverse
2634	chr3	14710993	14712582	nochange	novel	1.29531	0.132769	1810022K09Rik	NA	NA	NA	forward	forward	forward
2635	chr3	147147711	147148296	nochange	novel	-0.261044	0.801142	Prkacb	NA	NA	Nhedc2,B930007M17Rik,St6galnac5	forward	forward	forward
2636	chr3	14717422	14719380	up	novel	1.24342	0.0224664	1810022K09Rik	NA	NA	NA	forward	forward	forward
2637	chr3	14726703	14728759	up	novel	5.17726	2.02323e-11	1810022K09Rik	NA	NA	Tnik,Rbfox1,Pcyt1b	forward	forward	forward
2638	chr3	14754740	14756755	up	novel	2.80166	3.91223e-08	Car3	NA	NA	NA	forward	reverse	forward,reverse
2639	chr3	147556311	147562210	nochange	novel	0.286002	0.642091	Prkacb	NA	NA	Sema4f,Ddah1,Pcdh10,1700027H10Rik	forward	forward	forward
264	chr1	59671985	59675927	nochange	novel	0.967082	0.000630192	Nop58	NA	Sumo1,Nop58	NA	reverse	reverse	reverse
2640	chr3	147863382	147863666	nochange	novel	0.632115	0.00616585	Lphn2	NA	NA	Ugcg,Dpyd,Lphn2,1700007B14Rik,Lypd1,Emcn,BC048403,Snhg8,D030025E07Rik,Hs3st4,Col25a1	reverse	reverse	reverse
2641	chr3	14808824	14810833	nochange	novel	-0.334322	0.637592	Car3	NA	NA	NA	forward	forward	forward
2642	chr3	149028844	149029630	up	novel	1.21911	5.2558e-06	Lphn2	NA	NA	Lphn2,Tet2,Unc5c,Gipc2,2700069I18Rik,Alpk1	reverse	reverse	reverse
2643	chr3	149624020	149630234	nochange	novel	0.240781	0.543323	Lphn2	NA;NA	NA	Palmd,Clca5,Trpm3,Snx7,Lphn2,Unc5c,Negr1,Vwa2,Afap1l2,Cpne8,Cdk8,Slc44a5,Col25a1	forward	forward	forward
2644	chr3	149659547	149660616	nochange	novel	0.541239	0.525407	Lphn2	NA	NA	Lgr6,Igbp1b,Sycp1,Npas3,Dtd1,Trerf1,2310030G06Rik	forward	forward	forward
2645	chr3	150072457	150073534	nochange	novel	-0.622872	0.0553777	Lphn2	NA	NA	NA	forward	forward	forward
2646	chr3	151726316	151727921	nochange	novel	-1.27306	0.0977327	Dnajb4	NA	NA	NA	forward	forward	forward
2647	chr3	152014687	152016764	nochange	novel	-0.315868	0.763987	Dnajb4	NA	NA	Prim2,Gm6289,B930007M17Rik	reverse	reverse	reverse
2648	chr3	15355237	15356165	nochange	novel	1.06909	0.216018	Car3	NA	NA	NA	forward	forward	forward
2649	chr3	154419286	154419851	nochange	novel	0.254029	0.775316	Acadm	NA	NA	4930570G19Rik,Sec24b	forward	forward	forward
265	chr1	60609171	60609979	nochange	novel	0.443774	0.579706	Raph1	NA	NA	Ankrd44,Cdk15,Ica1l,Raph1,Icos,Creb1,Nfkb1,Phka1,Gm3646,Nbeal1,Abi2,Reep3,E130307A14Rik,Traf3ip2,Kcnh4,Fam117b,Clybl,Pard3b	reverse	reverse	reverse
2650	chr3	155584938	155585492	nochange	novel	0.459532	0.580429	Fpgt	NA	NA	D030025E07Rik,Lrriq3	forward	forward	forward
2651	chr3	157729229	157730446	nochange	novel	0.630584	0.214457	Cth	NA	NA	Lrrc7,Ptger3,Itga2b,Col25a1,Cdc14a,Unc5c,Zranb2,St6galnac3,Ccdc85c,Luzp2	forward	forward	forward
2652	chr3	157928931	157930291	nochange	novel	0.503708	0.525407	Ankrd13c	NA	Cth,Ankrd13c	Ankrd13c,Lrrc40,Lrrc7,4930564D02Rik,Cth,Trim2,Ak5,Pde4d,Rala,Depdc1a,Vps13d	reverse	forward	forward,reverse
2653	chr3	16699325	16700380	nochange	novel	-0.58866	0.253581	Ythdf3	NA	NA	Tnni3k,Nlgn1,Sumo1,Pld1	reverse	reverse	reverse
2654	chr3	16799209	16800758	nochange	novel	0.44274	0.702287	Ythdf3	NA	NA	Ythdf3	forward	reverse	forward,reverse
2655	chr3	18008706	18011618	down	novel	-1.09878	8.6811e-06	Cyp7b1	NA	NA	Cyp7b1,Nr3c2,Gpc4,Rufy3,Ralyl,Egfem1,Dclk1,Rarres1	reverse	reverse	reverse
2656	chr3	18289439	18291969	nochange	novel	-0.147741	0.809866	Cyp7b1	NA	NA	Ralyl,Spata16,Slc22a20,Pola2	reverse	reverse	reverse
2657	chr3	18623914	18626089	nochange	novel	0.773689	0.0628485	Armc1	NA	NA	Celf2,Cyp7b1,Xylt1,Fgd4,Ndst4,Gm3143,Lpar4,4930433B08Rik,Dnajc5b,Kcnab1,Dhx36,Hells,U2af2,Egfem1,Fam19a5,Hltf	reverse	forward	forward,reverse
2658	chr3	19314349	19318249	nochange	novel	0.0761578	0.886298	Pde7a	NA	NA	March3,Pde7a	reverse	reverse	reverse
2659	chr3	21982345	21984113	up	novel	4.36052	1.41787e-06	Tbl1xr1	NA	NA	Gyg,Hspbap1,Tbl1xr1,Auh,Trim45,Ttf2,Exoc4,Fabp12,Spata16,Gm5567	forward	forward	forward
266	chr1	60636693	60637717	down	novel	-8.02449	3.80223e-06	Raph1	NA	NA	Cd84,Kcnq5,Mgat4a,9330175M20Rik,Ppfia2,Nrp2,Carf,Raph1,Stk17b,Cyp20a1,Slc29a3,Rnf152,Parg,Icos,Mlph,AI314180	reverse	reverse	reverse
2660	chr3	22374303	22376530	nochange	novel	-0.807547	0.512551	Tbl1xr1	NA	NA	Ugcg,Alk,Veph1,Wtip,Tbl1xr1,Sfi1,Bcar3	forward	forward	forward
2661	chr3	23803476	23804528	nochange	novel	-0.609219	0.407893	Tbl1xr1	NA	NA	Tas2r122,Myh8	forward	forward	forward
2662	chr3	23850477	23854633	down	novel	-1.01555	0.044976	Tbl1xr1	NA	NA	Cyp7b1,Tnik,Nlgn1,Impa1,2610316D01Rik,Pdpk1,Vstm2l	forward	forward	forward
2663	chr3	23884019	23885512	nochange	novel	-0.571077	0.452668	Tbl1xr1	NA	NA	NA	forward	forward	forward
2664	chr3	23889502	23890978	nochange	novel	-1.2409	0.160407	Tbl1xr1	NA	NA	Gabrg2	forward	forward	forward
2665	chr3	23916940	23919576	nochange	novel	1.00955	0.0636651	Tbl1xr1	NA	NA	NA	forward	forward	forward
2666	chr3	23942797	23943473	nochange	novel	0.883216	0.211688	Tbl1xr1	NA	NA	Ntng1,Nlgn1,Spata16,Iqcj-schip1	forward	forward	forward
2667	chr3	23969761	23970616	nochange	novel	-0.408827	0.708931	Tbl1xr1	NA	NA	Otud7a,Ptprc,Nlgn1,Il1rapl2	forward	forward	forward
2668	chr3	23988321	23991471	down	novel	-1.90088	6.32009e-06	Tbl1xr1	NA	NA	Atp6v1d	forward	forward	forward
2669	chr3	24011455	24015818	nochange	novel	-0.615119	0.212975	Tbl1xr1	NA	NA	Klhl4,Spata16,Mecom,Car2,Ap1ar,Nlgn1	forward	forward	forward
267	chr1	60641165	60643829	up	novel	1.49242	0.00105504	Raph1	NA	NA	Cd84,Kcnq5,Mgat4a,9330175M20Rik,Ppfia2,Nrp2,Carf,Raph1,Stk17b,Cyp20a1,Slc29a3,Rnf152,Parg,Icos,Mlph,AI314180,Ilkap,Nmnat2	reverse	reverse	reverse
2670	chr3	24082802	24084212	nochange	novel	0.130074	0.841399	Tbl1xr1	NA	NA	Spata16	forward	forward	forward
2671	chr3	24140624	24142144	nochange	novel	-0.617263	0.431641	Tbl1xr1	NA	NA	Nlgn1,Nbea,Ralyl	forward	forward	forward
2672	chr3	24157113	24159147	down	novel	-1.8708	7.48601e-05	Tbl1xr1	NA	NA	Nrxn3,Ralyl	forward	forward	forward
2673	chr3	24167668	24169979	down	novel	-1.78298	0.0137811	Tbl1xr1	NA	NA	Ralyl,Slc7a12,4632415L05Rik,Samd9l,Zfpm2,1810041L15Rik,Nlgn1	forward	forward	forward
2674	chr3	24170615	24171394	nochange	novel	-0.394582	0.667039	Tbl1xr1	NA	NA	Nlgn1	forward	forward	forward
2675	chr3	24275124	24276420	down	novel	-7.81486	7.30721e-06	Tbl1xr1	NA	NA	NA	reverse	reverse	reverse
2676	chr3	24279667	24281232	nochange	novel	-0.0285732	0.974449	Tbl1xr1	NA	NA	NA	forward	forward	forward
2677	chr3	24320884	24321731	down	novel	-7.59921	1.96229e-05	Tbl1xr1	NA	NA	Mecom,1700012P22Rik,Nlgn1,4930419G24Rik,Pex5l,Pramef6,Slit2,Gabrg3	reverse	reverse	reverse
2678	chr3	24332226	24334380	nochange	novel	-0.925142	0.00675474	Tbl1xr1	NA	NA	Fndc3b,Usp53,Ralyl,Nlgn1,Mecom	reverse	reverse	reverse
2679	chr3	24358628	24360042	nochange	novel	-0.536909	0.596778	Tbl1xr1	NA	NA	Cdh22,Ralyl,4930592A05Rik,Cth	forward	forward	forward
268	chr1	60667600	60669205	down	novel	-2.48374	2.03959e-11	Raph1	NA	NA	Raph1,Vta1,G3bp1,Gm5475,Slc11a2,Galns	reverse	reverse	reverse
2680	chr3	24412992	24414100	nochange	novel	-1.934	0.0702782	Tbl1xr1	NA	NA	Tnik,9930013L23Rik,Tbl1xr1,Spata16	forward	forward	forward
2681	chr3	24501145	24503216	nochange	novel	0.245619	0.711615	Tbl1xr1	NA	NA	Kcnq5,A230057D06Rik	forward	forward	forward
2682	chr3	24525708	24527577	nochange	novel	-0.29108	0.690678	Tbl1xr1	NA	NA	1700008P02Rik,Ppm1l,Ppp3ca,A330076H08Rik,Kcnmb2,Mecom,D4Bwg0951e	forward	forward	forward
2683	chr3	24553300	24555152	nochange	novel	0.456701	0.544276	Tbl1xr1	NA	NA	4930539N22Rik,Ralyl,Nlgn1,Spata16,Arhgef26,Iqcj-schip1,Cntnap2,Golim4,Pxmp3	forward	forward	forward
2684	chr3	24557495	24558285	up	novel	1.73405	0.0191847	Tbl1xr1	NA	NA	Cntnap2,Golim4,Pxmp3,Nlgn1	forward	forward	forward
2685	chr3	24576479	24578362	nochange	novel	-0.379218	0.567277	Tbl1xr1	NA	NA	Ireb2,Kirrel,Cntnap2	forward	forward	forward
2686	chr3	24612708	24615147	down	novel	-2.70662	0.000155901	Tbl1xr1	NA	NA	NA	forward	forward	forward
2687	chr3	24642046	24643819	nochange	novel	-0.189933	0.824756	Nceh1	NA	NA	Nlgn1,Zfp735,Usp13,Yeats4,Spata16	forward	forward	forward
2688	chr3	24660583	24660844	up	novel	1.59829	0.0132371	Nceh1	NA	NA	Frem2	forward	forward	forward
2689	chr3	24669605	24670323	nochange	novel	-0.725207	0.290352	Nceh1	NA	NA	Nbea	forward	forward	forward
269	chr1	60703763	60705842	nochange	novel	0.412059	0.136594	Raph1	NA	NA	Sept2,Zfp707,Cd28	reverse	reverse	reverse
2690	chr3	24702892	24711372	nochange	novel	0.899656	0.000405669	Nceh1	NA	NA	Nlgn1,Egfem1,Fam154a,Dpysl3,Dcun1d1,2610316D01Rik	forward	forward	forward
2691	chr3	24712927	24715465	nochange	novel	1.01674	0.0675355	Nceh1	NA	NA	Dcun1d1,2610316D01Rik,Spata16	forward	forward	forward
2692	chr3	24723657	24727518	nochange	novel	-0.745908	0.0855382	Nceh1	NA	NA	Spata16,Rbfox3,Veph1	forward	forward	forward
2693	chr3	24752322	24753631	down	novel	-2.3936	3.95473e-05	Nceh1	NA	NA	Mpp7,Spata16,Cpa4,Hbb-bh2,Hbb-bh1,Gyg	forward	forward	forward
2694	chr3	24754984	24756336	nochange	novel	-0.431784	0.474997	Nceh1	NA	NA	Mpp7,Spata16,Cpa4,Hbb-bh2,Hbb-bh1,Gyg	forward	forward	forward
2695	chr3	27863027	27863720	nochange	known	0.0472146	0.942021	Tnfsf10	NA	NA	NA	forward	forward	forward
2696	chr3	28199096	28201084	nochange	novel	0.631131	0.505808	Slc2a2	NA	NA	Ddah1,Tnik,Kcnq5,Eif3a,Nlgn1,Pld1,Arnt	reverse	forward	forward,reverse
2697	chr3	28748434	28748864	up	novel	2.13974	0.00580432	Slc2a2	NA	NA	NA	reverse	reverse	reverse
2698	chr3	28763668	28765165	nochange	novel	-0.310304	0.765086	Rpl22l1	NA	Rpl22l1	Egfem1,Fggy	forward	forward	forward
2699	chr3	28850032	28850891	nochange	novel	0.562604	0.567277	Rpl22l1	NA	Rpl22l1	Zfp263,Gm1527	reverse	reverse	reverse
27	chr1	119650267	119652876	nochange	novel	-0.482233	0.345559	Epb4.1l5	NA	NA	NA	forward	forward	forward
270	chr1	6181899	6183505	nochange	novel	-1.54921	0.0542625	Rb1cc1	NA	Rb1cc1	Col23a1,Rgs20,Rb1cc1,3110035E14Rik,2610203C22Rik,Nckap5,Atp6v1h,Hibch	forward	forward	forward
2700	chr3	30564098	30565638	nochange	novel	-0.795014	0.449591	Mynn	NA	Mynn	Mecom,Samd7,Mrpl47,Actl6a,Cdk6,Tnik,March11,Kcnmb2,Ccna2,Bbs7,Sclt1,Egfem1,Slc7a14,Ndst3,2010002M12Rik,Sec62,Prkci,Gpr160,Ankrd27,Naaladl1,Phc3	forward	forward	forward
2701	chr3	31340664	31342564	nochange	novel	-0.527668	0.663833	Prkci	NA	NA	Slc7a14,Ltbp1,Gm2011	reverse	reverse	reverse
2702	chr3	32395947	32423333	nochange	novel	0.339543	0.00659436	Pik3ca	NA;NA	Pik3ca	4930429B21Rik,Zmat3,Cd101,Kcnmb3,Mecom,Rapgef2,Epha3,Supt3h,Gnb4,Zfhx4,Slc26a6,Ftl1,Grina,Gtpbp5,Rab3ip,4933412E12Rik,Orc1,Prpf38a,Klhdc8b,Ccdc71,4930558J18Rik,1700066M21Rik,Pex19,Topbp1,Zc3h11a,Rps3a,Insig1,Chchd10,Prdx1,AV051173,B230208H17Rik,4921530D09Rik,Dpp6,Jup,Clock,Ube2v2,Pnpla8,2410042D21Rik,Nmb,Mphosph9,2810006K23Rik,Polr2a,Opa1,Glmn,Rpap2,Zzz3,Sertad3,Fbf1,Parp12,4930599N23Rik,Malat1,P…	reverse	reverse	reverse
2703	chr3	35706961	35711998	nochange	novel	0.11876	0.87808	Atp11b	NA	Atp11b	Fndc3b,Ublcp1,Atp11b,Gm12504,Rnf38,Sgk1,D3Ertd254e	reverse	reverse	reverse
2704	chr3	3867945	3869611	nochange	novel	0.113458	0.904314	Zfhx4	NA	NA	NA	forward	forward	forward
2705	chr3	39357305	39359188	nochange	novel	0.450286	0.0629475	Plk4	NA	NA	Casp14,Tpd52,Cpa6,Slc7a14	forward	forward	forward
2706	chr3	39877464	39879287	nochange	novel	0.701971	0.520501	Plk4	NA	NA	Pex5l,Gdap2	forward	forward	forward
2707	chr3	41089045	41089836	up	novel	5.14276	2.47842e-07	Pgrmc2	NA	Pgrmc2	Grm1,Mbnl1,Kpna4,Gm1647	reverse	reverse	reverse
2708	chr3	41408538	41409563	nochange	novel	0.724552	0.236564	C430002E04Rik	NA	NA	Fam48a,Eya1,Neat1	forward	forward	forward
2709	chr3	41432579	41433721	down	novel	-1.65618	0.015318	C430002E04Rik	NA	NA	Fam164a,Atrnl1,Sclt1,Lrriq4,Slc7a11,Sun3,Hus1,Phf17,Zfhx4,Gyg,Fndc3b	forward	forward	forward
271	chr1	63364400	63365819	nochange	novel	0.777624	0.422621	Eef1b2	NA	NA	NA	forward	forward	forward
2710	chr3	41445115	41447390	nochange	novel	0.0842701	0.922058	C430002E04Rik	NA	C430002E04Rik	Gyg,Rap1gds1,Accn5,Iqcj-schip1,Erg,Phf17,Pex14,Wfdc16,Fat4	forward	forward	forward
2711	chr3	41451655	41453715	down	novel	-2.34695	1.29032e-05	C430002E04Rik	NA	C430002E04Rik	Erg,Phf17,Pex14,Wfdc16,Fat4,Fmn2,Rptor,Tln2,Fabp4,Sclt1,D3Ertd751e,Vmn2r1,Tpd52	forward	forward	forward
2712	chr3	43147754	43150001	nochange	novel	0.234412	0.718498	C430002E04Rik	NA	NA	Iqcj-schip1,Fstl5	reverse	reverse	reverse
2713	chr3	44628620	44629139	down	novel	-1.11064	2.39238e-06	C430002E04Rik	NA	NA	Zfp42	reverse	reverse	reverse
2714	chr3	44652462	44653453	nochange	novel	1.04055	0.22923	C430002E04Rik	NA	NA	Zfp42	forward	forward	forward
2715	chr3	45580422	45581384	nochange	novel	-1.10353	0.114718	C430002E04Rik	NA	NA	Fat4,Egfem1,Atp8b1,2610316D01Rik	reverse	reverse	reverse
2716	chr3	45586586	45586972	nochange	novel	1.05189	0.195023	C430002E04Rik	NA	NA	NA	forward	forward	forward
2717	chr3	46310348	46310935	nochange	novel	0.344621	0.48219	C430002E04Rik	NA	NA	Pex5l	reverse	reverse	reverse
2718	chr3	47049070	47051203	nochange	novel	0.170572	0.766869	Ccrn4l	NA	NA	Tmcc1,Klhl1,Ulk4	forward	forward	forward
2719	chr3	47482489	47485612	nochange	novel	0.912399	0.000204176	Ccrn4l	NA	NA	4932416H05Rik,Stk35,Cacnb4,C130079G13Rik,Nlgn1,Lce1k	reverse	reverse	reverse
272	chr1	63434012	63434709	down	novel	-1.71143	0.0165957	Eef1b2	NA	NA	Rbfox2,Adam23,Abca12,Mff,Col4a3,Fastkd2,Mdh1b,Creb1,Pard3b,4933417E11Rik,Smarcal1	reverse	reverse	reverse
2720	chr3	48931287	48931974	nochange	novel	0.394806	0.667152	Ccrn4l	NA	NA	Nbn,Gria2,Ccbe1	forward	forward	forward
2721	chr3	49377456	49377937	nochange	novel	0.144807	0.787956	Ccrn4l	NA	NA	Ugcg	forward	forward	forward
2722	chr3	49381038	49382121	down	novel	-1.87732	0.0111637	Ccrn4l	NA	NA	Ugcg	forward	forward	forward
2723	chr3	51156377	51157313	up	novel	8.49221	4.82944e-07	Ccrn4l	NA	NA	Arhgef26,Kcnab1,Ap2a2,Eaf2,Prune,Aplp1,Mis12,Derl2	reverse	reverse	reverse
2724	chr3	51200639	51203221	nochange	novel	0.8766	0.00118701	Ccrn4l	NA	Ccrn4l	Arrdc3,Prkag2	reverse	forward	forward,reverse
2725	chr3	51203874	51205397	nochange	novel	-0.806777	0.139561	Ccrn4l	NA	Ccrn4l	NA	forward	forward	forward
2726	chr3	51338805	51341750	nochange	novel	0.0561242	0.897066	Ndufc1	NA	NA	Plk4,Elf2,Camk2d,Pcmt1,Spnb2,4930583H14Rik,Car3,Naa15,Arhgef26,Alk,Iqcj-schip1,8030462N17Rik,Ccrn4l,Cdc14a,Gm16517,Tex14,Wscd2,Zfp647,Tmem107,Malat1,Nono,Ddx27,Slc25a40,Dbf4,Zfp521,Gtf2a1,Cit,Gtf3c6,Tagln2,Myst1,Sarnp,Ormdl2,Hist1h4a,Hist1h1a,Stmn1,Msh5,Snord104,Eif4a2,Lsm2,Rpl36al,Mgat2,Slc38a2,Rpl37a,Glul,Pim3,Ppia,Atp5b,Mrpl4,Polr2a,Dbnl,1110019D14Rik,2610001J05Rik,Vps37c,Hist4h4	forward	forward	forward
2727	chr3	51619925	51622884	nochange	novel	0.980341	0.0591846	Rab33b	NA	NA	NA	reverse	reverse	reverse
2728	chr3	52399038	52399810	up	novel	4.13	2.14523e-07	Foxo1	NA	NA	Pnpla7,Rnf130,Stxbp3a,Nkain1	reverse	reverse	reverse
2729	chr3	52487820	52489763	nochange	novel	-0.54918	0.456716	Foxo1	NA	NA	Maml3,Ccar1,Spata16,Spata5,Golga2,Swi5,1700012I11Rik,Spsb1,Nrg1,Abce1	reverse	reverse	reverse
273	chr1	64318666	64319945	up	novel	2.03725	0.00645334	Creb1	NA	NA	Klf7,Rfwd2,Pikfyve,Slco6c1,Mdh1b,Neto2,Bai3,Tnr,6030407O03Rik,Ing5,D2hgdh,Satb2,Adam23	forward	forward	forward
2730	chr3	52612733	52614209	nochange	novel	-0.608098	0.544276	Foxo1	NA	NA	Dph5,Naa15,Pcgf6,Trim33,Maml3,Tmem38a,Dyrk1a,Taf4b,Dscaml1	reverse	reverse	reverse
2731	chr3	52616992	52619325	nochange	novel	0.732781	0.016981	Foxo1	NA	NA	NA	forward	forward	forward
2732	chr3	54481422	54483031	nochange	novel	-0.0459178	0.934766	Fam48a	NA	NA	Frem2,Trpc4,Med12l,Kpna4,Gm1647,Pde4dip,Maml3,Dclk1,Pdcd10,Tm9sf2	reverse	reverse	reverse
2733	chr3	57350430	57387848	nochange	novel	-0.455369	7.6631e-05	Tm4sf4	NA;NA;NA	Tm4sf4	Pabpc1,Iqcj-schip1,Olfm3,Dclk1,4930509J09Rik,LOC626082,Thsd4,Hcn1,Pfn2,Pclo,Hiat1,Mcoln2,Tsc22d2	forward	forward	forward
2734	chr3	57403882	57404166	nochange	novel	-0.154665	0.359169	Tm4sf4	NA	Tm4sf4	Spata16,Pfn2,4930419G24Rik,Pex5l,Egfem1,Smchd1,Gfm1,Lxn	forward	forward	forward
2735	chr3	5750706	5751290	nochange	novel	0.233802	0.691936	Pxmp3	NA	NA	Celf2,Zfhx4,Vcam1,Kcnmb2,Stmn2,Fmn2,Angpt4,Fndc3b	reverse	reverse	reverse
2736	chr3	57696674	57697339	up	novel	2.17297	8.37876e-09	Rnf13	NA	Commd2,Rnf13	NA	forward	forward	forward
2737	chr3	57884906	57886301	up	novel	1.39451	0.0108692	Pfn2	NA	Pfn2	Efhc1,Commd2,Aadac,Wwtr1,Pfn2,Veph1,Enox2,Ift80,4930467D21Rik,Spg20	reverse	reverse	reverse
2738	chr3	57897845	57898811	nochange	novel	-0.711247	0.340138	Pfn2	NA	NA	Suz12,Med12l,Vmn2r3,Wwtr1,Pfn2,Lrrc39,Adh6-ps1,Spag17,March1,Aldh18a1,F3,Foxo1,Gm6981	reverse	reverse	reverse
2739	chr3	57909116	57910085	nochange	novel	0.743018	0.301447	Pfn2	NA	NA	1700112E06Rik	reverse	reverse	reverse
274	chr1	64416802	64417063	down	novel	-2.00601	3.03648e-08	Creb1	NA	NA	Aff3,Bcas3,Nubpl,Abca1,Plcl1,Gm13749,Dytn,Rarb,Creb1,Dock10,Armc9,Pard3b,Adam23,Ptpn4,Mff,Slc2a13,Slc19a3,Ptpn18,Pebp4	forward	forward	forward
2740	chr3	57927578	57928981	nochange	novel	0.307579	0.804656	Pfn2	NA	NA	Gm3143,Gm410,Ndst4,Gucy1a3,Ccdc57,Tns3,Iqcj-schip1,Pdgfc	reverse	reverse	reverse
2741	chr3	57962164	57963731	down	novel	-2.08083	0.000162272	Pfn2	NA	NA	Rnf13,Phtf1,Afap1l1,Spag17,Adh4,Cldn22,Wwc2,Nbea,A330093E20Rik,Sucnr1,Arhgef26,Iqcj-schip1,4930473A06Rik,Recql,Golt1b	reverse	reverse	reverse
2742	chr3	58030536	58035254	down	novel	-2.33658	4.86997e-11	Pfn2	NA	NA	Tm4sf4,Klhl14,Mxd1,Snrnp27,Spg20,A730037C10Rik,Rnf13,Aadacl2,Mtap4,Hao2	forward	forward	forward
2743	chr3	58054133	58057956	down	novel	-1.31728	0.00144105	Pfn2	NA	NA	Bhlhe22,Mecom,Iqcj-schip1,Lce1b,Lce1a1,Bst1,2610316D01Rik,Casq2,Slc33a1	forward	forward	forward
2744	chr3	58060578	58063444	nochange	novel	-0.682988	0.139561	Pfn2	NA	NA	Bst1,2610316D01Rik,Casq2,Slc33a1,Chst9	forward	forward	forward
2745	chr3	58078714	58081027	down	novel	-1.67985	8.4439e-05	Pfn2	NA	NA	NA	forward	forward	forward
2746	chr3	58102465	58105660	nochange	novel	-0.58355	0.0933776	Pfn2	NA	NA	Gm410,Rnf13,Nlgn1,Tnik,Clrn1,Gm7173	forward	forward	forward
2747	chr3	58371886	58373000	nochange	known	0.542599	0.332116	Tsc22d2	NA	Tsc22d2	Rnf13,Cdc14a,Cbfa2t2,Ralyl,Adck1,Col25a1,Wwtr1,Hrasls5,Tsc22d2,Serp1,Eif2a,Pde5a,Med12l,Kcnab1,A730090N16Rik,Rxfp1,Mgmt,Mrpl47,Ndufb5	forward	forward	forward
2748	chr3	5860204	5860942	nochange	novel	0.846606	3.4976e-21	Pxmp3	NA	NA	Lars2	reverse	reverse	reverse
2749	chr3	59431681	59433152	nochange	novel	0.740422	0.0527008	Aadac	NA	NA	Fstl5,Dnajc5	reverse	reverse	reverse
275	chr1	64993802	64994667	nochange	known	-0.469163	0.0528783	Idh1	NA	NA	NA	forward	forward	forward
2750	chr3	59565826	59567188	nochange	novel	1.37964	0.0947767	Aadac	NA	NA	Maml3	reverse	reverse	reverse
2751	chr3	59796993	59799084	nochange	novel	0.164664	0.878192	Aadac	NA	NA	5031434O11Rik,Setd7,Snrpc,Gm8298	reverse	reverse	reverse
2752	chr3	60167092	60170440	nochange	novel	0.30479	0.298695	Sucnr1	NA	NA	Acin1,Cpne4,Dclk1,Gm9696,Bcl2l15,Mbnl1,Mme,Prr9,4930473A06Rik,Alyref,Npb,Anapc11,Tnik,Rnf13,Gm8298,Otop3,Ncald	reverse	forward	forward,reverse
2753	chr3	60877215	60878961	nochange	novel	-0.190145	0.723811	Mbnl1	NA	NA	Trim2	reverse	reverse	reverse
2754	chr3	61269383	61274833	nochange	novel	0.225823	0.724889	Rap2b	NA	NA	Rap2b,Lhfp,Actrt1,4930515L19Rik,Slc2a2,Tm4sf1,Elmo1,Cacna1f,Ccdc22	reverse	reverse	reverse
2755	chr3	62158958	62159571	down	novel	-1.18143	8.33339e-16	Arhgef26	NA	NA	Pard3b,Iqcj-schip1,Onecut3,Cdk8,Filip1l,2610528E23Rik	reverse	reverse	reverse
2756	chr3	63509568	63510650	nochange	novel	-0.293472	0.275775	Slc33a1	NA	NA	Nbea,Gm6602,Plch1,Ndst3,Vmn2r3,Vmn2r-ps11,Magi3,Ntng1	forward	forward	forward
2757	chr3	63967561	63970118	nochange	novel	0.352652	0.514106	Gmps	NA	Slc33a1,Gmps	NA	reverse	reverse	reverse
2758	chr3	64043789	64045715	up	novel	2.11198	1.30691e-05	Gmps	NA	NA	NA	reverse	reverse	reverse
2759	chr3	65972783	65976594	nochange	known	-0.656337	0.00931602	Ccnl1	NA	Ccnl1	Nbea,Polr3c,Lekr1,Ccnl1,Chsy1,Dnpep,Fam53b,Vax2,Vax2os2,Zbtb37,Snx29,Sh3d19,Clasp1,Ppm1l,Usp26,Qrfpr,Alpk2,Ahcyl1,Pfdn2,Nit1,Dedd,Ccna2,Bbs7,Kcnab1,Pfkm,Senp1,Cct3,0610031J06Rik,1810064F22Rik,Pogk,Dgkd,Elf3,Napepld,Hhat,Hist1h4a,Atp6v0c,Pank2,Rtel1,2410089E03Rik,Rfxap,Atp5b,Poldip3,Rnu12,Snhg5,Alyref2,Sec63,Tax1bp1,Gatad2a,H2afx,Fam100b,Cgn,Shisa4,Fbxo11,Tusc5,Zfp322a,BC003965,1810013D10Rik,Cenpa…	reverse	reverse	reverse
276	chr1	67061399	67062590	nochange	novel	-0.36873	0.684477	Cps1	NA	NA	Lancl1,Cps1,Sh3kbp1,Erbb4,Pard3b,Pign,2310035C23Rik,Abca12,Socs6	reverse	reverse	reverse
2760	chr3	66456067	66456948	nochange	novel	0.761901	0.335013	Ccnl1	NA	NA	Iqcj-schip1,Rsrc1	reverse	reverse	reverse
2761	chr3	66855510	66857020	nochange	novel	0.260076	0.833356	Rsrc1	NA	NA	Pld1,Glyat	reverse	reverse	reverse
2762	chr3	67547043	67548366	nochange	novel	1.12588	0.0779046	Mfsd1	NA	Mfsd1	Rsrc1,Tbpl1,4930422G04Rik,Iqcj-schip1,Veph1,Rarres1,Gpr98,Lpar3,Pet112l,Mtpn,Gfm1,Slc41a2,Fstl5	forward	forward	forward
2763	chr3	67553541	67554582	nochange	novel	-0.749382	0.397909	Mfsd1	NA	Mfsd1	Iqcj-schip1,Gfm1,Slc41a2,Fstl5,A930005I04Rik,Svop,Nbea,Mab21l1,Rsrc1,Rwdd3,Rarres1,Ak5,Cwf19l1	forward	forward	forward
2764	chr3	68681387	68682819	nochange	novel	1.23713	0.192779	Smc4	NA	NA	NA	forward	reverse	forward,reverse
2765	chr3	68736367	68739481	nochange	novel	-0.241936	0.814499	Smc4	NA	NA	Il12a,Ift80,Sec24b,Kpna4,Eif2a,Iqcj-schip1,Gipc2,1110032F04Rik,Pum1	forward	forward	forward
2766	chr3	69185434	69186534	nochange	novel	-0.197266	0.772904	Kpna4	NA	NA	Ect2,Gm1647,Celsr1,Epb4.1l4a,Neurog2,Sema4a,Ift80,Clec18a,Ppp1r12b,1700017G19Rik,Cog6,Mipep,Ppm1l,Cgn,Tec,Dock6,Prkab2,Fmo5,Smc4,Kpna4,9430031J16Rik,Lrig2,Ints3,Notch2,Plcl1,Zfand3,Asah2,Gramd1b	reverse	reverse	reverse
2767	chr3	69648513	69649719	down	novel	-1.00275	0.00041823	Nmd3	NA	NA	Ppm1l,Pde4dip,Nphp4,Ift80,Kpna4,Gm1647,Neo1	forward	forward	forward
2768	chr3	69771471	69772461	up	novel	1.93429	0.00757531	Nmd3	NA	Nmd3	Lhfp,Vmn2r-ps11,Iqcj-schip1,Igsf3,Wdr3	reverse	reverse	reverse
2769	chr3	69963219	69965433	nochange	novel	0.54124	0.0314717	Nmd3	NA	NA	Kcnab1,Ppm1l,Otol1,Tiparp,Rsrc1,Erbb2ip,Pde5a,Clca3,Bche,Lce3a,Iqcj-schip1,4833424O15Rik,Pcdh18,Nmd3,Slc7a14,Lhfp,Arsj,2700069I18Rik,Mrps27	reverse	reverse	reverse
277	chr1	67066891	67068367	nochange	novel	0.918946	0.197406	Cps1	NA	NA	Unc80,Sulf1,Dnahc7a	forward	forward	forward
2770	chr3	7092106	7093023	nochange	novel	-1.19897	0.232793	Pxmp3	NA	NA	NA	forward	forward	forward
2771	chr3	7195694	7197202	nochange	novel	-0.612955	0.599406	Mrps28	NA	NA	NA	forward	reverse	forward,reverse
2772	chr3	73000819	73001908	down	novel	-3.09881	1.56716e-05	Bche	NA	NA	4930423M02Rik,Ralyl,Kcnab1,Iqcj-schip1,Amy2b,Sis	forward	forward	forward
2773	chr3	73709820	73710168	down	novel	-3.04785	2.69222e-11	Bche	NA	NA	NA	forward	forward	forward
2774	chr3	73715963	73716247	nochange	novel	-0.785534	2.98859e-09	Bche	NA	NA	Fnip2,Nox4,Aadacl2,Iqcj-schip1,2610316D01Rik,Bche	reverse	reverse	reverse
2775	chr3	74056244	74056716	nochange	novel	0.0147778	0.985323	Bche	NA	NA	Fstl5,Arl5a,Gm20356,Tdrd6	reverse	reverse	reverse
2776	chr3	75348451	75353266	nochange	novel	0.181506	0.806521	Pdcd10	NA	NA	Pcdh10,Nbea,Serpini2,Mdn1,Olfr206,Zranb2,4930564K09Rik,Gfm1,Enpep,Negr1,Veph1,Cdh12,Cttnbp2nl	reverse	reverse	reverse
2777	chr3	76850268	76852606	up	novel	1.512	5.40144e-13	Golim4	NA	NA	Mrps28	forward	forward	forward
2778	chr3	77144414	77145093	nochange	novel	-0.932521	0.00582387	Golim4	NA	NA	Fstl5,Zbbx,Iqcj-schip1,Rxfp1	forward	forward	forward
2779	chr3	77597394	77602089	nochange	novel	-0.210165	0.772904	Rapgef2	NA	NA	NA	forward	forward	forward
278	chr1	67075676	67079718	nochange	novel	-0.295676	0.0940165	Cps1	NA;NA;NA	Cps1	Spag16,Lancl1,Erc2,Cps1,Erbb4,Irs1,Ano7,Ppp1r7,Pam,1110028C15Rik,Adarb2,Unc80,Ihh,Mtap2,Nckap5,Rgs7	reverse	reverse	reverse
2780	chr3	78743569	78745178	nochange	novel	-0.321082	0.805887	Rapgef2	NA	NA	NA	reverse	forward	forward,reverse
2781	chr3	78965552	78967144	nochange	novel	-0.168074	0.748616	Rapgef2	NA	NA	Gm6634,Rapgef2,Ankrd50,Tsc22d2,Cd226,Ntng1,Fnip2,C230024C17,Sclt1,Camk2d,Gucy1a3,Prkch,Tet2,Tnik,Tbx15,Cav1	forward	forward	forward
2782	chr3	79843863	79845394	nochange	novel	-0.483117	0.598535	Etfdh	NA	NA	Tmem144,Synpo2	reverse	reverse	reverse
2783	chr3	79969821	79970224	up	novel	1.29529	0.0261482	Etfdh	NA	NA	NA	reverse	reverse	reverse
2784	chr3	81311949	81312919	up	novel	2.48204	0.00186537	Ctso	NA	NA	NA	forward	forward	forward
2785	chr3	81701947	81702231	down	novel	-1.17962	1.06182e-30	Ctso	NA	NA	NA	forward	forward	forward
2786	chr3	81980389	81993354	nochange	novel	0.116037	0.502284	Accn5	NA;NA	Ctso,Tdo2,Accn5,Gucy1b3	NA	forward	reverse	forward,reverse
2787	chr3	8244579	8246670	nochange	novel	-0.0453114	0.829572	Mrps28	NA	NA	Dpyd,Dlgap2,Nlgn1,Zfp697,Ralyl,Pag1,Tob1,Ntm,Kctd16,Mprip,Raver1-fdx1l,Fdx1l,Anapc7,Zfp704,Esyt3,Akap8l,Kcnj4,Fbxw4,Zfp143,4933404O12Rik,Cdk5rap2,Mctp1,Lsamp,Fam54b,Ctps	forward	forward	forward
2788	chr3	82486109	82487970	nochange	novel	-0.0187428	0.988079	Lrat	NA	NA	NA	reverse	reverse	reverse
2789	chr3	82998629	82999610	nochange	novel	-1.14512	0.163363	Fgg	NA	Fgg,Fga,Fgb	Nbea,Veph1,Fgb,Plrg1,Fbxw7,Skint6,March8	forward	forward	forward
279	chr1	67095290	67119395	nochange	novel	-0.0443556	0.742757	Cps1	NA;NA;NA	Cps1	Gpr45,Erbb4,Spag16,9330175M20Rik,Mtap2,Cntnap5a,Srsf1	forward	forward	forward
2790	chr3	83124012	83124299	nochange	novel	-0.0130553	0.987184	Plrg1	NA	NA	Pde5a	forward	forward	forward
2791	chr3	83384011	83384930	nochange	novel	0.721151	0.150246	Plrg1	NA	NA	Npnt	reverse	reverse	reverse
2792	chr3	84271983	84273676	nochange	novel	0.88728	0.143439	Trim2	NA	NA	Gyg,D930015E06Rik,Mnd1,Ak5,Arfip1,Mavs,Rbm46,4930564K09Rik	forward	forward	forward
2793	chr3	85195975	85197276	up	novel	1.81327	4.97523e-06	Pet112l	NA	NA	Pet112l,Sgsm3,Prss48,Kirrel	forward	forward	forward
2794	chr3	85553440	85558386	nochange	novel	0.972981	0.00193479	Pet112l	NA	Pet112l	Phf17,Iqcj-schip1,Pet112l,Psmb4,Gdap2,Rarres1,Glt28d2,Prss48,Lrba,Vav3,Pdgfc,Mnd1,Fam160a1,Trim2,Cdc14a,Lphn2	forward	forward	forward
2795	chr3	85560554	85562659	up	novel	1.33859	0.0080579	Pet112l	NA	Pet112l	Pdgfc,Mnd1,Pet112l,Fam160a1,Trim2,Cdc14a,Lphn2,Nbea,Nefl	forward	forward	forward
2796	chr3	85568644	85569695	up	novel	4.02897	1.7122e-05	Pet112l	NA	Pet112l	NA	forward	forward	forward
2797	chr3	85788296	85791715	down	novel	-1.03176	0.0360292	Glt28d2	NA;NA	NA	Fam160a1,Accn1,Gjb2,D030025E07Rik,Zfp959,Sema4a	forward	forward	forward
2798	chr3	85807854	85809857	down	novel	-2.16486	4.50263e-06	Glt28d2	NA	NA	Dpyd,Pkn2,Fam160a1	forward	forward	forward
[truncated: 2,600 more rows]
