# Supplementary material for: Early-life undernutrition induces enhancer RNA remodeling in mice liver
Source: Epigenetics Chromatin. 2021 Mar 31;14:18. doi: 10.1186/s13072-021-00392-w (PMC8011416; doi:10.1186/s13072-021-00392-w)
Supplement: Supplementary file 8 — Additional file 8: Table S8–S9. Characteristics of all enhancers respect to strands from GRO-seq of PRD1 (Table S8) and PRD2 (Table S9). [file 13072_2021_392_MOESM8_ESM.zip › Table S8.xlsx]

## Sheet: PRD1_enhancer_all_strand
eid	chr	start	end	change	type	log2FC	padj	geneClosest	geneFANTOM5	gene50kb	gene4DG	rep1	rep2	strand
1	chr1	100628129	100628581	nochange	novel	-0.262044	0.940581	Gin1	NA	NA	Slco6d1,Cntnap5b,Plxna2,5730437N04Rik	forward	forward	forward
10	chr1	104444628	104445057	nochange	novel	-0.169745	0.994991	Rnf152	NA	NA	Cntnap5a,Itpr1,Pign,Kcnb2	reverse	reverse	reverse
100	chr1	153619159	153620816	nochange	novel	0.211101	0.951899	Rgs16	NA	NA	Syt2,Rgs8,Teddm1,Crb1,Fam129a,Npl,Rasal2,Gm17746,Rab23,Arpc5,Nmnat2	forward	forward	forward
1000	chr12	80082753	80085343	nochange	known	-0.340806	0.889321	Zfp36l1	NA	Zfp36l1,2310015A10Rik	Exd2,Opcml,Ptk7	forward	forward	forward
1001	chr12	80134112	80137180	nochange	novel	-0.162283	0.994991	2310015A10Rik	NA	Zfp36l1,2310015A10Rik,Actn1	Lrr1,Rpl36al,Mgat2,Gphn,Zfyve26,Zfp36l1,Scd4	reverse	reverse	reverse
1002	chr12	80143020	80146977	nochange	novel	0.0994676	0.996926	2310015A10Rik	NA;NA	Zfp36l1,2310015A10Rik,Actn1	Lrr1,Rpl36al,Mgat2,Gphn,Zfyve26,Zfp36l1,Scd4,Tpd52	forward	forward	forward
1003	chr12	80150515	80151797	nochange	novel	-0.324379	0.925701	Actn1	NA	Zfp36l1,2310015A10Rik,Actn1	NA	forward	reverse	forward,reverse
1004	chr12	80273068	80274202	nochange	novel	0.229744	0.959263	Dcaf5	NA	NA	Syne2,Actn1,Slc39a9,Pcnx,Ppm1l,Lrrc20,Dcaf5,Scn8a,Zbtb41,Nupl1,Cbl	forward	forward	forward
1005	chr12	80441256	80442058	nochange	novel	0.14796	0.994991	Exd2	NA	Exd2	NA	forward	forward	forward
1006	chr12	81806792	81808372	nochange	novel	-0.25384	0.996926	Pcnx	NA	NA	Tom1l2,Entpd5,Tnpo1,Ttc9,Dnahc11,Dact1,AI463170,Plekhg3,Pcnx,Rgs6,Sipa1l1,Vash1,Sptlc2,Npas3,Dpf3,Galc,Usp6nl,Med6,Ubxn2a,9530053A07Rik,1810030N24Rik,Cic,0610007C21Rik,Slc5a6,Gtf3c6,5430402O13Rik,Cycs,Mms22l,Btf3l4,Txndc12,Pank1	forward	reverse	forward,reverse
1007	chr12	82085659	82086781	nochange	novel	-0.185101	0.996926	Sipa1l1	NA	NA	Rad51l1,Pcnx,Sipa1l1	forward	forward	forward
1008	chr12	82163516	82164289	nochange	novel	0.862988	0.124434	Sipa1l1	NA	Sipa1l1	Sipa1l1,Sptlc2,Tanc1	forward	forward	forward
1009	chr12	83195660	83197148	nochange	novel	0.232994	0.994991	Zfyve1	NA	NA	NA	reverse	reverse	reverse
101	chr1	154117291	154123530	nochange	novel	0.367669	0.921942	Glul	NA	NA	Rnf152,Acbd6,Astn1,Ush2a,Glul,Teddm1,Rasal2,Ptprn2,Uck2,Olfr418-ps1,Fmn2,Cacna1e,Tdrd5,Tfb2m,Ksr2,Spag16,Pla2g4a	reverse	forward	forward,reverse
1010	chr12	83923986	83926579	nochange	novel	0.159312	0.994991	2410016O06Rik	NA	2410016O06Rik	Sipa1l1,Dcaf4,Zfyve1,Ralgapa1,Dlst,Dgat2,Fkbp1b,Tsnaxip1,Ttll5,2210408F21Rik,Rad51l1,Itsn2,Papln,Adam21,Foxn3,Acot2,Ylpm1,Rnf115	forward	forward	forward
1011	chr12	8431735	8434050	nochange	novel	-0.313982	0.948461	Rhob	NA	NA	Hs1bp3,Cdhr3,Zdhhc11,Brd9,Gdf7,Olfr904	reverse	reverse	reverse
1012	chr12	85454522	85456037	nochange	novel	-0.0925521	0.996926	Tmed10	NA	NA	1500010J02Rik,Evl,Pex16,1700029I15Rik,Mapk8ip1,Atp6v1d,Tmed10,Syne2,Rbm25,Mfsd7c,Elf4,Ccdc150,Fos,2410006H16Rik,Fzd7,Ppif,0610040F04Rik,Bhlhe40,3110056K07Rik,Psma3	reverse	reverse	reverse
1013	chr12	8633668	8641767	nochange	novel	-0.137343	0.994991	Pum2	NA;NA;NA;NA	Pum2	Sav1,Pum2,Nars,Prune2,Acoxl,Slc44a1,4932443I19Rik,Pisd-ps1,Pisd-ps2,9330151L19Rik,1110034A24Rik,Zbtb1,Snx21,Mov10,Sp3,1700011J10Rik,Fancd2	reverse	forward	forward,reverse
1014	chr12	86798033	86802737	nochange	novel	0.00427916	0.999492	6430527G18Rik	NA;NA	NA	2900010M23Rik,Csnk2a1,Gimap9,Gimap4,Cdca4,Zdhhc22,Snrpd3,Prox2,Mlh3,Batf,Chek1,Nfyc,2810422J05Rik,Ankrd13c,Zfp295,Cnpy2,Rnu12,Poldip3,Foxo1,Cdk13,Topbp1,Orc3,Rars2,Hist2h4,Ube2f,Alg6,Dusp1,Cpne1,Bcl3,Npcd,Trim45,Fkbp4,Gm10069,Tex14	forward	forward	forward
1015	chr12	86835707	86837192	nochange	novel	0.171631	0.996926	6430527G18Rik	NA	6430527G18Rik	Akap6,Ttc7b,Epb4.1l2,Itsn2,Lin52,AI182371,4831426I19Rik,Srrm1,Hif3a,Ppp5c	reverse	reverse	reverse
1016	chr12	86887081	86895969	nochange	novel	0.029841	0.998968	6430527G18Rik	NA;NA	6430527G18Rik	Gtf3c6,Dock9,Fasn,Topbp1,1810026J23Rik,Yipf2,Ttll5,Ube2v2,Gnb2l1,Sept11,Spsb4,Clic1,Gm10033,Gapdh,Slc1a5,1700123M08Rik,Pdp1,Ggt5,Cdc42se2,Eapp,Adam17,Ttc39b,Mkln1,Tuba1b,Dnmt3a,Tex14,Hnrnpab,B4galt6,Mcm2,2210016L21Rik,Hnrnph1,Grlf1,Snora33,Rps12,6430527G18Rik,Vps37b,Tmem116,Erp29,Taok1,2310044G17Rik,Rusc2,Tmem38a,9130011J15Rik,Rdh14,Pdlim7,Cdk1,Rgs12,Ttc14,Arl3,Sfxn2,Kazald1	forward	forward	forward
1017	chr12	87299343	87300924	nochange	novel	0.37607	0.954883	Sptlc2	NA	Ahsa1,Sptlc2	NA	forward	forward	forward
1018	chr12	87789082	87789397	nochange	novel	0.112858	0.986844	Snw1	NA	NA	NA	reverse	reverse	reverse
1019	chr12	88146465	88147085	nochange	novel	0.0804674	0.996926	Adck1	NA	NA	NA	reverse	reverse	reverse
102	chr1	155063980	155065123	nochange	novel	0.110668	0.99719	Ier5	NA	Ier5	NA	forward	forward	forward
1020	chr12	88253568	88254205	nochange	novel	-0.569074	0.800704	Adck1	NA	NA	NA	reverse	reverse	reverse
1021	chr12	88529420	88530455	nochange	novel	1.30697	0.158774	Adck1	NA	NA	Tymp,Klhdc7b,Odf3b,Kcnk10	forward	forward	forward
1022	chr12	8881783	8882917	nochange	novel	-0.0525466	0.999492	Laptm4a	NA	Laptm4a	Itsn2,Setd3,Hs1bp3,Srp54a,2700097O09Rik,Arg2,Wdr35	reverse	forward	forward,reverse
1023	chr12	8893308	8893980	nochange	novel	0.285439	0.994991	Laptm4a	NA	Laptm4a	Slit3,Sdc1,Wdr35,Kcnq5,Asxl2,Nbas,Tssc1,Rgs6,Laptm4a	forward	reverse	forward,reverse
1024	chr12	91877591	91877901	nochange	known	0.333958	0.613079	Sel1l	NA	NA	Plekhh1,D430019H16Rik,Nrxn3,4930534B04Rik,Kif26b,Npas3,1110002B05Rik,Camta1	reverse	reverse	reverse
1025	chr12	93926279	93929598	nochange	novel	0.0293738	0.999492	Sel1l	NA	NA	NA	forward	forward	forward
1026	chr12	9443320	9445184	nochange	novel	1.36951	0.0694025	Ttc32	NA	NA	Pcdha4-g,Atrx	forward	forward	forward
1027	chr12	94617566	94618212	nochange	novel	0.03176	0.999492	Sel1l	NA	NA	NA	forward	forward	forward
1028	chr12	95157384	95158884	nochange	novel	0.349574	0.820171	Sel1l	NA	NA	NA	forward	forward	forward
1029	chr12	95333991	95334327	nochange	novel	0.00295744	0.999492	Ptpn21	NA	NA	Gtf2a1,Btbd7,Serpina3c,Dlg2,Rapgef5,Dcdc2c,Mdga2,Lmo3,Lsamp,Ncam2,Zscan2	reverse	reverse	reverse
103	chr1	155123963	155125120	nochange	novel	0.159251	0.996926	Ier5	NA	Ier5,Stx6	NA	forward	forward	forward
1030	chr12	95619708	95620237	nochange	novel	-0.0620912	0.99719	Ptpn21	NA	NA	NA	forward	reverse	forward,reverse
1031	chr12	96250674	96251212	nochange	novel	0.0472636	0.99719	Ptpn21	NA	NA	Klhl29,4930534B04Rik,ORF19	forward	forward	forward
1032	chr12	96438383	96438790	nochange	novel	0.738816	0.931298	Ptpn21	NA	NA	Kcnh5	reverse	reverse	reverse
1033	chr12	96761532	96761868	nochange	novel	0.251074	0.944421	Ptpn21	NA	NA	Nrxn3,Abcb5	reverse	reverse	reverse
1034	chr12	97061315	97061900	nochange	novel	-0.58473	0.271868	Ptpn21	NA	NA	NA	forward	forward	forward
1035	chr12	97107319	97107668	nochange	novel	0.719933	0.871967	Ptpn21	NA	NA	Ptprn2,Itgb8,Csmd1,Ttc29,Rgs6,Myt1l,Numb,Mdga2	reverse	reverse	reverse
1036	chr12	97404028	97404601	nochange	novel	0.965141	0.641695	Ptpn21	NA	NA	Il1rl2,Foxp2	forward	forward	forward
1037	chr12	99097064	99098005	nochange	novel	0.318175	0.994991	Foxn3	NA	NA	2310035C23Rik,Foxn3,Fhit,Nrap,Zc3h14,Vkorc1,Prss53,2610021K21Rik,Kcnk13,Dicer1,Cited1,Myo7a,Eml5,4930474N09Rik,Ttc7b,Rin3,Spata7,Celf2	forward	forward	forward
1038	chr12	99644929	99645798	nochange	novel	0.111981	0.994991	Foxn3	NA	NA	Vipar,Ahsa1,Sfmbt2,Col4a2	reverse	reverse	reverse
1039	chr13	100575682	100578942	nochange	novel	0.333493	0.959178	Marveld2	NA	Marveld2,Rad17	NA	forward	forward	forward
104	chr1	155825572	155828527	nochange	novel	-0.129739	0.996926	Cep350	NA	Qsox1,Cep350	NA	forward	reverse	forward,reverse
1040	chr13	100838067	100838410	nochange	novel	1.40402	0.695324	Slc30a5	NA	Slc30a5	Psmb9,Tap1	reverse	reverse	reverse
1041	chr13	100842978	100843884	nochange	known	0.53655	0.892944	Slc30a5	NA	Slc30a5	Psmb9,Tap1,Zswim6,Marveld2,Rad17,Kif16b	forward	forward	forward
1042	chr13	101847530	101848770	nochange	novel	0.169476	0.996926	Pik3r1	NA	NA	Hcn1,Cntnap4,4933416M06Rik,Erich1,Kcnj6,Fbxl17,Olfr1364,Naip2,Gng4,Cdhr2	forward	forward	forward
1043	chr13	101915210	101917000	nochange	known	-0.0629794	0.999492	Pik3r1	NA	NA	Fam5c,Cacna2d3,Pik3r1,Ptpro,Pds5b,Plxdc2,Mast4,D130009I18Rik,Nup62cl,Hcn1,Adamtsl1,4933416M06Rik	reverse	reverse	reverse
1044	chr13	102021660	102037891	nochange	novel	-0.354579	0.762145	Pik3r1	NA;NA;NA	NA	Cwc27,Ipo11,Zfp953,Mast4,Tph2,Rab3c,Col19a1,Gm5086,Cdh1,Slc30a5,Edil3,Mtap1b	reverse	reverse	reverse
1045	chr13	102052571	102053823	nochange	novel	0.265072	0.974119	Pik3r1	NA	NA	Pik3r1,F2r,Cd180,Zswim6,Akr1d1,Mrps27,4933416M06Rik,Auts2,Mast4,Cacna2d4,Lrtm2,5930438M14,Ntrk2	reverse	reverse	reverse
1046	chr13	102624965	102626006	nochange	novel	0.499311	0.954756	Pik3r1	NA	NA	Mast4,4833420G17Rik,Paip1,4930486L24Rik,Hecw1,Rasgrf2,Slc35d2,4933416M06Rik,Mrps30,Pnpla5,Tmprss15,Gpr98	reverse	reverse	reverse
1047	chr13	103608177	103608485	nochange	novel	0.158108	0.996926	Srek1	NA	NA	Bmp6,Mast4,Msh3,Trim23,2410002O22Rik,Prkce,5033411D12Rik,Dapk1,2210408I21Rik,Accn1,Cdyl	reverse	reverse	reverse
1048	chr13	103641827	103642504	nochange	novel	0.28539	0.905858	Srek1	NA	NA	Cdk7,Rgs7bp,Dapk1,Zfp953,Atg10,Nln,Pex14,1700031P21Rik,Rasgrf2,Ube4b,Ocln,4933416M06Rik	reverse	reverse	reverse
1049	chr13	103792857	103793664	nochange	novel	0.426071	0.964317	Erbb2ip	NA	Srek1,Erbb2ip	Pik3r1,Ddx4,Ssbp2,Zfyve16,Gfm2,Nsa2,Rgs19,Tcea2,Mast4,Erbb2ip,2410002O22Rik,Btbd9,Faf2,Fam65b,Rnf180,4732471D19Rik,Ccnh,Agps,4932411E22Rik,Ankfn1,Cenpk,Jmy,Nln,Gpbp1,Zfp251,Zfp7	forward	forward	forward
105	chr1	156365698	156366652	nochange	novel	-0.0826808	0.99719	Abl2	NA	NA	Zc3h7a,Khdrbs2,Tmem163,Acbd6,Tdrd5,Kif26b,Fev,Mgat5,Srgap2,Nphs2,4930558K02Rik,Mrps9,Lhx4,Soat1	reverse	reverse	reverse
1050	chr13	105375270	105375553	nochange	novel	-0.659007	0.1803	Srek1ip1	NA	NA	NA	forward	forward	forward
1051	chr13	10609506	10610195	nochange	novel	-0.00750015	0.999492	Zmynd11	NA	NA	Elmo1,Hist1h2ac,Ryr2	reverse	forward	forward,reverse
1052	chr13	106941024	106943053	nochange	novel	-0.430573	0.885632	Dimt1	NA	Dimt1,Kif2a	NA	reverse	reverse	reverse
1053	chr13	107121282	107122169	nochange	novel	0.0236575	0.999492	Kif2a	NA	NA	Cwc27,Pde4d,Polr3g,Ipo11,Hecw1,Reep3,Dimt1,Fars2,Tmem161b,Edil3,Ppap2a,Ntrk2,Phactr2,Parp8,Gpbp1,Mef2c	forward	forward	forward
1054	chr13	110609190	110610521	nochange	novel	-0.0489893	0.999492	Plk2	NA	NA	Slc39a11,9330111N05Rik,Elovl7,Tmc3	reverse	reverse	reverse
1055	chr13	110959680	110960186	nochange	novel	1.0049	0.273317	Gpbp1	NA	NA	Dock3,Cdkal1,Adarb2,Gapt,Plk2,Ankrd55,Nnt,S1pr3,Edil3,Prkacb	forward	forward	forward
1056	chr13	111068866	111070161	nochange	novel	0.400726	0.992338	Gpbp1	NA	NA	NA	reverse	forward	forward,reverse
1057	chr13	111609295	111609665	nochange	novel	-0.0123669	0.999492	Mier3	NA	NA	Phf2,Ssbp2,Rab38,Pde4d	reverse	reverse	reverse
1058	chr13	111882098	111883268	nochange	novel	-0.219007	0.994991	Map3k1	NA	NA	Gcnt2,Tgfbi,Msh5,Ng23,Map3k1,Ankrd55,Ddx46,Plagl2,Pofut1,Usp44	forward	forward	forward
1059	chr13	111894278	111895639	nochange	novel	-0.136716	0.99774	Map3k1	NA	NA	Ankrd55,Gm2762,Map3k1,Wdr41,Cntln,D330041H03Rik,Rnps1,Cecr2,Mrpl40,Hira,A430005L14Rik,Rfwd2,Lrpap1	forward	forward	forward
106	chr1	156950090	156950830	nochange	novel	0.1508	0.994991	Ralgps2	NA	NA	Eif4enif1,Gm16548,F5,Selp,Fam5b,Lamc1,Ralgps2,Sccpdh,Cd34,Gm16897,Tbc1d5,Stx6,Dnm3,Mcm6,Zp3r,Nufip2,Cryba1	reverse	reverse	reverse
1060	chr13	112071122	112072539	nochange	novel	-0.0184171	0.999492	Map3k1	NA	NA	Gpbp1,Map3k1,Slc38a9,Phlpp2,Il6st,Stambpl1,E230029C05Rik	forward	forward	forward
1061	chr13	112099830	112102057	nochange	novel	-0.894721	0.419399	Map3k1	NA	NA	Ddx4,Dhx29,Cdkal1,Ssbp2,Ap3b1,9530008L14Rik,Gzma,4833420G17Rik,A930007I19Rik,C030046E11Rik,Map3k1,Dtnbp1	reverse	reverse	reverse
1062	chr13	112593566	112595277	nochange	novel	-0.221947	0.994991	Slc38a9	NA	NA	Il31ra	forward	forward	forward
1063	chr13	113765644	113766172	nochange	novel	0.330149	0.683581	Arl15	NA	Arl15	Arl15,4930544M13Rik,Pigx,1500031L02Rik,Sv2c,Atg10,Hmgcr,Cops4	reverse	reverse	reverse
1064	chr13	114270441	114272931	nochange	novel	-0.314981	0.974452	Ndufs4	NA	Ndufs4	NA	forward	forward	forward
1065	chr13	114393136	114394631	up	novel	1.46162	0.00763471	Fst	NA	NA	Ndufs4,Ankrd32,Srek1ip1,Arsb,Arl15,4930544M13Rik,Parp8,Fam172a,Slco3a1	reverse	reverse	reverse
1066	chr13	114811919	114814461	nochange	novel	0.54257	0.781576	Mocs2	NA	Mocs2	Mocs2,Itga2,Ndufs4,Mctp1,Slc25a15,Ntrk2,Vcan	forward	forward	forward
1067	chr13	116272073	116273270	nochange	novel	1.84877	0.347874	Itga1	NA	NA	Isl1,Arl15,Cdyl	forward	forward	forward
1068	chr13	117215535	117216189	nochange	novel	0.178549	0.996926	Mrps30	NA	NA	Cdc6,Pde4d,Map3k1,F2rl2,Iqgap2,Kcnab2,Arhgef5,Mlycd,Parp8,Emb,Fcho2	forward	forward	forward
1069	chr13	118269096	118269504	up	novel	1.85135	0.00299578	Mrps30	NA	NA	Ptprd,Fst,Zfp87,Wrn	reverse	reverse	reverse
107	chr1	156978079	156979501	nochange	novel	-0.0342085	0.999492	Rasal2	NA	NA	Slc35f5,Nr5a2,Rasal2,Nhlh1,Nmnat2,Ralgps2,Angptl1,Xpr1,Tdrd5,Rgl1,Mael	reverse	reverse	reverse
1070	chr13	118298034	118298378	nochange	novel	-0.391868	0.952524	Mrps30	NA	NA	Gtf2h2,Osr2,Kcnip4,Ush2a,Asb18,Pld5,Nnt,Fam171b	reverse	reverse	reverse
1071	chr13	118657731	118658159	nochange	novel	-0.0602007	0.999492	Mrps30	NA	NA	Fgf10,Mast4,Gm20554,Irx2,Tmem161b,Ninj2,Lin28b,1700003P14Rik	reverse	forward	forward,reverse
1072	chr13	118858943	118859790	nochange	novel	-0.0243934	0.999492	Nnt	NA	NA	Rhbdd1,Chsy3,LOC624759,Tmc2,Rnf180,Pde4d,Hcn1,Abi3bp,Clip4	forward	forward	forward
1073	chr13	120013465	120016196	nochange	novel	-0.0616018	0.99774	Zfp131	NA	NA	NA	forward	forward	forward
1074	chr13	120038379	120039720	nochange	novel	0.0787113	0.99774	Zfp131	NA	NA	NA	forward	forward	forward
1075	chr13	120046587	120049089	nochange	novel	0.0249572	0.999492	Zfp131	NA	NA	NA	reverse	reverse	reverse
1076	chr13	12541630	12543176	nochange	novel	-0.736124	0.731119	Ero1lb	NA	Ero1lb	Armc1,Agmo,Heatr1,Ero1lb,Arhgef3,Edaradd,Nid1,Slc35b3,Isy1,Chrm3,Actn2,Elovl7,A330076C08Rik	reverse	reverse	reverse
1077	chr13	12561075	12561607	nochange	novel	1.22268	0.227311	Ero1lb	NA	Ero1lb	Hpcal1,Klhl3,Enox1,2310043O21Rik,Actn2	reverse	reverse	reverse
1078	chr13	12701228	12705220	nochange	novel	0.082559	0.99719	Gpr137b-ps	NA	NA	Prl2c1	reverse	reverse	reverse
1079	chr13	12763394	12767251	nochange	novel	0.292987	0.940581	Gpr137b-ps	NA;NA	NA	Slc25a48,Il9	reverse	reverse	reverse
108	chr1	157075280	157077469	nochange	novel	0.87229	0.470964	Rasal2	NA	NA	Cacybp,Mrps14,Cntnap5c,Stam2,Dnm3,2810442N19Rik,Fmn2,Erbb4,Rasal2,Rc3h1,Aff3,Ralgps2,Cdh23	reverse	reverse	reverse
1080	chr13	13012523	13013307	nochange	novel	-0.384319	0.974452	Gpr137b-ps	NA	NA	NA	reverse	reverse	reverse
1081	chr13	13573433	13574521	nochange	novel	0.481767	0.944421	Lyst	NA	Lyst	Nid1,Ggps1,Gm11346,Cdyl,Gcnt2,Chd7,Tgfa,Lyst,Tbce,Thoc6,Hcfc1r1,Cldn6,Tnfrsf12a,Obscn,Ywhaq,B3galnt2,4933412O06Rik,Abca17,Cib3,Mkrn3	reverse	forward	forward,reverse
1082	chr13	15118351	15119533	nochange	known	-0.661699	0.815047	AW209491	NA	NA	Gli3,Ptbp2	forward	forward	forward
1083	chr13	16279542	16280976	nochange	novel	-0.228639	0.996926	Inhba	NA	NA	Ryr2,Gli3,1700006H21Rik,Cubn,Adam22,Rad9b	forward	forward	forward
1084	chr13	17809114	17810130	nochange	novel	0.369643	0.710175	Rala	NA	NA	NA	forward	forward	forward
1085	chr13	21160055	21161496	nochange	novel	0.0410728	0.99719	Trim27	NA	Trim27	Ptprb,Trim27,Ripk1,Bphl,2010111I01Rik,Arsb,9030624J02Rik,Gpx5,Hist1h2bl,Hist1h2bm,Hist1h2ai,Hist1h3h,Zfp184,Ankra2,Stard3nl,Olfr1368,C230035I16Rik,Cmah	forward	forward	forward
1086	chr13	21167461	21171268	nochange	novel	0.106145	0.994991	Trim27	NA;NA	Trim27	9030624J02Rik,Trim27,Gpx5,Hist1h2bl,Hist1h2bm,Hist1h2ai,Hist1h3h,Zfp184,Ankra2,Stard3nl,Olfr1368,C230035I16Rik,Cmah,Nf2,Elmo1,Paip1,Abt1,Tert,Sgms1,Gpr158,Creb3l2	forward	forward	forward
1087	chr13	21172109	21173807	nochange	novel	-0.0454122	0.99719	Trim27	NA	Trim27	Nf2,Elmo1,Paip1,Trim27,Hist1h2bm,Abt1,Tert,Sgms1,Gpr158,Creb3l2	reverse	forward	forward,reverse
1088	chr13	21222437	21223631	nochange	novel	0.045945	0.99719	Trim27	NA	Trim27	Ctnnd2,Olfr944,Hist1h2bc,Hist1h1t,Hist1h4c,2210408I21Rik,Olfr1359,Nrap,Rap1gap,Usp48,Hist1h2bm,Lrp4	reverse	reverse	reverse
1089	chr13	21233590	21234780	nochange	novel	0.0783129	0.996926	Trim27	NA	NA	Olfr1361,Hist1h2bm,Rgnef	reverse	reverse	reverse
109	chr1	157084253	157085350	nochange	novel	-0.103184	0.99719	Rasal2	NA	NA	NA	forward	forward	forward
1090	chr13	21240398	21241932	nochange	novel	0.0916445	0.996926	Trim27	NA	NA	Gpx6,Akap9,Atp8a1,Vmn1r202,Lrrc16a,Entpd1	reverse	reverse	reverse
1091	chr13	21242453	21242813	nochange	novel	-0.463572	0.682307	Trim27	NA	NA	Gpx6,Akap9,Atp8a1,Vmn1r202,Lrrc16a,Entpd1	reverse	reverse	reverse
1092	chr13	21248844	21249388	nochange	novel	-0.549414	0.571756	Trim27	NA	NA	Trim27,Hist1h2bh,Hist1h3f,Olfr1535,Olfr1360,Shc3,Rhobtb3,Serinc5,Haus5,Ppfibp1	forward	forward	forward
1093	chr13	21254096	21254528	nochange	novel	-0.155561	0.974119	Trim27	NA	NA	Trim27,Hist1h2bh,Hist1h3f,Olfr1535,Olfr1360,Shc3,Rhobtb3,Serinc5,Haus5,Ppfibp1	reverse	reverse	reverse
1094	chr13	21259539	21260325	nochange	novel	0.0504659	0.99719	Trim27	NA	NA	NA	reverse	reverse	reverse
1095	chr13	21406624	21408951	nochange	novel	-0.00896782	0.999492	Zkscan3	NA	Zscan12,Zkscan3,Zfp187	NA	forward	forward	forward
1096	chr13	21906555	21907340	nochange	novel	-0.691873	0.286613	Hist1h2br	NA	NA	NA	reverse	reverse	reverse
1097	chr13	21910731	21911683	nochange	novel	-0.186654	0.953611	Hist1h2br	NA	NA	NA	reverse	reverse	reverse
1098	chr13	21914467	21915671	nochange	known	-0.774871	0.0470711	Hist1h2br	NA	NA	Gramd2,Ddx46,Papd7,Arhgap42,Chrm3,Trim27,Pom121l2,Hist1h2bc,Hist1h1t,Hist1h2ac,0610007P08Rik,Tbc1d22a,Emid2	reverse	reverse	reverse
1099	chr13	21916880	21917369	nochange	novel	-0.141653	0.994991	Hist1h2br	NA	NA	Gramd2,Ddx46,Papd7,Arhgap42,Chrm3,Trim27,Pom121l2,Hist1h2bc,Hist1h1t,Hist1h2ac,0610007P08Rik,Tbc1d22a,Emid2,Olfr1367,Orc2	forward	forward	forward
11	chr1	105177833	105179882	nochange	novel	-0.00201501	0.999492	Rnf152	NA	NA	Tnr,Nckap5,Asb18,Cdh20,Rbfox3,Thsd7b	forward	forward	forward
110	chr1	157449143	157449470	nochange	novel	0.207767	0.996926	Sec16b	NA	NA	Astn1,Dnm3,Sec16b	forward	forward	forward
1100	chr13	21918727	21921082	nochange	novel	-0.0459495	0.99719	Hist1h2br	NA	NA	Gramd2,Ddx46,Papd7,Arhgap42,Chrm3,Trim27,Pom121l2,Hist1h2bc,Hist1h1t,Hist1h2ac,0610007P08Rik,Tbc1d22a,Emid2,Olfr1367,Orc2,Hist1h2ah,Hist1h2bk,Hist1h2bj,Hist1h4i,Hist1h2ag,Nedd9,Bcl9l,Cxcr5,Ppp2ca,Bphl,Polr3g,Olfr1359	reverse	reverse	reverse
1101	chr13	21924437	21925119	nochange	novel	-0.128648	0.994991	Hist1h2br	NA	NA	Gramd2,Ddx46,Papd7,Arhgap42,Chrm3,Trim27,Pom121l2,Hist1h2bc,Hist1h1t,Hist1h2ac,0610007P08Rik,Tbc1d22a,Emid2,Olfr1367,Orc2,Hist1h2ah,Hist1h2bk,Hist1h2bj,Hist1h4i,Hist1h2ag,Nedd9,Bcl9l,Cxcr5,Ppp2ca,Bphl,Polr3g,Olfr1359,Gkap1,Fam199x,Setd8,Inmt,Amica1,4833422C13Rik,Acot12,Zfp184	forward	forward	forward
1102	chr13	21927757	21928202	nochange	novel	-0.29643	0.880301	Hist1h2br	NA	NA	Hist1h2ah,Hist1h2bk,Hist1h2bj,Hist1h4i,Hist1h2ag,Nedd9,Bcl9l,Cxcr5,Ppp2ca,Bphl,Polr3g,Olfr1359,Gkap1,Fam199x,Setd8,Inmt,Amica1,4833422C13Rik,Acot12,Zfp184,Klf11,Cys1,Gpx5,Zscan12,4933425L06Rik,C230035I16Rik,4732471D19Rik,Ctnnd2,Mtap1b,Abt1,Dcdc2a,Cdkal1,Gpld1,Ninj1,1110007C09Rik,Ntrk2	reverse	reverse	reverse
1103	chr13	21930872	21931350	nochange	novel	-0.757396	0.238242	Hist1h2br	NA	NA	Gkap1,Fam199x,Setd8,Inmt,Amica1,4833422C13Rik,Acot12,Zfp184,Klf11,Cys1,Gpx5,Zscan12,4933425L06Rik,C230035I16Rik,4732471D19Rik,Ctnnd2,Mtap1b,Abt1,Dcdc2a,Cdkal1,Gpld1,Ninj1,1110007C09Rik,Ntrk2,Pom121l2,Trim27,Gli3,Dnajc6,BC035044,Clec2i,Caml,1700044C05Rik,Pfkp,Numbl,Stk11,Dos,Gm5095,Itpkc	forward	forward	forward
1104	chr13	21933652	21934167	nochange	novel	0.0751601	0.99719	Hist1h2br	NA	NA	Klf11,Cys1,Gpx5,Zscan12,4933425L06Rik,C230035I16Rik,4732471D19Rik,Ctnnd2,Mtap1b,Zfp184,Abt1,Dcdc2a,Cdkal1,Gpld1,Ninj1,1110007C09Rik,Ntrk2,Pom121l2,Trim27,Gli3,Dnajc6,BC035044,Clec2i,Caml,1700044C05Rik,Pfkp,Numbl,Stk11,Dos,Gm5095,Itpkc	forward	forward	forward
1105	chr13	21934746	21937284	nochange	novel	0.0678908	0.996926	Hist1h2br	NA;NA	NA	Klf11,Cys1,Gpx5,Zscan12,4933425L06Rik,C230035I16Rik,4732471D19Rik,Ctnnd2,Mtap1b,Zfp184,Abt1,Dcdc2a,Cdkal1,Gpld1,Ninj1,1110007C09Rik,Ntrk2,Pom121l2,Trim27,Gli3,Dnajc6,BC035044,Clec2i,Caml,1700044C05Rik,Pfkp,Numbl,Stk11,Dos,Gm5095,Itpkc	forward	forward	forward
1106	chr13	21939796	21941257	nochange	novel	-0.219216	0.889321	Hist1h2br	NA	NA	Stk11,Dos,Gm5095,Itpkc,Hist1h2bc,Hist1h2ac	forward	forward	forward
1107	chr13	22195260	22196034	nochange	novel	-0.285549	0.984013	Hist1h2br	NA	NA	NA	forward	forward	forward
1108	chr13	23308337	23309687	nochange	novel	-0.104174	0.994991	Zfp322a	NA	Zfp322a	Vmn1r223,Cmah,Btn2a2,Gmds,D6Mm5e,Dlgap2	forward	forward	forward
1109	chr13	23317339	23318149	nochange	novel	0.0574189	0.99719	Zfp322a	NA	Zfp322a	Greb1,Vmn1r219,Ryr2,Trim27,Zfp322a,2610307P16Rik,Olah,Tfap2a,Fam117b,Gnao1,Aoah,Pgbd1,Spock1,Zkscan3	reverse	reverse	reverse
111	chr1	157786539	157787014	nochange	novel	-0.194536	0.994991	Sec16b	NA	NA	Kcnh1,Fam5c,Fmn2,Astn1,4930558J18Rik	forward	forward	forward
1110	chr13	23396929	23397400	nochange	novel	-0.461995	0.660011	Abt1	NA	Zfp322a,Abt1	NA	reverse	reverse	reverse
1111	chr13	23400462	23401614	nochange	novel	-0.499954	0.587896	Abt1	NA	Zfp322a,Abt1	NA	forward	forward	forward
1112	chr13	23437617	23438907	nochange	novel	0.22971	0.871967	Abt1	NA	Abt1	NA	forward	forward	forward
1113	chr13	23466789	23467548	nochange	novel	-0.137662	0.982614	Abt1	NA	Abt1	NA	reverse	reverse	reverse
1114	chr13	23497981	23499120	nochange	novel	-0.306743	0.88268	Hist1h1d	NA	NA	C230035I16Rik,Btn1a1,Btn2a2,Ep300,5033411D12Rik,Exoc2	reverse	reverse	reverse
1115	chr13	23499840	23501141	nochange	novel	-0.239336	0.885632	Hist1h1d	NA	NA	C230035I16Rik,Btn1a1,Btn2a2,Ep300,5033411D12Rik,Exoc2,Pom121l2,Fam65b,Nufip2	forward	forward	forward
1116	chr13	23503494	23504185	nochange	novel	-0.0539139	0.99719	Hist1h1d	NA	NA	Pom121l2,Fam65b,Btn2a2,Nufip2,Btn1a1,Gcnt2	forward	forward	forward
1117	chr13	23505952	23507299	nochange	novel	-0.155836	0.972137	Hist1h1d	NA	Hist1h1d	Pom121l2,Fam65b,Btn2a2,Nufip2,Btn1a1,Gcnt2	reverse	reverse	reverse
1118	chr13	23517049	23518681	nochange	novel	0.142191	0.964317	Hist1h1d	NA	Hist1h1d	Nkapl,Ero1lb,Spin1,9430083A17Rik,Dcaf13,Slc25a32,Elmo1,Aoah,Syn1,Hist1h2be,A230056J06Rik,Naa35,Kcnh1,B4galt7,Pom121l2,Btn2a2,Mboat1,Jarid2,Ext1,Fabp4,Hist1h2bc,Hist1h2ac	reverse	reverse	reverse
1119	chr13	23521634	23522236	nochange	novel	-0.0731632	0.996926	Hist1h1d	NA	Hist1h1d	Btn2a2,Mboat1,Jarid2,Ext1,Fabp4,C230035I16Rik	reverse	reverse	reverse
112	chr1	15785533	15786636	nochange	novel	0.605237	0.533093	Terf1	NA	Terf1	Tmeff2,Hsd17b4,Tnr,4930444P10Rik,Prim2,Rgs20,Dhx9,Terf1,Jph1,Ptpn18,Mdh1b	forward	forward	forward
1120	chr13	24518145	24518756	up	novel	3.03128	0.000654169	Cmah	NA	NA	Cmah,Edf1,Fam65b,Jup	forward	forward	forward
1121	chr13	24546619	24579625	nochange	novel	-0.855914	0.00759838	Gmnn	NA	NA	Fam65b,Agfg1,Ap3b1,Cdhr2,Fcgr1,Adarb1,Ocln,Gm11346,Fars2,Susd3,Dbn1,Slc22a23,Hfe,Syne2,Lyst,D930028M14Rik,Tet1,Btrc,Pcdh15,Pbx3,Rufy2,Esr2,Msra,Nsmce2,Gm5083,Arhgap39,Whsc1l1,Lrrc16a	reverse	reverse	reverse
1122	chr13	26527978	26528469	nochange	novel	-0.154031	0.994991	Mrs2	NA	NA	Ryr2,1700092E19Rik,Naip5	reverse	reverse	reverse
1123	chr13	26888757	26889606	nochange	novel	1.16144	0.323577	Mrs2	NA	NA	Chrm3,Dync1i1,Cntnap3,Prl4a1	reverse	reverse	reverse
1124	chr13	27029211	27029725	nochange	novel	1.18078	0.964257	Sox4	NA	NA	Dlg1,Pou6f2,Fam65b,1700084F23Rik,Aagab	forward	forward	forward
1125	chr13	28213316	28215410	nochange	novel	-0.133634	0.996926	Sox4	NA	NA	1700092E19Rik	reverse	reverse	reverse
1126	chr13	28957897	28959212	nochange	novel	-0.91108	0.677446	Sox4	NA	Sox4	2610307P16Rik,Crim1,Aasdh,Jarid2,Clcn3,Csgalnact1,Ate1,Tysnd1,Nap1l1,Snhg8,1810055G02Rik,Isyna1,Crkl,Cd38,Il17rc,Creld1,Cdadc1,Fam172a	forward	forward	forward
1127	chr13	29146913	29147284	nochange	novel	-0.291921	0.896181	Cdkal1	NA	NA	Gm806,Cacna1c	forward	forward	forward
1128	chr13	31006253	31006789	nochange	novel	0.0902912	0.996926	Exoc2	NA	NA	Exoc2,Crot,4930401O12Rik,Zmynd11,Trim38,Mylk4,Htr1f	reverse	reverse	reverse
1129	chr13	31178036	31180932	nochange	novel	-0.119646	0.994991	Exoc2	NA	NA	Cdkal1,Mboat1,1700018A04Rik,Srd5a1,4833422C13Rik,Ssbp2,Mylk4,Tgfbi,Nmnat3,Chrm3,Nid1,Exoc2,Pde4d,Adcy2	reverse	forward	forward,reverse
113	chr1	161268003	161270065	nochange	novel	-0.411396	0.88268	Prdx6	NA	Prdx6	Mrps18a,Rabgap1l,Cenpl,Prdx6,Tnfsf4,Mpzl1,Sdccag8,Fbxl7,Dock10,Ankrd45,4930469G21Rik,Cacna1e	reverse	reverse	reverse
1130	chr13	3137382	3140224	nochange	novel	0.732825	0.803451	Gdi2	NA	NA	Aoah,Sema3c,Magi2	forward	forward	forward
1131	chr13	31476715	31478447	nochange	novel	0.382005	0.959263	Foxq1	NA	NA	Irf4,Bmp6,Foxq1,Agtr1a,Adarb2,Foxf2,Gmds,Nrsn1,Cald1,Amph,Kif13a	forward	forward	forward
1132	chr13	31503107	31505004	nochange	novel	-0.19028	0.972137	Foxq1	NA	NA	Vps41,Foxq1,Gmds,Rps6ka5,Arid4b,1700018A04Rik,4930519D14Rik,Tead1,1700100L14Rik,Gabbr2,Gtf2f2,Bach2,Prdm5,Csmd1,Cdk13,Mir466i,Exoc2,Cdk19,Gpr141,Prl5a1,Phactr1	reverse	reverse	reverse
1133	chr13	31507284	31507831	nochange	novel	0.141797	0.976834	Foxq1	NA	NA	Gtf2f2,Bach2,Prdm5,Csmd1,Cdk13,Mir466i,Gmds,4930519D14Rik,Exoc2,Cdk19,Gpr141,Prl5a1,Phactr1,6030446N20Rik,Dusp22,Zc3h7a,Il2ra	reverse	reverse	reverse
1134	chr13	31517063	31519931	nochange	novel	-0.459106	0.895393	Foxq1	NA	Foxq1	Cdkal1,Muted,Gmds	forward	forward	forward
1135	chr13	31528905	31532568	nochange	novel	-0.869275	0.238242	Foxq1	NA	Foxq1	4930519D14Rik,Exoc2,Mast4,Cdyl,Runx3,Tox,Foxq1,Dusp22,1700018A04Rik,Plekha2,Cdkal1,1110046J04Rik,Serpinb6a	reverse	forward	forward,reverse
1136	chr13	31545212	31548598	nochange	novel	0.00462914	0.999492	Foxq1	NA	Foxq1	Agtr1a,Serpinb1a	forward	forward	forward
1137	chr13	32794521	32795843	nochange	novel	0.322579	0.978666	Wrnip1	NA	Wrnip1	Gmds,Mylk4,Rbms3,Bdp1,Serpinb9b,2210408I21Rik,Zmynd11,Vps35,Dcdc2a,Serpinb9	forward	forward	forward
1138	chr13	3298320	3299904	nochange	novel	0.119849	0.99719	Gdi2	NA	NA	Adarb2,Grm8	reverse	reverse	reverse
1139	chr13	3372792	3374531	nochange	novel	0.335925	0.993768	Gdi2	NA	NA	Speer6-ps1,Pfkp,Zfp385b,Cdc14a,Ryr2,Gm5082,Ror2,Slc28a3,E030030I06Rik,Fam190a,Cyyr1,Rpl18,Sphk2,4930447J18Rik	reverse	forward	forward,reverse
114	chr1	16171650	16172958	nochange	novel	0.416494	0.984013	Rdh10	NA	NA	Rabgap1l,Tmem70,Tmem169,Stau2,Ube2w,Mreg,Ankar,Gm5820,Zdhhc17,Csrp2,Atp6v1h,Pcmtd1,Terf1,Gm106,Ing5,D2hgdh	forward	forward	forward
1140	chr13	34460784	34467154	nochange	novel	0.0413369	0.99774	1300014I06Rik	NA;NA	NA	Slit3,Ero1lb,Trappc9,Rhbdl2,Fam13c,Rbfox3,Dgkb,Phactr1,Gtf2h2,Pou6f2,4933416M06Rik,5930438M14,Galnt14,Mettl15,E330023G01,Alkbh5,0610007P08Rik,Pcdh18,4930519D14Rik	forward	forward	forward
1141	chr13	34733570	34735801	nochange	novel	0.372749	0.921942	1300014I06Rik	NA	NA	Ptpn4,Mast4,3110015C05Rik	forward	forward	forward
1142	chr13	35011636	35027208	nochange	novel	0.614451	0.117765	Eci2	NA;NA;NA	Eci2	1300014I06Rik,Slc22a23,Phactr1,Kif13a,Pter,C1ql3,Cdyl,1700026J04Rik,4933417A18Rik,Eci3,Pde4d,Gmds,Pm20d2,Slc9a9,Gm10007,Gfra1,Col4a1,Gcnt2,Spock1,Gm10782,Actn2,9330111N05Rik,Prpf4b,Fars2	forward	forward	forward
1143	chr13	35963063	35964834	nochange	novel	-0.244398	0.996926	Ppp1r3g	NA	Ppp1r3g,Lyrm4	NA	forward	forward	forward
1144	chr13	36572514	36592317	nochange	novel	0.103154	0.994991	Nrn1	NA;NA	NA	Fars2,Ly86,Sorcs3,Lrrc16a,Scgn,Rreb1,Atxn1,Ube2e2,Megf11,Esr1,Sfi1,Pou6f2,Aoah,Slc22a23,Gli3,9530008L14Rik,BC018507,Phf2,F13a1,Bmp6,Hivep1,Cast,Haus4,Fermt2,Tob1,Myo5a,Fnip2,Slc25a39,Sap18,Ap3b1,Gm9776,4933432G23Rik,Ssr1,Rnf144b,Sardh,Ankrd50,Klhl29,Inhba,Prl2b1,Olfr167,Gm6225,Lrp1b,5033411D12Rik,Slc17a8,Rora,Lyrm4,Olfr1535,Kif13a	forward	forward	forward
1145	chr13	36619265	36624526	nochange	novel	0.439243	0.673221	Nrn1	NA	NA	Fars2,Ly86,Rit2,Tpo,Klhl3,Cdyl,F13a1,Nup214,Sil1,1700001L19Rik,Fastkd3,Erc2	forward	forward	forward
1146	chr13	36647177	36649416	nochange	novel	0.880337	0.468978	Nrn1	NA	NA	Fars2,F13a1	forward	forward	forward
1147	chr13	36680192	36682149	nochange	novel	0.0333711	0.999492	Nrn1	NA	Nrn1	Cdyl,Fars2,F13a1,Lyrm4,Ncbp2,Senp5,Mak,4921517D22Rik,Ralgapb,Tyk2	forward	forward	forward
1148	chr13	37450326	37454798	nochange	novel	-0.446663	0.660011	Rreb1	NA	NA	Ptprr,Ly86,Cage1,Bmp6,Kdm1b,Dek,Slc22a23,Lyrm4,Fars2,Tmem69,Gpbp1l1,Blmh,Fam117a,Tfrc,Hint2,C330018D20Rik,Map3k12,Tarbp2,Txnl1,Hmga2,Ext1,Pcbp2,Spata13,Tmem38b,Elk4,Med25,Xpnpep1,Terf1,Tec,Zmynd8,Fbxo36	forward	forward	forward
1149	chr13	37508310	37509857	nochange	novel	-0.321244	0.965487	Rreb1	NA	NA	Cmah,2210408F21Rik,Gm5122,Fstl4,BC016423,Fars2,F13a1,Atxn1,Tcf12,Rreb1,Cage1,Uimc1,Dnajb2,Ptprn,Cdkal1	forward	forward	forward
115	chr1	161725392	161727782	nochange	novel	0.422313	0.827902	AI848100	NA	NA	Stk24,Darc,Cadm3,Zcchc2,Ralgps2,Rabgap1l,Slc25a48,Gas5,Zbtb37,Dars2,Abl2,Rc3h1,4930469G21Rik,Ankrd45,Sele,Sell,4930402H24Rik	forward	forward	forward
1150	chr13	37591321	37599560	nochange	known	0.0256918	0.999492	Rreb1	NA	NA	Epas1,Lpxn,Ssr1,Crhbp,Sphkap,Prss21,Dcpp1,Cdyl,Lyrm4,Dsp,Tbce,B3galnt2,Zswim6,Slc35b3,Btbd9,Rreb1,Bmp6,Txndc5,Ndrg3,F2r,Rab3gap1,F13a1,Parp8,Hivep1,Sema4d	forward	forward	forward
1151	chr13	37618675	37621254	nochange	known	0.348859	0.871967	Rreb1	NA	NA	Ppp3r1,Elmo1,Kif2a,AI118078,Myo9a,Bcl2,Mak,Pinx1,Coro7	reverse	reverse	reverse
1152	chr13	37624863	37627257	nochange	novel	-0.361402	0.888642	Rreb1	NA	NA	Bcl2,Mak,Pinx1,Coro7,Kcnab2	forward	forward	forward
1153	chr13	37634662	37638967	nochange	novel	0.0746378	0.99719	Rreb1	NA	NA	Rreb1,Ptprk,Yipf5,Muted,Fcho2,Fam134a,1810031K17Rik,Skap1,4933426D04Rik,Prkag2,Gm1082,Prodh2	forward	forward	forward
1154	chr13	37648786	37671660	nochange	novel	-0.431651	0.423967	Rreb1	NA;NA	NA	Galntl6,Cdk13,Ogt,Plekhh1,2610307P16Rik,Lyrm4,Tfap2a,Asap1,Exosc2,1810034E14Rik,Cdc14b,Alyref2,Btbd7,Rreb1,Gm4934,4932411G14Rik,Zfp69,Dem1,Cdkal1,Rnf17,Zcchc17,Add1,Ofcc1,Nedd9,Tbc1d22a,Wdr37,Dido1,Fut8,Fars2,Itga2,Ube2w,Fam65b,Pde4d,4932443I19Rik,Atg10	forward	forward	forward
1155	chr13	37714899	37716546	nochange	novel	-0.165733	0.996926	Rreb1	NA	NA	Ttc7b,Bdp1,Lman2,Trim38,Ssr1,Bhmt2,Bcl3,Cryba1,Nufip2,Elmo1,Fars2,Rreb1,Jarid2,Sema4d,Cmah,Cdyl,Snrnp48,Tesk2,Zfp46,Bloc1s3,Trappc6a,Gmpr,Eef1e1,Bphl,Ripk1,Nedd9,Cltb,Trim54,Pcnxl2,F13a1,Taar3,Taar2,BB123696,Slc25a35	reverse	forward	forward,reverse
1156	chr13	37731448	37733369	nochange	novel	-0.435414	0.888642	Rreb1	NA	NA	F13a1,Dicer1,Rgnef,N28178,Bcmo1,Ubash3b,Rasal1,Gmnn,Serpinb6a,Nqo2,Mylip,Atxn1,Kdm1b,Nup160,Plb1	forward	reverse	forward,reverse
1157	chr13	37752714	37753463	nochange	novel	0.149251	0.996926	Rreb1	NA	NA	Pom121l2,Dusp22,Gmds,F13a1,Rreb1,Dek,Itsn1,Ctif,Mkln1,Ppp3cc,Fars2,Actn2,Pde4d,Plb1,Ddx46,Susd3,Fam169a	reverse	reverse	reverse
1158	chr13	37760963	37764025	nochange	novel	-0.222525	0.994991	Rreb1	NA	NA	Fars2,Rreb1,Ddx46,Susd3,Fam169a,F13a1,Muted,Fam120a,A930001N09Rik,Lrrc41,Lhfpl2,Rab1b,Cnih2	forward	forward	forward
1159	chr13	37798785	37804561	nochange	known	0.263408	0.931298	Rreb1	NA	Rreb1	Ncbp2,Senp5,Cbr3,Fyco1,Ssr1,Sbsn,Unc45a,Rccd1,Bcl9l,Cxcr5,Rreb1,Kcnb1,4921517D22Rik,Itm2b,Pin4,Wasf2,Polr3g,Tbc1d1,P4ha3,Clcn4-2,Cdh15,Agpat3,Kcnj15,Atat1,2310061I04Rik,Bod1l,Nrg2,Sesn3	forward	forward	forward
116	chr1	164043826	164045180	nochange	novel	0.191767	0.996926	Gm16548	NA	NA	NA	forward	forward	forward
1160	chr13	37814647	37817961	nochange	novel	-0.206573	0.996926	Rreb1	NA	Rreb1	Rreb1,Rabepk,Ly86,Cage1,Cstad	reverse	reverse	reverse
1161	chr13	38310644	38312674	nochange	novel	-0.199357	0.996926	Snrnp48	NA	NA	Catsper3,Dcdc2a,Bmp6,Gmds,Tfec,4930534B04Rik,Ryr2,Rnf180,Mctp1	reverse	forward	forward,reverse
1162	chr13	38337890	38339181	nochange	novel	1.20678	0.139621	Snrnp48	NA	NA	Ly86,Bmp6,Txndc5,Iars,Eif4enif1,Sfi1,Pde4d,Gcnt2,2310020H05Rik	reverse	reverse	reverse
1163	chr13	38636856	38638389	nochange	novel	-0.391226	0.988538	Eef1e1	NA	Muted,Eef1e1	Muted	forward	forward	forward
1164	chr13	39301674	39302666	nochange	novel	0.35887	0.974119	Slc35b3	NA	NA	Slc35b3,Ntrk2,Cntnap2,LOC626082,Fars2	reverse	reverse	reverse
1165	chr13	39439476	39458189	nochange	novel	-0.237645	0.892804	Slc35b3	NA;NA	NA	Ryr2,Actn2,Cdyl,4931414P19Rik,Odz2,Pou6f2,Sgpp1,Tfap2a,Ntm,Gpr98,Spock1,2210408I21Rik,Zik1,Dcdc2a,Ofcc1,Amph,Mak	reverse	reverse	reverse
1166	chr13	39554563	39554881	nochange	novel	0.338193	0.90031	Slc35b3	NA	NA	Zfp708	forward	forward	forward
1167	chr13	39625291	39625850	nochange	novel	0.153156	0.996926	Slc35b3	NA	NA	Robo2,Rdh7,Psme4,Vmn1r220,Sorcs3,Agtr1a,Vmn1r211,Tns1,Elavl4,Pcdh15,Adamts16,Eif4ebp3,Ankhd1	reverse	reverse	reverse
1168	chr13	39664937	39665587	nochange	known	-0.0817616	0.996926	Slc35b3	NA	NA	Mtap1b,Armc3,Ryr2	reverse	reverse	reverse
1169	chr13	39688143	39689316	nochange	novel	0.34396	0.925701	Slc35b3	NA	NA	Pigx,Prl3b1,Gm806,Hecw1,Prl8a6,Sox4,Ofcc1,Cacna2d3	reverse	reverse	reverse
117	chr1	164713987	164715274	nochange	novel	-0.48652	0.98395	Atp1b1	NA	NA	Thsd7b,C230024C17,Gorab,Scyl3,Nme7,LOC433374,Zranb3,Blzf1,Adcy10,Cacna1c,Dpp10,Xcl1,Pou2f1,Rin1,Dnm3,Fmn2,Dnahc11,Cntn1,Bbox1	reverse	forward	forward,reverse
1170	chr13	39945391	39946398	nochange	novel	0.132474	0.994738	Gcnt2	NA	NA	NA	reverse	reverse	reverse
1171	chr13	4031780	4034001	nochange	novel	-0.38009	0.959263	Akr1c14	NA	Akr1c14	Rgnef,5033411D12Rik,Elmo1	reverse	forward	forward,reverse
1172	chr13	40562920	40563329	nochange	novel	1.49416	0.151386	Gcnt2	NA	NA	Ell2,Ryr2,Pou6f2,Slc6a3	reverse	reverse	reverse
1173	chr13	40698487	40699520	nochange	novel	0.516693	0.896181	Gcnt2	NA	NA	NA	reverse	reverse	reverse
1174	chr13	40853468	40856124	nochange	known	-0.0104085	0.999492	Gcnt2	NA	Gcnt2	Tfap2a,Gcnt2,Bcl11b,Elovl2,1700080E11Rik,Malat1,Helb,Snx9,Mettl13,U05342	forward	forward	forward
1175	chr13	41226140	41228698	nochange	novel	0.365827	0.925701	BC024659	NA	Elovl2,BC024659	Nedd9,Txndc5,Bmp6,Ofcc1,Gcnt2,Elovl2,BC024659,Bphl,Ripk1,Ankrd44,Abi1,Pdss1	forward	forward	forward
1176	chr13	41231420	41233694	nochange	novel	0.25869	0.916902	BC024659	NA	Elovl2,BC024659	Nedd9,Txndc5,Bmp6,Ofcc1,Gcnt2,Elovl2,BC024659,Bphl,Ripk1,Ankrd44,Abi1,Pdss1,Gcm2,Zcchc6,Isca1,Etohd2,Dip2c,Nid1	reverse	reverse	reverse
1177	chr13	43365122	43366354	nochange	novel	-0.406942	0.892944	Sirt5	NA	Sirt5,Nol7,Ranbp9	Sfi1,Tbc1d7	reverse	reverse	reverse
1178	chr13	43530756	43531907	nochange	novel	-1.00015	0.0921369	Ccdc90a	NA	Ccdc90a	NA	forward	forward	forward
1179	chr13	4383751	4385214	nochange	novel	-0.432338	0.959263	Akr1c6	NA	Akr1c6	Spock1,Gmds,Ssbp2,Glis3,Dhrs7b,Sorcs3,Sfi1,Gdi2	forward	reverse	forward,reverse
118	chr1	164787277	164788698	nochange	novel	-0.41541	0.92209	Atp1b1	NA	NA	Nme7,1110059E24Rik,Susd5	forward	forward	forward
1180	chr13	43863894	43865585	nochange	known	-0.116783	0.996926	Ccdc90a	NA	NA	Cd83,Ippk,Abhd6,Ddx56,Elmo1,Jarid2,Fam71d,Phactr1,Pde4d,Slmap,Tmem168,Tmem170b,Trip13,Ehmt1,Kdm1b,Hmgcr,Polr2d,Muted,Dtnbp1,Gabrg3,Chchd8,Pnpla8,Rpl31,Gm5083,Pbld2,Hnrnph3,Myb,4930473A06Rik,Ube2d3,4930539J05Rik,Kdm4c,Msh6,Kifc5b,Pan2	forward	forward	forward
1181	chr13	4387803	4390430	nochange	novel	-0.212505	0.976834	Akr1c6	NA	Akr1c6	Spock1,Gmds,Ssbp2,Glis3,Dhrs7b,Sorcs3,Sfi1,Gdi2,Akr1c19	reverse	reverse	reverse
1182	chr13	4404314	4408158	nochange	novel	0.334774	0.9561	Akr1c6	NA;NA	Akr1c6	Mms22l	forward	forward	forward
1183	chr13	4415550	4415826	nochange	novel	0.05508	0.999492	Akr1c6	NA	Akr1c6	Hecw1,Serpinb9d,Ryr2,Calm4	reverse	reverse	reverse
1184	chr13	4429862	4432213	nochange	novel	0.60724	0.721131	Akr1c6	NA	Akr1c6	NA	forward	forward	forward
1185	chr13	44419266	44420386	nochange	novel	0.099575	0.99774	Jarid2	NA	NA	Jarid2,Synpo2l,Myoz1,Cd83,Dtnbp1	forward	forward	forward
1186	chr13	44500828	44501395	nochange	novel	0.175889	0.974452	Jarid2	NA	NA	Gfod1,Neo1,Gmds,Ptdss1,Rasa1,Gimap8,Slc47a1,Jarid2,Aplf,1810020O05Rik,Atxn1,St6gal1,Csnk2a1,Rnf187,Butr1,Pgap1,Dgkg,Gpsm1,Mpp5,A330076C08Rik,Pole2,Krt85,4732456N10Rik,Krt75,Med15,Rbbp7	reverse	reverse	reverse
1187	chr13	45155627	45156409	nochange	novel	-0.407102	0.893533	Dtnbp1	NA	NA	Rreb1,Phactr1,Rnf144b,Naa35,Prkg1	reverse	reverse	reverse
1188	chr13	45454771	45456290	nochange	novel	0.151621	0.99719	Mylip	NA	NA	Atxn1,Atg10,Olfr1218,Rbfox3,Mylip,Gmpr,Rasgrf2,Slc22a21,Slc22a4,Zfp746,F13a1,Cd83,F2r,Nck2	forward	forward	forward
1189	chr13	46068671	46070063	nochange	novel	1.31554	0.368584	Atxn1	NA	NA	Atxn1,Krit1,Olfr676,Osbpl11,Camsap1,Fam120a,Gm2721,Rbm24,Ube2e2,Phactr1,Tpmt,Kdm1b,Thrap3	forward	forward	forward
119	chr1	164898259	164899989	nochange	known	-0.0494718	0.999492	Sft2d2	NA	NA	Sft2d2,Akt3,Prrx1,Dlk2,F5,Dpt,LOC433374,Mrpl52,Mmp14,Pde5a,4930447N08Rik,Dcaf6,Tbx19	forward	reverse	forward,reverse
1190	chr13	46166536	46167266	nochange	novel	0.601655	0.815047	C78339	NA	NA	Dcdc2a,Atxn1,Gm1574,Kif13a,Fcho2	reverse	reverse	reverse
1191	chr13	46237956	46239558	nochange	novel	-0.717706	0.748563	C78339	NA	NA	Atxn1,Tpmt,Lyrm4,Gm1574,Htra3,Jarid2,Nup153,Kif13a,Aspn,Cenpp,Vps8,Setbp1,Pou6f2	forward	reverse	forward,reverse
1192	chr13	46384525	46385099	nochange	novel	0.917239	0.793907	C78339	NA	NA	Cap2,Nup153,Kif27,Arhgef3,Pvrl1	forward	forward	forward
1193	chr13	46730000	46731165	nochange	novel	0.850942	0.84509	Kif13a	NA	Nup153,Kif13a	NA	reverse	reverse	reverse
1194	chr13	47273730	47275073	nochange	novel	-0.142533	0.996926	Rnf144b	NA	NA	NA	forward	forward	forward
1195	chr13	48551473	48553303	nochange	known	0.0917529	0.99719	Zfp169	NA	NA	Faf2,Gm10782,Ankrd32,2210408I21Rik,Phf2,Srl,Rad9,Ptpdc1,Rpl7,Rdh10,Tex14,Myl6,Myl6b	forward	forward	forward
1196	chr13	48658106	48658389	nochange	novel	-0.233597	0.996926	Phf2	NA	NA	Nedd9,Tpmt,Phf2,Galnt1	reverse	reverse	reverse
1197	chr13	5092043	5092625	nochange	novel	0.09442	0.996926	Akr1e1	NA	NA	Chrm3	forward	forward	forward
1198	chr13	51070971	51072853	nochange	novel	0.0649031	0.99774	9430083A17Rik	NA	9430083A17Rik,Spin1	S1pr3,Glrp1,Syk	forward	forward	forward
1199	chr13	51202504	51203336	nochange	novel	0.518559	0.610249	Spin1	NA	NA	NA	forward	forward	forward
12	chr1	105900114	105902071	nochange	novel	0.270168	0.979234	Zcchc2	NA	NA	Phlpp1,Kazn,Bok,Ikzf2,Tom1l1,Zcchc2,Clasp1,Smyd3,Zfp451,Thada,Pikfyve,Xrcc5,Tpr,Fam117b,Ppp1r7,Ano7,Nmnat2,2310014F07Rik,1600029D21Rik,Als2cr11	reverse	reverse	reverse
120	chr1	165166934	165167534	nochange	known	0.475192	0.866382	Sft2d2	NA	Sft2d2,Tiprl	NA	forward	forward	forward
1200	chr13	51617125	51618190	nochange	novel	-0.355743	0.98395	Cks2	NA	Cks2,Secisbp2	Cdkal1,Gm806,BB123696,Shc3,Cks2,Sema4d,Uimc1,Nsd1,Ddx46,Caml,Dip2c,Capn9,Slc35e2,Nadk,Ccnf,Dusp22,Nup153,Tial1	reverse	reverse	reverse
1201	chr13	51640787	51643181	nochange	known	0.150529	0.996926	Cks2	NA	Cks2,Secisbp2	Psd,Fbxl15	forward	forward	forward
1202	chr13	52020774	52026773	nochange	novel	-0.964378	0.0255804	Gadd45g	NA	NA	Xkr9,Hnf1a,Zfml,Auh,Hivep1,Diras2,Ezr,Zfp457,4921525O09Rik,Sorcs1,Sorcs2,Ulk4,1700011B04Rik,Skap1,Dtnbp1,Syk,Gnat1,Ntm	forward	reverse	forward,reverse
1203	chr13	52057090	52058717	nochange	novel	-0.957057	0.43116	Gadd45g	NA	NA	Sall2,4921525O09Rik,Gpc5,Secisbp2,Syk,Sema4d,BB123696,Ccdc88a,Ttll12,Zfp295	reverse	reverse	reverse
1204	chr13	52152369	52157139	nochange	novel	-0.15314	0.994991	Gadd45g	NA	NA	Fam120a,Gadd45g,4921525O09Rik,Fam193b,Ddx41,Sema4d,Fgfr4,Atg10,Dhfr,Hivep1,Lrp1,Nol11,5430437J10Rik,Gfra1,Acsf2,Thada,Zmynd11,Secisbp2,Tollip,Hivep2,Ccdc127,Lrrc14b,Ythdf2,Tgfbr3	forward	forward	forward
1205	chr13	52178579	52197447	nochange	novel	0.0705652	0.996926	Gadd45g	NA	NA	Auh,Faf2,Sema4d,Polq,Shc3,Diras2,Mios,4921525O09Rik,Skiv2l2,Dhx29,Gpr34,Cask,Parm1,Mylk4,Nedd9,BB123696,Ankrd29,Bcat2,0610005C13Rik,A530099J19Rik,Syk,Gadd45g,Bicd2,Zfand3,Copg,Pou5f1	reverse	reverse	reverse
1206	chr13	53527483	53527874	nochange	novel	-0.127571	0.996926	Sptlc1	NA	NA	Jarid2,Celf2,Ryr2,Trpc7,Pou6f2,Edil3,Unc79,Ror2,2010111I01Rik,Sorcs1	forward	forward	forward
1207	chr13	53591954	53592384	nochange	novel	-0.172938	0.996926	Sptlc1	NA	NA	Slc22a23,Spock1,Tab2,Slc6a3,Ror2,Cplx2,Ntrk2,Fnta,4930444A02Rik,Sfxn1,D130009I18Rik	forward	forward	forward
1208	chr13	54019206	54021093	nochange	novel	0.582356	0.710175	Sfxn1	NA	NA	Agpat5	reverse	reverse	reverse
1209	chr13	54424709	54425918	nochange	novel	0.363136	0.985683	Thoc3	NA	Thoc3	Gmds,Ptpdc1,4732471D19Rik,Ankrd32,Tspan17,Hrk,Adamts6,Cacng8	reverse	forward	forward,reverse
121	chr1	165265469	165266085	nochange	novel	-0.0991144	0.996926	Tiprl	NA	Tiprl	Dcaf6,Tiprl	reverse	reverse	reverse
1210	chr13	55200403	55202752	nochange	known	1.12322	0.655689	Nsd1	NA	Fgfr4,Nsd1	Mast4,4732471D19Rik,Nsd1,Pi4kb,Zfp346,4933426M11Rik,Eif3b,Diras2,Slc34a1,Hormad2,B4galt7,Ddx46,Syt11,Nup98,Ndufb10	forward	forward	forward
1211	chr13	55586672	55587557	nochange	novel	-0.269661	0.984013	Tmed9	NA	Fam193b,Tmed9,B4galt7,Caml,Ddx46	4933422H20Rik,Mir3968,Nedd9,Ranbp9,Gkap1,Rab8b,Tmed9,Cnot4,Ubash3a	forward	forward	forward
1212	chr13	5602266	5603074	nochange	novel	0.381856	0.974452	Klf6	NA	NA	Cmah,Klf6,Pitrm1,Cnnm1,Vmn1r1,Stard3nl	forward	forward	forward
1213	chr13	56357159	56357657	nochange	novel	-0.422788	0.940134	Slc25a48	NA	NA	NA	forward	forward	forward
1214	chr13	56557947	56561532	nochange	novel	0.0209676	0.999492	Lect2	NA;NA	Fbxl21,Lect2,Tgfbi	Nln	forward	forward	forward
1215	chr13	5803125	5805076	nochange	known	0.954878	0.421805	Klf6	NA	NA	Lyrm4,Shc3,Cnnm2,1700016G22Rik,Klf6,Prpf3,Cyp11a1,Mthfd1l,Serinc5,Lgi1,Pde4d,Ryr2,Fam65b,Crebbp,Enpp1,Ccdc38,Cand1,Wdr96	forward	forward	forward
1216	chr13	58358834	58360251	nochange	novel	0.389234	0.952524	2210016F16Rik	NA	2210016F16Rik,Hnrnpk,Rmi1	Rbmx,Gbe1	reverse	forward	forward,reverse
1217	chr13	59831790	59833417	nochange	novel	0.266184	0.952524	Zcchc6	NA	NA	Papd4,Dip2c,Zcchc6,Cdhr2,Uqcrb,Gm10767,Gm5087	forward	forward	forward
1218	chr13	59835673	59836820	nochange	novel	0.0116845	0.999492	Zcchc6	NA	NA	Rgs6,Actn2,Naa35,A230056J06Rik,Zcchc6,Tpbpb,Ctla2b,Stk3,Wdr33	forward	forward	forward
1219	chr13	60468916	60490064	nochange	novel	-0.437702	0.490057	Dapk1	NA;NA	NA	Cdc14b,Gm12830,Zcchc6,Etohd2,Isca1,Dapk1,1700100L14Rik,Hecw1,Nlrp4f,Mctp1,Ctla2a,Tpbpa,Atg10,Kif13a,Ror2,Agtpbp1,BC018507,Spock1,Klhl3,Ctsr	forward	forward	forward
122	chr1	165641254	165643342	nochange	novel	0.121261	0.98395	Rcsd1	NA	Mpzl1,Rcsd1	NA	reverse	reverse	reverse
1220	chr13	60493157	60494557	nochange	novel	-0.0590688	0.999492	Dapk1	NA	NA	NA	forward	reverse	forward,reverse
1221	chr13	60496774	60501248	nochange	novel	-0.322972	0.838858	Dapk1	NA	NA	Jarid2,Zcchc6,A530065N20	forward	reverse	forward,reverse
1222	chr13	60573479	60575653	nochange	novel	-0.73805	0.733433	Dapk1	NA	Dapk1	Dapk1,Nav2	forward	forward	forward
1223	chr13	61945938	61947346	nochange	novel	-0.0973278	0.99719	Zfp935	NA	NA	Kcnma1,Kif21a	forward	forward	forward
1224	chr13	62015628	62017871	nochange	novel	-0.19305	0.996926	Zfp935	NA	NA	Atp6v0c	forward	reverse	forward,reverse
1225	chr13	62082012	62085802	nochange	novel	0.32522	0.925701	Zfp935	NA	NA	NA	forward	forward	forward
1226	chr13	62090815	62093527	nochange	novel	0.523317	0.777281	Zfp935	NA;NA	NA	NA	forward	forward	forward
1227	chr13	62713095	62715354	nochange	novel	0.724967	0.885632	Fbp1	NA	NA	NA	forward	forward	forward
1228	chr13	62791370	62791729	nochange	novel	0.440595	0.950791	Fbp1	NA	NA	NA	reverse	reverse	reverse
1229	chr13	62813037	62814991	nochange	novel	0.386459	0.951853	Fbp1	NA	NA	Slc17a3,Slc17a1,Dapk1,Tprg	reverse	reverse	reverse
123	chr1	165717554	165719667	nochange	novel	0.319819	0.972049	Creg1	NA	Creg1	Rabgap1l,Rcsd1,Lamb3,Donson,Cryzl1,Gm10785,Mbnl1,Pou2f1,Capn2,5430435G22Rik,Mrps14,Cd247,Dusp27,Kif1b,Trap1,Tor1aip2,F5,Adcy10,Usp32,Wdr95,Mospd2,Fancb	forward	forward	forward
1230	chr13	62906818	62909225	nochange	known	-0.130478	0.996926	Fbp1	NA	Fbp1	Ptch1,2210408I21Rik,Hdac8,Polr3gl,2210016F16Rik,Hnrnpk,2010111I01Rik,Fancc,Limk2,Cdkal1,Fbp1,Ppwd1,Pde4d,1700084F23Rik,Cdc14b,Foxc1,Erap1,Papd4,Fam19a4	forward	forward	forward
1231	chr13	62964558	62965401	nochange	novel	0.143179	0.996926	2010111I01Rik	NA	2010111I01Rik	Phactr1,2010111I01Rik,Ap3b1,Tbca,Slc35d2,Nsd1,Cdkl3,Lass5,Rara,Zfp771	reverse	forward	forward,reverse
1232	chr13	63566635	63569751	nochange	known	-0.242841	0.950791	Ptch1	NA	NA	Hnrnpab,Zfp473,Vrk3,Smc3,Gba2,Rgp1,Epha4,Etaa1,Dctn5,Palb2,Mylpf,Rpl3,Gkap1,Arid5b,Snora33,Rps12,Polr2a,Snhg9,Rps2,Rnf151,Tex14	reverse	reverse	reverse
1233	chr13	64012374	64012700	nochange	novel	0.529691	0.978666	Slc35d2	NA	NA	Hsd17b3,Sdccag8,Cmah,Fancc,Zfp346,4930486L24Rik,2010111I01Rik,0610007P08Rik,Habp4,Spock1	reverse	reverse	reverse
1234	chr13	64343558	64344915	nochange	novel	-0.0224867	0.999492	Ctsl	NA	Ctsl	NA	forward	forward	forward
1235	chr13	64385581	64386767	nochange	novel	0.694929	0.547083	Ctsl	NA	Ctsl,Cdk20	Fam135a,1110058L19Rik,Vps41,1110018J18Rik,4921509O07Rik,Ssbp2,S1pr3,Ctsl,1190003K10Rik	forward	forward	forward
1236	chr13	64397498	64398598	nochange	known	0.348967	0.950791	Ctsl	NA	Ctsl,Cdk20	1110018J18Rik,Ripk1,Ctsl,Nlrp4f,Fam172a,Cdc14b,Ror1,Snrnp48	forward	forward	forward
1237	chr13	64399807	64404107	nochange	novel	0.113705	0.995398	Cdk20	NA;NA	Ctsl,Cdk20	Ctsl,Nlrp4f,Fam172a,Cdc14b,Ror1,Snrnp48,1110018J18Rik,Gpr1,Zfp385b	forward	forward	forward
1238	chr13	64559665	64559988	nochange	novel	0.102215	0.995405	Cdk20	NA	NA	Ryr2,Gli3	forward	forward	forward
1239	chr13	65238479	65242626	nochange	novel	0.124862	0.994991	Zfp369	NA	Zfp369	Nedd9,4932441B19Rik,Zfp369,Ttc37,Hist1h2ae,Hist1h2bg,Iars2,Pacsin2,Hist1h4a,Depdc7,Bcas3,Cyth1,BC048355,Apoa2,Tomm40l,Stx2,Mbd3,Pcif1,Ing2,Zswim5,H13,Mbtps2,Hnrnpab,Hmgb2,Rhpn2,Zbtb5,Jund,Ing1,Cln5,Hist1h3i,Stard7,Mrpl15,Tmem30a,4930429F24Rik,Dedd2,Zfp526,Nsmce1,Snrpd1,Sil1,Ube2s,Trim72,Tmem183a,Fnbp1l,4930441O14Rik,Zfp85-rs1,9330111N05Rik,Atg10,Gt(ROSA)26Sor,Setd5,E2f4,Exoc3l,Ywhaq,5330413P13Rik…	forward	forward	forward
124	chr1	165758849	165759979	nochange	novel	-0.504758	0.587896	Creg1	NA	Creg1	Elk4,Dcaf6,Rcsd1,Rps6ka5,Creg1,Prdx6,Ildr2,Rgs7	reverse	reverse	reverse
1240	chr13	66007846	66012446	nochange	novel	0.272852	0.988538	Zfp369	NA	NA	NA	reverse	reverse	reverse
1241	chr13	66714912	66715398	nochange	novel	-0.126688	0.996926	Uqcrb	NA	NA	2410141K09Rik	reverse	reverse	reverse
1242	chr13	66767475	66769890	nochange	novel	0.215892	0.994991	Uqcrb	NA	NA	NA	forward	forward	forward
1243	chr13	67101664	67109617	nochange	novel	0.109672	0.994991	Zfp759	NA	Zfp708,Zfp759	Mast4,Prdm15,Tns3,Pcmtd1,Dpy30,Ptdss1,4933433G19Rik,Cdyl,Zfp455,Tmem161b,Bach2,Zc3h7b,2310003F16Rik,Serinc4,Ppp4r1,Zfp712,Dpp8,Tmem55b,Tgoln1,Dapk1,Zfp708	forward	forward	forward
1244	chr13	67238227	67240719	nochange	novel	-0.262109	0.959263	Zfp458	NA	Zfp458	NA	forward	forward	forward
1245	chr13	67887184	67893665	nochange	novel	0.0842501	0.996926	Zfp273	NA	NA	Cntnap5b	forward	forward	forward
1246	chr13	69002175	69005285	up	novel	2.11219	0.0038281	Fastkd3	NA;NA	NA	Cntnap3,Adcy2,Mctp1,Mef2c	forward	forward	forward
1247	chr13	69431385	69432108	nochange	novel	0.772659	0.608111	Papd7	NA	NA	Spock1,Papd7,Fgf23,Megf11	reverse	reverse	reverse
1248	chr13	69549915	69550197	nochange	novel	-0.790717	0.227062	Srd5a1	NA	Papd7,Srd5a1	Srd5a1,Pde4d	forward	forward	forward
1249	chr13	69561916	69564830	nochange	known	0.00780216	0.999492	Srd5a1	NA	Srd5a1,Nsun2	NA	forward	forward	forward
125	chr1	166428561	166430309	nochange	novel	0.310806	0.985683	Tada1	NA	Tada1	Mgst3,Thsd7b,Rxrg,Smyd3,Cnih3,Rasal2,Dnm3,Pou2f1,Rabgap1l,Gas5,Zbtb37,Nuf2,Uap1,Wdr64,Cdc73,Gorab	forward	reverse	forward,reverse
1250	chr13	69566937	69570239	nochange	novel	-0.164475	0.994991	Srd5a1	NA;NA	Srd5a1,Nsun2	NA	forward	forward	forward
1251	chr13	69700322	69701870	nochange	novel	-0.154831	0.996926	Nsun2	NA	NA	NA	forward	forward	forward
1252	chr13	70278012	70279258	nochange	novel	0.253808	0.99638	BC018507	NA	NA	BC018507,Adamts16,B4galt6,Ryr2,Mast4,4932441B19Rik,Smn1,Cdkal1,4930520P13Rik,Mef2c,Pou6f2,5033411D12Rik,Cntnap3,Ddx4,Adcy2,Nsun2,Srd5a1,Tmem161b	reverse	forward	forward,reverse
1253	chr13	70280637	70282195	nochange	novel	-0.376204	0.994991	BC018507	NA	NA	BC018507,Adamts16,B4galt6,Ryr2,Mast4,4932441B19Rik,Smn1,Cdkal1,4930520P13Rik,Mef2c,Pou6f2,5033411D12Rik,Cntnap3,Ddx4,Adcy2,Nsun2,Srd5a1,Tmem161b	forward	reverse	forward,reverse
1254	chr13	71566403	71566685	nochange	novel	-0.459212	0.827902	BC018507	NA	NA	Gpr4	reverse	reverse	reverse
1255	chr13	72454567	72455610	nochange	novel	-0.256635	0.996926	Ndufs6	NA	NA	Ocln,2210408I21Rik,Rasgrf2,4930455J16Rik	forward	forward	forward
1256	chr13	73138919	73139233	nochange	novel	0.292862	0.893533	Ndufs6	NA	NA	1700092E19Rik,Aoah,Prl3d1,Gli3,9330111N05Rik,Trip13	forward	forward	forward
1257	chr13	73452240	73452518	nochange	novel	0.0785883	0.99719	Mrpl36	NA	NA	Sema4d,Lpcat1,Colq,Hdac4,Depdc1b,Sap130	forward	forward	forward
1258	chr13	73732535	73733937	nochange	novel	0.263864	0.982614	Slc12a7	NA	Slc12a7	Rptor,Bmp6,Tert,Erbb2ip,Ntrk3,Lpcat1,Slc9a3,Plac1,Slc12a7,Caprin1,2410006H16Rik,Rpl29	reverse	reverse	reverse
1259	chr13	74093858	74094313	nochange	novel	0.268361	0.994991	Exoc3	NA	NA	Nsun2,Tppp,Ahrr,Polk,Bmp1,Sftpc,Slc9a3,Cdc14b,Exoc3,Gmnn,Mctp1	forward	forward	forward
126	chr1	168580276	168580703	nochange	novel	0.155914	0.996926	Pbx1	NA	NA	Thsd7b,Rgs7,H1foo,Fmo3,Kif26b,4933417E11Rik,Cacna1e,Ddr2,Rgs4,Esrrg,BC026585,Ush2a	reverse	reverse	reverse
1260	chr13	74393843	74394408	nochange	novel	0.2966	0.871967	Lrrc14b	NA	Ccdc127,Lrrc14b	Rasa1,Mylk4,Zdhhc11,1700019E19Rik,Slc9a3,Lhfpl2	forward	forward	forward
1261	chr13	74406278	74407467	nochange	novel	0.119925	0.994991	Lrrc14b	NA	Lrrc14b	Edil3,Iqgap2,Lyst,Nedd9,Exoc3,Ahrr,Cast,Dip2c,Gabrb3,Zfp367,Arl15,Ckmt2,Adcy2,Slc17a2	reverse	reverse	reverse
1262	chr13	74439089	74463880	nochange	novel	0.0373179	0.99784	Zfp825	NA;NA	Zfp825	Pde4d,Ccdc127,Lrrc14b,Pdcd6,Ahrr,Asxl2,Pde8b,Adcy8,Smad5,Sdhd,Timm8b,Psmg1,Nhlrc2,Dclre1a,Polr2a,Anp32e,Rbpj,Mcm10,Hnrnph1,Commd10,Luc7l,Dnajb6,Gm5129,Mctp1,Fancc,Mtap1b	forward	forward	forward
1263	chr13	74499421	74523951	nochange	novel	-0.0352342	0.99774	Zfp825	NA;NA	Zfp825	Nsd1,Glrx,Acot7,Cdk2ap1,Polr2a,Noxo1,Rerg,Jtb,Tex14,Gm1976,Specc1l	forward	forward	forward
1264	chr13	74527609	74531485	up	novel	1.67834	5.49024e-07	Zfp825	NA	Zfp825	NA	forward	forward	forward
1265	chr13	74546401	74565281	nochange	novel	0.157252	0.964317	Zfp825	NA;NA	NA	Trip13,Cast,Cd200r1,Vit,Hist2h2be,Hist2h2ab,Rps16,Agpat6,Kit,Hsdl1,Lrrc50,Secisbp2,Gm15545,Prmt1,Mapkbp1,Jmjd7,Dhcr7,Fam126b,Ndufb3	forward	forward	forward
1266	chr13	74600169	74618509	nochange	novel	0.0453067	0.99774	Erap1	NA;NA;NA	Erap1	4933402J15Rik,Slc4a5,Golm1,Pdcd6,Ipo11,Mgat4a,Robo2,Slain2,Myl12a,Hist1h2bb,Hist1h3c,Hist1h2bg,Hist1h2ae,Zscan12,Arl15,Slc4a1ap,Supt7l,Tspan15,Phtf2,Tmem60,Btf3l4,Txndc12,Cirbp,2700089E24Rik,E130006D01Rik,Ormdl1,Pms1,Alkbh5,Rpe,Nup93,Zc3hav1,Nsmce4a,Ubb	forward	forward	forward
1267	chr13	75438267	75440881	nochange	novel	-0.22708	0.979234	Ell2	NA	NA	Mast4,Iqcf5,Stac,Lama2,Gria1,Adamts16,Ell2,Mctp1,Gpr98,Gmnn	forward	forward	forward
1268	chr13	75796777	75799662	nochange	novel	0.222599	0.969691	Glrx	NA;NA	Glrx	Ell2,Ankrd55,Enc1,Sgtb,Gm16039,Mccc2,Nebl,Tbck	forward	forward	forward
1269	chr13	75954036	75955290	nochange	novel	0.129836	0.99719	Rfesd	NA	Rfesd	Spock1,Erap1,Rhobtb3,Ell2,Fam172a,Hapln1,2210408I21Rik,Fhit,Spata9,Mctp1,Dapk1,Ahrr,Loxl2,Hira,Uhrf2	forward	reverse	forward,reverse
127	chr1	169562762	169563510	nochange	novel	0.784092	0.981422	Hsd17b7	NA	NA	Vangl2,Plxna2,Aldh9a1,Ddr2,Kmo,Gli2,Nckap5,Nuf2,Rgs5,Camta1,Gpr39,Astn1,Pappa2,Sh2d1b2,Rgs7	reverse	reverse	reverse
1270	chr13	78271161	78271916	nochange	novel	-0.154702	0.994991	Ttc37	NA	NA	NA	forward	forward	forward
1271	chr13	78344411	78344685	nochange	novel	-0.019448	0.999492	Ttc37	NA	NA	Gli3,Gcnt2,4930520P13Rik,Fam172a,Gpr98,Mctp1,A830082K12Rik	forward	reverse	forward,reverse
1272	chr13	79454890	79455647	nochange	novel	0.273599	0.916902	Arrdc3	NA	NA	Ube2ql1,Mctp1,2210408I21Rik,Elavl4	reverse	reverse	reverse
1273	chr13	80012093	80012379	nochange	novel	0.315721	0.869771	Arrdc3	NA	NA	Vcan,Lman2,Mctp1,Mtap1b,Magi3	reverse	reverse	reverse
1274	chr13	80783051	80783362	nochange	novel	-0.296842	0.979234	Arrdc3	NA	NA	Aoah,Gpr98	reverse	reverse	reverse
1275	chr13	82578122	82578416	nochange	novel	-0.276046	0.956367	Cetn3	NA	NA	Gpr98	forward	forward	forward
1276	chr13	84346479	84347044	nochange	novel	0.333072	0.803451	Tmem161b	NA	NA	Nhlrc1,Tmem161b,Itga1,Hcn1,Cdc14b,Mctp1,Mef2c,Cdyl,Rgnef,Nnt,Mast4,Pde4d,Lmx1a,Cerkl,Crhbp,Mir9-2	forward	forward	forward
1277	chr13	84626857	84627338	nochange	novel	0.027091	0.999492	Tmem161b	NA	NA	Mast4	reverse	reverse	reverse
1278	chr13	85126444	85127642	nochange	novel	-0.198857	0.996926	Ccnh	NA	NA	Mtap1b,Ap3s1,Pin4,Gucy1a2,Cpsf6,Dcdc2a,Adarb2,Adamts16,Vps41,Atg10	forward	forward	forward
1279	chr13	87257254	87258085	nochange	novel	0.126702	0.996926	Cox7c	NA	NA	Adarb2	forward	forward	forward
128	chr1	170943867	170946763	nochange	novel	-0.120813	0.996926	Fcgr2b	NA	Fcgr2b	NA	reverse	reverse	reverse
1280	chr13	87352339	87353925	nochange	novel	-0.665835	0.916902	Cox7c	NA	NA	NA	forward	forward	forward
1281	chr13	8784710	8785216	nochange	novel	-0.776322	0.744796	Wdr37	NA	Wdr37	NA	reverse	reverse	reverse
1282	chr13	88746829	88747204	nochange	novel	-0.182569	0.996926	Xrcc4	NA	NA	Edil3,2210408I21Rik	forward	forward	forward
1283	chr13	8941872	8944409	nochange	novel	0.029146	0.999492	Gtpbp4	NA	Gtpbp4	Aldh5a1,4932702P03Rik,Prl2a1,Adarb2,BC024659,Jarid2,Clasp1,Larp4b,Gmds,Dip2c,Chrm3,Magi1,Idi2	forward	forward	forward
1284	chr13	9010658	9083232	nochange	novel	-0.447201	0.320762	Larp4b	NA;NA;NA;NA;NA;NA;NA	Gtpbp4,Larp4b	Gli3,Cdkal1,Adarb2,Wdr37,Chrm3,Olfr1359,Pus10,BC016423,Elmo1,Rn45s,Nuak1,2900060B14Rik,Clasp1,Cr1l,Tiam2,Rnf144b,Larp4b,Vmn1r193,Ankrd32,Fam178b,Cox5b,Mmp25,D630045J12Rik,Actn2,Pigm,Chrna4,Myo1d,Heatr1,Dip2c,Ryr2,Fam102b,Ckap2,Gtpbp4,Slc24a1,Gm11346,Homer1,Pvt1,Kirrel3,Bdp1,Ust,Cdk13,Zfp493,Kalrn,Abca13,Akr1c19,Ndel1,Dcdc2a,F13a1,Shc3,Ube2e2,Cap2,Pms2,Gabrb1,Parp8,4933412O06Rik,Defb21,Defb19,5033…	forward	forward	forward
1285	chr13	90741520	90742295	nochange	novel	0.2054	0.95873	Rps23	NA	NA	Vcan,Alpk2,Auts2,Jmy,Gm16039,Phactr1,Spock1,Zfp367,Habp4,Adamts16,Lamc1,Scamp1,Thbs4,Gmpr,Fam172a,Rab3c	forward	forward	forward
1286	chr13	92409691	92410086	nochange	novel	0.590484	0.438002	Dhfr	NA	NA	NA	reverse	reverse	reverse
1287	chr13	9255220	9255991	nochange	novel	-0.0881627	0.99774	Dip2c	NA	Dip2c	Akr1c14,Ryr2,Odz3,Elmo1,Eef1e1,Dip2c,Zmynd11,Akr1c19,Marcksl1-ps4,Wdr37	reverse	reverse	reverse
1288	chr13	93233552	93235774	nochange	novel	-0.0462123	0.999492	Homer1	NA	NA	Ncor1,Fam151b,Jmy,Alkbh6,Clip3,AI428936,Spock1,Serinc5,Dmd,Cmya5,Papd4,Ubr4,Rbfox3	forward	forward	forward
1289	chr13	93236941	93238943	nochange	novel	0.440825	0.863958	Homer1	NA	NA	Ncor1,Fam151b,Jmy,Alkbh6,Clip3,AI428936,Spock1,Serinc5,Dmd,Cmya5,Papd4,Ubr4,Rbfox3	reverse	forward	forward,reverse
129	chr1	171063517	171067277	nochange	novel	-0.0808633	0.996926	Fcgr3	NA;NA	Fcgr4,Fcgr3	NA	forward	forward	forward
1290	chr13	93538687	93539889	nochange	novel	0.347836	0.994991	Bhmt	NA	NA	Col18a1,2610307P16Rik,Zfyve16,Ptpn1,Homer1,Edaradd,Atg10,Jmy,Kif2a,Sytl4,Diras2,Elovl7,Dmgdh,AW495222	forward	forward	forward
1291	chr13	93644872	93649716	nochange	novel	0.281844	0.947338	Bhmt2	NA	Bhmt,Bhmt2,Dmgdh	NA	forward	forward	forward
1292	chr13	94950558	94951484	nochange	novel	0.260008	0.96409	Wdr41	NA	Wdr41	Gpatch2,Gmds,Rasgrf2,Dmgdh,Bhmt2,Ntm,Ap3b1,Zswim6,Pde8b,Nrsn2,Polk,Col4a3bp,Itga2,Btn2a2	reverse	reverse	reverse
1293	chr13	95413462	95414329	nochange	novel	-0.265292	0.98395	Aggf1	NA	NA	NA	reverse	reverse	reverse
1294	chr13	96734840	96735181	nochange	novel	-0.457671	0.862463	Hmgcr	NA	NA	Pitpnc1,Sv2c,Zfp366,Klhl22	forward	forward	forward
1295	chr13	96980096	96986014	nochange	novel	-0.267032	0.827902	Gcnt4	NA;NA	NA	Ccdc6,Ryr2,Nedd9,Poc5,Gcnt4,2700078E11Rik,Usp34,Zfand3,A530046M15,Pde4d,Itga9,Acot2,Col4a3bp,Mctp1,1700029F12Rik,Hpca,Txndc3,BC024659,9530008L14Rik,Hmgcr,Pqlc2,Capzb,1700025M24Rik	forward	forward	forward
1296	chr13	97204999	97206800	nochange	novel	-0.00463995	0.999492	Hexb	NA	Hexb,Enc1	NA	reverse	forward	forward,reverse
1297	chr13	97223886	97225457	nochange	novel	-0.143535	0.996926	Enc1	NA	Hexb,Enc1	Gm5083,Wnk2,Itga2,Zfp366,Txndc15,Gfm2,Enc1,Ncf4,Jhdm1d,Ssbp2,Rgnef,Pcnx,Pde4d,Arid1b,Gm5086,Bdh1,Slc5a1	reverse	reverse	reverse
1298	chr13	97299211	97300961	nochange	known	-0.181719	0.996926	Enc1	NA	NA	Klhl3,Zswim6,Tnpo1,Xrcc4,Tmem167	forward	forward	forward
1299	chr13	97442937	97445222	nochange	novel	0.863316	0.383774	Enc1	NA	NA	Atl3,Osbpl7,Mrpl10,Otp,Col1a1,Arl15,Sv2c	reverse	reverse	reverse
13	chr1	105903671	105904453	nochange	novel	0.897881	0.648231	Zcchc2	NA	NA	Kazn,Bok,Ikzf2,Phlpp1,Tom1l1,Zcchc2,Clasp1,Smyd3,Zfp451,Thada,Pikfyve,Xrcc5,Tpr,Fam117b,Ppp1r7,Ano7,Nmnat2,2310014F07Rik,1600029D21Rik,Als2cr11,2310035C23Rik,Pign	reverse	reverse	reverse
130	chr1	171071135	171075210	nochange	novel	-0.0506867	0.99719	Fcgr3	NA;NA	Fcgr3,1700009P17Rik	NA	forward	forward	forward
1300	chr13	9833804	9834946	nochange	novel	0.201941	0.888642	Zmynd11	NA	NA	NA	forward	forward	forward
1301	chr13	98494866	98496116	nochange	novel	-0.377282	0.869771	Btf3	NA	NA	Lrrc9,Gli3,Mrps27	reverse	reverse	reverse
1302	chr13	98955202	98957159	nochange	novel	-0.299024	0.988538	Tnpo1	NA	NA	Fam65b,Tnpo1,Tbce,Iars,2310020H05Rik,Fdft1,Fcho2,Gtf2h2,Ndufs4,Magi2,Exph5,Erbb2ip,Iqcj-schip1,Lrguk	forward	forward	forward
1303	chr13	98989670	98993029	nochange	novel	-0.514037	0.172328	Tnpo1	NA	NA	NA	forward	forward	forward
1304	chr13	99012451	99013075	nochange	novel	0.102099	0.99719	Tnpo1	NA	NA	Dhx29,Rnf180,Irak3,Jmy,Itga1,Ptprn2,Map4k3,A830018L16Rik,Rgnef,Ndufs4,Nup153,C78339,1700024P04Rik,Fam172a,Ptcd2,2010300C02Rik,2310020H05Rik,1700113A16Rik	reverse	reverse	reverse
1305	chr13	99091698	99092900	nochange	novel	-0.0771382	0.99784	Ptcd2	NA	NA	Aoah,Slc9a3	reverse	forward	forward,reverse
1306	chr14	100254651	100297288	nochange	novel	0.287451	0.742923	Klf12	NA;NA;NA	NA	Klf12,Immp1l,Gpc6,Itgbl1,Irg1,Parg,Syt16,Itga9,Il12rb2,Lmo7,Slc35f4,Adra1a,Slain1,Nrg3,Uggt2,Gm3219,Glud1,Mapkapk2,Tmco7,Fzd3,Higd1a,Tex14,Canx,Prmt1,Gm15545,Rps6ka1,Srsf10,Hist1h3i,Hist1h1b,Ezr,Tuba1b,Ttc27,Rbm39,Hes1,Hist1h3b,Rpl7a,Med22,Susd4,Ddx19b,Aars,Rbfox2,Gtf3c6,Fam108a,Il6st,Tob1,Kif5a,Dbf4,Slc25a40,Hist4h4,Lin54,4931440J10Rik,Ints6,Aasdh,Ccdc101,Hook3,Rnf170,Lrrc58,Ino80,Tmc4,Fam13b,Th…	forward	forward	forward
1307	chr14	100411564	100413030	nochange	novel	-0.573518	0.921942	Klf12	NA	NA	Gpc6,6720463M24Rik	forward	forward	forward
1308	chr14	100457534	100460208	nochange	novel	-0.0568854	0.999492	Klf12	NA	NA	Klf12,Runx2,LOC626082,4930509J09Rik,Gtf3c6,6330549D23Rik,Rbm8a,Sf3b4,Pibf1	forward	forward	forward
1309	chr14	102806369	102807762	nochange	novel	0.599136	0.892944	Kctd12	NA	NA	Scel,4930452G13Rik,Lemd3,Fbxl3,Slain1,Myst4,Tdrd3,Uchl3,Slmo1,Ldb3,Ube2e2,Cln5,Fam92a,Dnmbp	reverse	reverse	reverse
131	chr1	171078475	171082522	nochange	novel	-0.143051	0.968729	Fcgr3	NA;NA	Fcgr3,1700009P17Rik,Sdhc	Dusp12,Slamf6,1700009P17Rik,Ufc1,Sgpp2,R3hdm1,Zranb3,Fcgr3,Trip13	forward	forward	forward
1310	chr14	103349038	103351284	nochange	known	-0.116839	0.996926	Mycbp2	NA	NA	Tbl2	reverse	reverse	reverse
1311	chr14	103388653	103389149	nochange	novel	-0.340615	0.925701	Mycbp2	NA	NA	Scel,Tgds,Synb	forward	forward	forward
1312	chr14	105732173	105733458	nochange	novel	-0.482261	0.914649	Spry2	NA	NA	D130009I18Rik,Trim52,Nefl,Impa2,Fbxo34,Sacm1l,Slc6a20b,Dnajc3,Hs6st3,Lmo7,4930432J09Rik,Sucla2,Spry2,Ptprg,Parm1,Hyal2,D14Abb1e,Suz12,Vgll4,Snrpa,BC024978,Zfp36l2,Vash1,Gcn1l1,Shisa4	reverse	forward	forward,reverse
1313	chr14	106003443	106005075	nochange	novel	0.308868	0.994991	Spry2	NA	NA	Uchl3,Gpc5,Ptprg,Dpysl2,Isl1,Rnf219	reverse	reverse	reverse
1314	chr14	106262923	106264052	up	novel	2.5141	0.00489301	Spry2	NA	NA	Xkr6	forward	forward	forward
1315	chr14	106300811	106301510	nochange	novel	0.103463	0.996926	Spry2	NA	NA	Grid1	forward	forward	forward
1316	chr14	106331333	106332242	nochange	novel	-0.121104	0.994991	Spry2	NA	NA	1700128A07Rik,Farp1	forward	forward	forward
1317	chr14	107143994	107144546	nochange	novel	-0.521899	0.8032	Spry2	NA	NA	Hoxa10,Ugcg	forward	forward	forward
1318	chr14	108931331	108931789	nochange	novel	-0.0800647	0.99784	Spry2	NA	NA	Cadps,Tsc22d1,4930474H20Rik,Ccdc146,Fgl2,Nek10	reverse	reverse	reverse
1319	chr14	109098944	109099807	nochange	novel	0.979377	0.869771	Spry2	NA	NA	Hs6st3	reverse	reverse	reverse
132	chr1	171101388	171103576	nochange	novel	0.0928489	0.994991	1700009P17Rik	NA	Fcgr3,1700009P17Rik,Sdhc	Dusp12,Wdr64,Atf6,Fcgr4,Atp1a4,Casq1,Scyl3,Pcp4l1,Fcrla,Klhdc9,Pfdn2,Usf1,Tstd1,Arhgap30,Pvrl4,Mtap	forward	forward	forward
1320	chr14	112149121	112149458	nochange	novel	0.0671475	0.99719	Mir17hg	NA	NA	Pcca	forward	forward	forward
1321	chr14	11303933	11317704	nochange	novel	0.32847	0.850255	Ptprg	NA	NA	Fhit,3632451O06Rik,4930452B06Rik,Mgat4c,1700112E06Rik,Flnb,R74862	forward	forward	forward
1322	chr14	113314491	113316858	nochange	novel	-0.0103323	0.999492	Mir17hg	NA;NA	NA	NA	reverse	reverse	reverse
1323	chr14	113770139	113770755	nochange	novel	-0.00190898	0.999492	Mir17hg	NA	NA	Gpc6,Pcdh9,Rpa1,Gm5087,Klf12,Grid2	reverse	reverse	reverse
1324	chr14	114948346	114949404	nochange	novel	-1.34736	0.533093	Mir17hg	NA	NA	Gpc6,Esco2,Scel,Gpc5,Spon1,Abcd4,Efha1	reverse	forward	forward,reverse
1325	chr14	116602667	116603682	nochange	novel	0.470414	0.847893	Tgds	NA	NA	NA	forward	forward	forward
1326	chr14	118088506	118089969	nochange	known	0.0686497	0.996926	Tgds	NA	Tgds,Gpr180	Gpc5,Zfpm1	forward	forward	forward
1327	chr14	119973971	119974589	nochange	novel	1.29492	0.117765	Mbnl2	NA	NA	NA	forward	forward	forward
1328	chr14	120469814	120472415	nochange	novel	-0.458317	0.950791	Rap2a	NA	Rap2a	Rap2a,Frmpd4,Gpc5,Abcc4,Cldn10,Mbnl2,1700112E06Rik,Wwox,2610307P16Rik,Ick	forward	forward	forward
1329	chr14	120538890	120540405	nochange	novel	0.403627	0.988538	Rap2a	NA	NA	Kcnip1,Nisch,Nupl1,Lonp2,Hs6st3,Mbnl2,Farp1,Gm5089,Zic5,Loxl2	forward	forward	forward
133	chr1	171108833	171112495	nochange	novel	0.0202279	0.999492	1700009P17Rik	NA;NA	1700009P17Rik,Sdhc	Fcrla,Klhdc9,Pfdn2,Usf1,Tstd1,Arhgap30,Atf6,Pvrl4	forward	forward	forward
1330	chr14	13912014	13912587	nochange	novel	0.0400367	0.999492	Thoc7	NA	Thoc7	Gpr137b,Synpr,Col22a1,Ube2e2,Erc2,Lama2,Gm17384,Csmd1,Ssbp2,Ptprg,Olfr750	forward	forward	forward
1331	chr14	15088007	15088537	nochange	novel	0.0415181	0.999492	Psmd6	NA	NA	NA	forward	forward	forward
1332	chr14	15945471	15945756	nochange	novel	-0.194103	0.994991	Oxsm	NA	NA	Atp6v1a,Dad1,Abhd4	reverse	reverse	reverse
1333	chr14	16345214	16349032	nochange	novel	0.92977	0.660011	Top2b	NA	Top2b	Enox1,Rarb	forward	forward	forward
1334	chr14	17630704	17654585	nochange	novel	-0.0143424	0.999492	Thrb	NA;NA	Thrb	Sntn,Thrb,Cbwd1,Rad54b,Ptprg,Mcoln3,Ube2e1,Hint2,Dll1,Gnb1,Nek10,BB031773,Insl5,Zbtb37,Gas5	forward	forward	forward
1335	chr14	18368182	18369751	nochange	novel	0.172835	0.99719	Ube2e1	NA	NA	Kctd6,Dock9,Nr1d2,Erc2,Sfi1,Eif4enif1,Nid2,Tdrd3,Tshz2,Ube2e2,Dnajb6,Thrb	reverse	forward	forward,reverse
1336	chr14	18962690	18965012	nochange	novel	0.815823	0.710175	Ube2e2	NA	NA	Grid1,4930434J06Rik	reverse	reverse	reverse
1337	chr14	19277595	19278776	nochange	novel	0.143634	0.979234	Nid2	NA	NA	Ugcg,Ccdc114,Ppyr1	reverse	reverse	reverse
1338	chr14	19415337	19419756	up	novel	2.41891	1.52433e-26	Nid2	NA;NA;NA	NA	NA	forward	forward	forward
1339	chr14	19981447	19982506	nochange	novel	0.968085	0.71121	1810063B07Rik	NA	NA	Edem2	forward	forward	forward
134	chr1	171113186	171115127	nochange	novel	-0.0883559	0.996926	1700009P17Rik	NA	1700009P17Rik,Sdhc	NA	reverse	forward	forward,reverse
1340	chr14	20101415	20101990	nochange	novel	0.75674	0.6882	1810063B07Rik	NA	1810063B07Rik,Kcnk5	Nudt13,Dnajc9,Fam149b,Cacna2d3,Cog3,Mtap7,Ggt5,Kcnk5,Kcnk16,Ppp3cb,Zmiz1,Scara5,Ebf2,St3gal3,Cacna1d,Kif13b,1300010F03Rik	reverse	reverse	reverse
1341	chr14	20222418	20231784	nochange	novel	0.241261	0.925701	Nudt13	NA;NA;NA	NA	Ap3m1,Adk,Grin2c,Tmem104,Siah3,Kcnk16,Sec24c,Chchd1,Fut11,6230400D17Rik,Tkt,Enox1,AI846148,1700105P06Rik,Gm13546,Cytip,Cdkn2c,Otog,Ppp3cb,Vcl,Scn8a,Tor1b,Zmiz1,Kcnk5,Pde5a,Gp6,Dnajc3,Gch1	forward	forward	forward
1342	chr14	20896562	20897302	nochange	novel	0.908261	0.70498	Vcl	NA	Vcl	Vcl,Adk,Pde4a,Pemt,Nubpl,Gng2,Plau,Pacsin2,Camk2g,Ap3m1	reverse	reverse	reverse
1343	chr14	21822441	21824318	nochange	known	-0.175398	0.996926	Vdac2	NA	Vdac2,Comtd1	Vdac2	reverse	reverse	reverse
1344	chr14	21993992	21999293	nochange	novel	-0.358781	0.830502	Zfp503	NA	Zfp503	Zfp503,Tnfrsf19,Wnt5b,Ptprg,Myst4	reverse	forward	forward,reverse
1345	chr14	24259611	24260314	nochange	novel	-0.0513021	0.999492	Dlg5	NA	NA	Dlg5,Lrtm1,Cacna2d3,Erc2,Adra1a,Hs6st2,4930564B18Rik	reverse	forward	forward,reverse
1346	chr14	24778663	24780139	nochange	known	0.818385	0.809746	Rps24	NA	NA	Samd8,Dusp13,Ntng1,Wwc2,Uchl3,Cacna2d3,Wdfy4,Pam,Acot8,Zswim3,Gtf3c6,Polr3a,Tomm70a	reverse	forward	forward,reverse
1347	chr14	25226052	25227287	nochange	known	-0.642503	0.916902	Zmiz1	NA	NA	Polr3b,Slmap,Fam35a,Stc1,Mtss1,Cdkn1b,Gbe1	reverse	reverse	reverse
1348	chr14	25362839	25367907	nochange	novel	-0.14695	0.996926	Zmiz1	NA	NA	4930572O13Rik,Rnase4,Haus4,Rbm44,Mark2,Rcor2,Gabrb1,Erc2,Mtmr12,Zbtb7c,Zmiz1,Fhit,Sumf2	forward	forward	forward
1349	chr14	25377024	25379583	nochange	novel	-0.0121479	0.999492	Zmiz1	NA	NA	4930444F02Rik,Cdkl3,4930572O13Rik,Zmiz1,Cacna1d,Atp1a3,Cmklr1,Dysf,Fam133b,Wdfy2,Brd7,Pebp4,1500009C09Rik,Plxdc2,Rfc2,Rftn1,Bmpr1a,Bnc2,Stim2,Slc25a5,Dip2b,Dmtf1,Zcchc14,Rps14,Vapa,Gm16596,Evl,Tmem48,Hist1h1c,5730494N06Rik,Hist1h1a,Hist1h3a,Vdac1,Lasp1,Tuba1b,Impa2,Ndufa11,Vmac,Acat1,AI413582,Lrrc8a,1700084E18Rik,Pde4d,Rab11fip3,Dpy19l3,Iqcg,Rpl35a,Rheb,Rpl3,Cbx5,Hnrnpa1,Flot1,Ier3,6530418L21Rik,…	forward	forward	forward
135	chr1	171304933	171305616	nochange	novel	0.764708	0.841977	Ufc1	NA	B4galt3,Ppox,Usp21,Ufc1,Dedd,Nit1,Pfdn2	Capn8,Pcp4l1,Mpz,Rgl1,AI480653,Bai3,Rfwd2,Dedd,Cd84	forward	forward	forward
1350	chr14	25400805	25402894	nochange	known	0.481621	0.96856	Zmiz1	NA	NA	Stx8,Zfp3,Zmiz1	reverse	forward	forward,reverse
1351	chr14	25790550	25791862	nochange	novel	0.0872198	0.99719	Anxa11	NA	NA	Zmiz1,Cacna1d,Zcchc24,Itih1,1700108F19Rik,Snx29,Anxa11,Atp8a2,Btrc,Luzp1,Grm8,Slmap,Gcap14,Tyrp1,Slc20a2	forward	forward	forward
1352	chr14	25936343	25939607	nochange	novel	-0.831406	0.152358	D14Ertd449e	NA	D14Ertd449e	NA	forward	reverse	forward,reverse
1353	chr14	26076246	26079298	nochange	novel	-0.654353	0.356991	D14Ertd449e	NA	D14Ertd449e	NA	forward	reverse	forward,reverse
1354	chr14	26215711	26219262	nochange	novel	-0.577168	0.48798	D14Ertd449e	NA	D14Ertd449e	NA	reverse	reverse	reverse
1355	chr14	26889344	26889969	nochange	novel	0.0996514	0.996926	Appl1	NA	Appl1	Asb14,Tuba1c,Evi5	forward	forward	forward
1356	chr14	28613863	28614969	nochange	novel	-0.342081	0.982614	Lrtm1	NA	NA	1700112E06Rik,Erc2,Wapal	forward	forward	forward
1357	chr14	31929098	31931178	nochange	novel	-0.0292146	0.999492	Dph3	NA	NA	Kpna3,Ebf2,Lpin2,Adarb1,Tcp11l2,Rmnd5b,Nhp2,Lrrc16a,Itih1,Itih3,Pbrm1,Kcnma1,Ankrd28,Enox1,Wdtc1,Hs6st3,Fam167a	reverse	forward	forward,reverse
1358	chr14	31932878	31937614	nochange	novel	-0.0684901	0.99784	Dph3	NA	NA	Kpna3,Ebf2,Lpin2,Adarb1,Tcp11l2,Rmnd5b,Nhp2,Lrrc16a,Itih1,Itih3,Pbrm1,Kcnma1,Ankrd28,Enox1,Wdtc1,Hs6st3,Fam167a,Oxnad1,Dph3,1700112E06Rik,C1ra,Gm11762,Olfr736	reverse	forward	forward,reverse
1359	chr14	34601489	34621399	nochange	novel	0.320287	0.751375	Wapal	NA;NA	NA	Bmpr1a,Ccdc109a,Wapal,Zmym2,Fbxl20,Cacna2d3,Ankrd28,Glud1,Gm3219,Fam25c,9230112D13Rik,Cdh13,Poldip3,Rnu12,Plcd3,Ube2e1,Ldb3,Mtif2,Cdc20,Ercc6,Zfp488,Fam35a,1700112E06Rik,Ptplb,Limd1,Spata17,Grid1,Alcam,Fhit,Opn4,Dgkh,Sema4f,Ikbkb,Ift88,Acox2,Acer3,Dlg5,Rgr,Gm13629	forward	forward	forward
136	chr1	171485593	171486498	nochange	novel	-0.93608	0.00759838	Alyref2	NA	F11r,Alyref2	D11Wsu47e,D11Wsu99e,Slamf1,Ccdc19,Eps8l2,B230206H07Rik,Sh3kbp1	reverse	reverse	reverse
1360	chr14	36237678	36238012	nochange	novel	0.126012	0.99719	Gcap14	NA	NA	Neto1,Zfp655,Lhfpl3,Tnfsf13b	forward	forward	forward
1361	chr14	36575728	36576295	nochange	novel	0.0448164	0.99719	Gcap14	NA	NA	Otx2os1	forward	forward	forward
1362	chr14	37229142	37232837	nochange	novel	0.128382	0.99719	Ghitm	NA	NA	Gm5087,Nrg3,Mat1a,Diap3	reverse	reverse	reverse
1363	chr14	37875157	37875855	nochange	novel	-0.348525	0.964317	Ghitm	NA	NA	Grid1,Nrg3,Fndc3a	reverse	reverse	reverse
1364	chr14	37967001	37967747	nochange	novel	0.213195	0.996926	Ghitm	NA	NA	Nrg3,Ktn1	reverse	reverse	reverse
1365	chr14	40229169	40229510	nochange	novel	-0.266341	0.914649	Tspan14	NA	NA	Kcnma1,Nrg3,Ebf2,Gm6878,Dlg5	reverse	reverse	reverse
1366	chr14	40448336	40449045	nochange	novel	0.103916	0.996926	Tspan14	NA	NA	NA	reverse	reverse	reverse
1367	chr14	41031912	41032485	nochange	novel	0.400575	0.803451	5730469M10Rik	NA	5730469M10Rik	NA	forward	forward	forward
1368	chr14	41247568	41248388	nochange	novel	-0.212321	0.892953	Mbl1	NA	NA	NA	reverse	reverse	reverse
1369	chr14	42386475	42387159	nochange	novel	0.160066	0.994991	Mbl1	NA	NA	NA	forward	forward	forward
137	chr1	172667917	172669816	nochange	novel	-0.00285344	0.999492	Crp	NA	Dusp23,Crp	Nos1ap,Rps6kc1,Hdac4,Fmn2,Rgs7,Cep170,Kif26b,Smyd3,Ush2a,Kcnh1,Hhat,Syne2,Ptpn21,Snd1,Stx6	forward	forward	forward
1370	chr14	4304742	4305051	nochange	novel	1.13623	0.746851	Flnb	NA	NA	NA	reverse	reverse	reverse
1371	chr14	43118711	43122325	nochange	novel	-0.317026	0.968687	Ptger2	NA	NA	NA	forward	forward	forward
1372	chr14	43662153	43662906	nochange	novel	-0.199336	0.964257	Ptger2	NA	NA	NA	forward	forward	forward
1373	chr14	44836544	44837119	nochange	novel	-0.084384	0.996926	Ptger2	NA	NA	NA	reverse	reverse	reverse
1374	chr14	45415277	45419742	nochange	novel	0.082123	0.99719	Gnpnat1	NA;NA	Gnpnat1,Fermt2	Ptgdr,Gpr137c,Ero1l,Tbc1d4,Gm5622,Nalcn,Ddhd1,Grik1,1700112E06Rik,Psmc6,Samd4,Robo1,Spata16	forward	forward	forward
1375	chr14	45441385	45442512	nochange	novel	1.35067	0.416726	Fermt2	NA	Fermt2	NA	reverse	reverse	reverse
1376	chr14	45539261	45541367	nochange	novel	-0.913562	0.471772	Ddhd1	NA	NA	4930527F14Rik	reverse	reverse	reverse
1377	chr14	45699079	45701237	nochange	novel	0.624256	0.871967	Ddhd1	NA	NA	Pdzrn3,Tanc2,Psmc6,4930527F14Rik,Ddhd1,Gpc6,Dgkh,Styx,Mtmr9	forward	forward	forward
1378	chr14	45707024	45708617	nochange	novel	0.819527	0.719816	Ddhd1	NA	NA	4930527F14Rik,Mtmr9,Tbc1d4,Kcnc2,Lrp1b,Fhit,Fam124a,Ddhd1,Txndc16,Gtf2f2,Lpar1	forward	forward	forward
1379	chr14	45812526	45812991	nochange	novel	-0.0952449	0.99719	Ddhd1	NA	NA	Frmpd4,Ptprg,Synm,Ddhd1,Gpc5,Olfr725,Nalcn	reverse	reverse	reverse
138	chr1	172722240	172732927	nochange	novel	0.138009	0.982614	Crp	NA	Crp	Esrrg,Gphn,Crp,Mgat4c,Pld1	reverse	reverse	reverse
1380	chr14	45981687	45984952	nochange	novel	-0.0536904	0.99784	Ddhd1	NA	NA	Erc2,Gm1821,Samd4	forward	forward	forward
1381	chr14	45987798	45989825	nochange	novel	-0.324543	0.98395	Ddhd1	NA	NA	Rpia	forward	forward	forward
1382	chr14	45991332	45993190	nochange	novel	-0.551882	0.914649	Bmp4	NA	NA	Rpia,Kcnma1,Grid1,Gpc5,Slc35f4,Irg1	forward	forward	forward
1383	chr14	46014786	46020095	nochange	novel	-0.291634	0.921942	Bmp4	NA	NA	Gpc6,Hs6st3,Ptprg,Cadps,Samd4,Serp2,Scp2,Ceacam20,Cacna2d3,Olfr734,Cubn,Thrb,Colq	forward	reverse	forward,reverse
1384	chr14	46060424	46061485	nochange	novel	-0.0882144	0.996926	Bmp4	NA	NA	Ppyr1,Itgbl1,Dock5,Fgf14,4930452B06Rik,Anks1b,Ube2e2,Xpo7,Ptprg,Kcnma1,Fermt2,Gm4902,4930434J06Rik,Cacna2d3,Sh2d4b,Enox1,4930527F14Rik	reverse	reverse	reverse
1385	chr14	46259676	46261344	nochange	novel	0.17619	0.994991	Bmp4	NA	NA	Cdca2,Grid1,Fhit,Erc2,Samd4,Unc5d,1700112E06Rik,Kcnma1	reverse	reverse	reverse
1386	chr14	46704151	46705653	nochange	novel	-0.348409	0.921019	Cnih	NA;NA	NA	Ero1l,4930413M19Rik,Atp8b4,Ear4,Ang2,Fzd3,Ebf2,4930438E09Rik	reverse	reverse	reverse
1387	chr14	47349463	47349868	nochange	novel	-0.00507611	0.999492	Mapk1ip1l	NA	NA	Dlgap5,Reep4,Zfp958,Adk,Samd4,Wdhd1,Socs4,Mapk1ip1l,Lrch1,6720463M24Rik,Dis3,C330006K01Rik,Foxk1,Bcat1,Ankrd28,Ercc6,Fbxo34,Trerf1,D18Ertd653e,Lgals3	reverse	reverse	reverse
1388	chr14	47464974	47466366	nochange	novel	0.0553451	0.999492	Fbxo34	NA	Fbxo34	Fam65b,Samd4,Ttc5,Oxr1,Fbxo34,Wdhd1,Gm525,4933413J09Rik,Socs4,Lmo7,Ckm,Mark4,Rnase1,Dock5,Pmpcb,Grik4,1300010F03Rik,Tgfb1i1	forward	forward	forward
1389	chr14	47648844	47651114	nochange	novel	0.229496	0.957367	Ktn1	NA	Ktn1	Pik3r5,Fbxo34,Lrch1,Peli2,Lgals3,Ktn1,Mast1,Tns3,Ccm2,Gtf2a1,Rnf7,Aldh3a2,Kpna2,Tuba1b,Polr2j,Lepre1,AU022252,D7Ertd143e,Mir290,Luc7l2,Gm15441,Txnip,Kdm3a,Brd2,Etl4,Ube2r2,Mcl1,Jund,Tubb2a,Rras,Scaf1,Cpt1c,Wnt7a,Mafa,Actb,Klf3,Tubb4b,Sept7,Nanog,Srsf10,Snord104,Myg1,Dcun1d4	reverse	reverse	reverse
139	chr1	172737729	172770019	nochange	novel	0.107299	0.994991	Crp	NA;NA;NA	Crp	Fmn2,Prex2,Cntn5,Rgs7,Wdr64,Kcnh1,Kcnb1,Cadm3,Grik1,Wdr86,Qsox1,Ugt1a10,Plxna2,Wipf1	reverse	reverse	reverse
1390	chr14	48079082	48079909	nochange	novel	-0.315413	0.896181	Peli2	NA	Peli2	Kcnma1,Hs6st3,Exoc5,Nrg3,4933429O19Rik	forward	forward	forward
1391	chr14	49860733	49861078	up	novel	2.44736	0.0246417	Naa30	NA	NA	Nrg3,4930529F24Rik,Peli2,Rnase9,Trappc9,Gm20098,Hs6st3,Olfr728,Olfr729,3632451O06Rik,1700112E06Rik,Wdfy4,4931440J10Rik	reverse	reverse	reverse
1392	chr14	50061525	50062749	nochange	novel	0.0391753	0.999492	Ttc5	NA	NA	Pdcl,Ccar1,4930473A06Rik,3110007F17Rik,Ube2g1,Wdr33,Manf,Hist2h3c1,Cdk8,Tbxas1,Ccdc141,Uqcrc1,Cpsf1,Rn45s	reverse	reverse	reverse
1393	chr14	50895529	50896837	nochange	novel	-0.0212805	0.999492	Osgep	NA	Osgep,Apex1,Tmem55b,Pnp	NA	forward	forward	forward
1394	chr14	51081810	51084116	nochange	novel	0.0158532	0.999492	Rnase4	NA	Rnase4	NA	forward	forward	forward
1395	chr14	52057591	52058556	nochange	novel	0.0264492	0.999492	Hnrnpc	NA	G630016D24Rik,Hnrnpc	NA	forward	forward	forward
1396	chr14	52245168	52259067	nochange	novel	0.0541221	0.99719	Tox4	NA	Chd8,Tox4,Mettl3	NA	forward	forward	forward
1397	chr14	53884673	53884955	nochange	novel	-0.632238	0.48798	Dad1	NA	NA	Dppa3	reverse	reverse	reverse
1398	chr14	54835691	54836229	nochange	novel	0.300062	0.994991	Homez	NA	Homez,Bcl2l2	NA	forward	forward	forward
1399	chr14	55419951	55420818	nochange	novel	0.35358	0.931298	Dhrs4	NA	NA	Actr8,Enox1	forward	forward	forward
14	chr1	105905442	105910867	nochange	novel	0.158604	0.994738	Zcchc2	NA;NA	NA	Ikzf2,Phlpp1,Tom1l1,Zcchc2,Clasp1,Smyd3,Zfp451,Thada,Pikfyve,Xrcc5,Tpr,Fam117b,Ppp1r7,Ano7,Nmnat2,2310014F07Rik,1600029D21Rik,Als2cr11,Pign,Sell,Car5b	forward	reverse	forward,reverse
140	chr1	172807165	172838918	nochange	novel	-0.233863	0.902158	Apcs	NA;NA;NA	NA	Acbd6,Kif26b,Actr3,Crp,Olfr16,Spata17,Olfr218,Olfr1404,Slc26a9,Pld5,Rgs5,Smyd3,Thsd7b,Fmn2,Gm11062,Sec16b,Rasal2,1700066N21Rik,Pfkfb2,Rgs7,Pappa2,Atf6,Zfp451,Sdccag8,Gabrg1,Pigy	reverse	reverse	reverse
1400	chr14	56780700	56781419	nochange	novel	-0.266402	0.995808	Zmym5	NA	Zmym5	NA	forward	reverse	forward,reverse
1401	chr14	60341845	60342828	nochange	novel	1.22228	0.402907	Mtmr6	NA	NA	Cab39l,Zmym2,Cdadc1,Cacng8,D830015G02Rik,Myh6,Atp8a2,Cacna2d3,Mettl17,Chmp7,Piwil2,Rg9mtd3,Nupl1	reverse	reverse	reverse
1402	chr14	60371965	60372471	nochange	novel	0.973611	0.480088	Mtmr6	NA	NA	Pde7b,Ahrr,Mipep,Rbp3,Loxl2,Atp8a2,Lrp1b	reverse	reverse	reverse
1403	chr14	61123209	61124139	nochange	novel	0.0902287	0.999492	Ebpl	NA	NA	Utrn,Sacs,Adra1a,4930597G03Rik,Sgcz,Itm2b,1300010F03Rik	forward	forward	forward
1404	chr14	61685982	61688566	nochange	novel	0.170442	0.996926	Kcnrg	NA	NA	NA	reverse	forward	forward,reverse
1405	chr14	61712453	61713016	nochange	novel	-0.147767	0.996926	Kcnrg	NA	NA	Olfr733	reverse	forward	forward,reverse
1406	chr14	61719262	61719539	nochange	novel	-0.123409	0.996926	Kcnrg	NA	NA	Olfr733,1300010F03Rik,Tmem132d,1700112E06Rik,Cab39l,Il17rd,Hdgfrp3	forward	forward	forward
1407	chr14	62506189	62507707	nochange	novel	0.108647	0.99719	Fam124a	NA	Fam124a	Sacs,Enox1,Cacna2d3,Ift88,Mipep,Tnfrsf19,Ints6,1300010F03Rik,Manbal,Plxna4,Fgf9,Gucy1b2,Serpine3,Defb48,1700112E06Rik,Kpna3,Xkr6,Ccdc3,Prss55	reverse	reverse	reverse
1408	chr14	63099072	63099946	nochange	novel	0.381025	0.914649	Ctsb	NA	Ctsb,Fdft1	Zdhhc20,Ctsb,Neil2,Gata4,Tnik,Fdft1,A330050F15Rik,Vmn2r52,Defb47,Hmbox1,Diap3	reverse	reverse	reverse
1409	chr14	64631069	64633833	nochange	novel	0.731455	0.739018	Kif13b	NA	Kif13b	Map3k9,Thrb,Kif13b,Zfp407,Ebf1,Ltb4r2,2610027L16Rik,Cideb,Gata4,Msra,Ptk2b,2410012E07Rik,Rnaseh2b,Ints9,Ephx2,Kctd6,Phldb3,Fkbp9,N6amt2,Dlgap1,Cdk2ap1,Ss18l1,Psma7	forward	forward	forward
141	chr1	172988115	172993260	nochange	novel	0.323334	0.899534	Apcs	NA	NA	Olfr1408,Cadm3,Kif26b,Robo2,2210408I21Rik,Etnk2,Fmn2,Esrrg,Myl3,Olfr16,Cdc42bpa,Adck3,Nckap5,Olfr430,Kcnh1,Mdga2,Gdpd1,Tmem196,Tmprss11f	forward	forward	forward
1410	chr14	65102331	65104738	nochange	novel	0.223289	0.90031	Extl3	NA	Extl3	Dtnb,Extl3,Ccdc66,D14Abb1e,E130203B14Rik,Atp8a2,Kif13b,Pnoc,Ttll11,Ctsb	reverse	reverse	reverse
1411	chr14	65106374	65107566	nochange	novel	0.0383696	0.99774	Extl3	NA	NA	Dtnb,Extl3,Ccdc66,D14Abb1e,E130203B14Rik,Atp8a2,Kif13b,Pnoc,Ttll11,Zswim6,Sacs,Dleu2,Ints9,5031414D18Rik	forward	forward	forward
1412	chr14	65149102	65150223	nochange	novel	-0.379197	0.931298	Extl3	NA	NA	Gata4,Kif13b,Fzd3,Akap11,Rad51l1,Zfyve26,Ano6,Scd2,Rpl10,Extl3,Snhg4,Gtf2a2,Mycbp,L2hgdh,Atp5s	forward	forward	forward
1413	chr14	65342595	65345175	nochange	known	0.313343	0.776664	Zfp395	NA	Zfp395	Fdft1,Zfp395,Nubpl,Dido1,1700028M03Rik,Ninj2,Tmem107,Ctps,Grk6,Dhodh,Arl8b,Slc24a3,Gm15800,Rfx3,Shc1,Nmt2,Pisd-ps1,Rsl1d1,2610020C07Rik,Hnrnpul1,H3f3b,Ube2ql1,2810454H06Rik,Gpr19,Bcat1,2310044G17Rik,Coq10a,Sept10,Sowahc,Zfpm1,Gpx4,Ezh2,Nrcam,Zfp280d,Gm9776,Ap3b1,Snhg8,Sema4b,Srsf7,AU019990,Fgf4,Cdc20,Pgam1,Ddit4,Sh3pxd2a,Pde4dip,Elp3,5031425E22Rik,Mll5,Smad7,Lmbr1,Slc35e1,Akap13,6330578E17Rik,Unc…	forward	forward	forward
1414	chr14	65888751	65891355	nochange	known	-0.548462	0.62083	Ccdc25	NA	NA	NA	forward	reverse	forward,reverse
1415	chr14	66126329	66130464	nochange	novel	0.159201	0.996926	Ptk2b	NA	Ephx2,Ptk2b	NA	forward	forward	forward
1416	chr14	67132623	67132903	nochange	novel	0.131632	0.996926	Ppp2r2a	NA	NA	Hs6st3,Gpc5,Ebf2,Gfra2,Bnip3l,Eml5,Ppp2r2a,5430402O13Rik,4921507P07Rik,Klhl29,Erc2	reverse	forward	forward,reverse
1417	chr14	67187956	67189385	nochange	novel	0.344226	0.947338	Ppp2r2a	NA	NA	Prkca,Cdhr1,2610528A11Rik,Ptger2,Flnb,Lrch1,Mipol1,Gm10782,Gdf10,Xpo4,Adra1a,Ebf2,4930438E09Rik,Olfr171,Ppp2r2a,Xpo7,Dok2,Ercc6,Sox7,Acox2,Arntl2,Gm6878,Dock5,6820431F20Rik,Cited2,Rplp0	forward	forward	forward
1418	chr14	68054609	68054900	nochange	novel	-0.0316563	0.999492	Dock5	NA	NA	Ptk2b,Erc2,Msra,1700112E06Rik,Dock5,Reps1,Rcbtb2,Slc35f4,Stc1,Cog3,4930452B06Rik	forward	forward	forward
1419	chr14	68197324	68197924	nochange	novel	0.00161883	0.999492	Dock5	NA	NA	Prss52,4930471C04Rik,Prss51,Ebf2,Flnb,Cacna2d3,Snx29,Cadps,Ostn	reverse	reverse	reverse
142	chr1	17314179	17314605	nochange	novel	0.271893	0.921942	Ly96	NA	NA	Rims1,Dync2h1	reverse	reverse	reverse
1420	chr14	68443528	68448622	nochange	novel	0.238038	0.98395	Dock5	NA	NA	Hace1,Pcdh17,Pibf1,Adam7,Adamdec1,Piwil2,Mfap3l,Synpr,Ebf2,Adam28,Cacna2d3,4930452B06Rik,4930434J06Rik,Gpc6,Dock5,Vmn2r101	reverse	forward	forward,reverse
1421	chr14	68459287	68461847	nochange	novel	-0.326343	0.896181	Dock5	NA	NA	Defb48,Fzd3,Pcdh17,Mapk8	forward	reverse	forward,reverse
1422	chr14	69756201	69760049	nochange	novel	-0.0754396	0.99784	Rhobtb2	NA	Chmp7,Rhobtb2	Nsg2,Mcpt-ps1,Loxl2,Chmp7,Tnfrsf10b,Fndc3a,9130019P16Rik,6330512M04Rik,Synb,Slc25a37,Pebp4,Pik3r1	forward	forward	forward
1423	chr14	70352160	70355218	nochange	novel	0.128552	0.994991	Slc39a14	NA	Slc39a14	NA	reverse	reverse	reverse
1424	chr14	70359919	70361548	nochange	novel	0.862806	0.602269	Slc39a14	NA	NA	NA	reverse	forward	forward,reverse
1425	chr14	70832360	70833992	nochange	novel	0.878329	0.701512	Xpo7	NA	NA	Xpo7,Sult2a3,Gfra2,Htr2a,Rnase4	forward	reverse	forward,reverse
1426	chr14	72121414	72121694	nochange	novel	0.23499	0.978666	Fndc3a	NA	NA	Ugcg,Erc2,Grid1,D130009I18Rik,Fgf14,Wdfy4,1700091E21Rik,Neto1,Cacna2d3,Adam7,Samd4,Slc25a37,Bmp1,Gfra2,Ptprg,Kcnma1	reverse	reverse	reverse
1427	chr14	73106167	73107855	nochange	known	0.0741707	0.99719	Rcbtb2	NA	Rcbtb2	Fndc3a,Rb1,Nrl,Rcbtb2,Itm2b,Lcp1,Epsti1	forward	forward	forward
1428	chr14	73130258	73137944	nochange	novel	-0.424389	0.652556	Rcbtb2	NA	Rcbtb2	Aqp9,Dusp27,Rcbtb2,Tbl1xr1,Fam116a,Dlgap5,Atp8a2,Rb1,Rpgrip1,Ablim2,Stk24,Entpd4,Ppp3cc,Piwil2,Znrf2	reverse	forward	forward,reverse
1429	chr14	73441982	73442721	nochange	novel	0.279295	0.994991	Med4	NA	NA	Chdh,1300010F03Rik	reverse	reverse	reverse
143	chr1	173490614	173491562	nochange	novel	0.961836	0.562196	Darc	NA	NA	Fcgr4,Kctd21	forward	forward	forward
1430	chr14	73767746	73768258	nochange	novel	-0.291384	0.794155	Sucla2	NA	NA	NA	forward	forward	forward
1431	chr14	73953672	73954792	nochange	novel	0.0625866	0.999492	Sucla2	NA	NA	NA	forward	forward	forward
1432	chr14	75789189	75798857	nochange	novel	-0.64343	0.218732	Slc25a30	NA;NA;NA	Slc25a30,Gm4285,Tpt1	Ppap2a,Ube2e1,Nkiras1,Camk2g,Slc25a30,Hs6st3,Nfatc1,Elp3,5031414D18Rik,Lrch1,Cog3,Nav2,Ghdc,Hcrt,Strn3,Gzma,Phyhip,Mta2,Eml3,Ptgr1	forward	forward	forward
1433	chr14	75802430	75804225	nochange	novel	-0.825788	0.550993	Slc25a30	NA	Slc25a30,Gm4285,Tpt1	Lrch1,Cog3,Nav2,Ghdc,Hcrt,Strn3,Gzma,Phyhip,Mta2,Eml3,Ptgr1,Dazap1	forward	forward	forward
1434	chr14	75806833	75808947	nochange	novel	-0.254317	0.931298	Gm4285	NA	Slc25a30,Gm4285,Tpt1	Lrch1,Cog3,Nav2,Ghdc,Hcrt,Strn3,Gzma,Phyhip,Mta2,Eml3,Ptgr1,Atp8a2,4930564B18Rik,Dscam,Mtmr9,Gtf2f2,Poll,Dpcd,Arl3,Eefsec,Ndufs2,Adamts4,Lrrc63,Lcp1,Slc25a30,Pgcp,Pip5k1b,Myst4,Nrg3,Htr2a,Tgfbr3	reverse	forward	forward,reverse
1435	chr14	76816754	76820989	nochange	novel	0.218988	0.994991	9030625A04Rik	NA	NA	Akap11,Gtf2f2	forward	forward	forward
1436	chr14	7772509	7774454	nochange	novel	-0.100309	0.996926	Flnb	NA	Flnb	Cnksr3,Nek10,Tspan14,Bnip3l,Flnb,4933412E24Rik	reverse	reverse	reverse
1437	chr14	7783658	7784521	nochange	novel	1.11783	0.280572	Flnb	NA	Flnb	Rem2,Lrp10,Kcnma1,Nrg3,Flnb,Thrb,Bmpr1a,Zdhhc20,Ntm,Ssx2ip,Myst4,Cacna1d,Slc25a30,Fhit,Kctd6,Acox2	forward	forward	forward
1438	chr14	78481476	78491989	nochange	novel	0.155316	0.979234	Akap11	NA	Akap11	NA	forward	forward	forward
1439	chr14	78731773	78733307	nochange	novel	-0.453656	0.782553	1300010F03Rik	NA	NA	Hist1h3a,Hist1h1a,Rps6,Smad5,Mgat1,Grcc10,Nlrp12,Tsc22d1,St3gal4,Polr2a,Dbi,3110009E18Rik,Gm5091,Kctd3,Foxi3,H3f3b,Tex14,Ptges3,Strap,Elac2,Atp8a2,Srsf7,Cap1,Ccdc41,4932415G12Rik,Trim59,1190002H23Rik,Cdk13,Clasp1,2900060B14Rik,Deb1,Abca5,Ola1,Diap3,Lsm12,Ccbl2,Lrp8,Calr,Kank3,Ndufa7,Gm4532,Zfp553,Rtf1,Parp1,BC024479,Baiap2,Yipf3,Polr1c,Malat1,Arl4a,Uhrf2,1700086O06Rik,0610009O20Rik,Pcmtd1,Vcl,Kif…	forward	reverse	forward,reverse
144	chr1	17383165	17383460	nochange	novel	-0.113509	0.996926	Ly96	NA	NA	Rbfox1	forward	forward	forward
1440	chr14	79695546	79696343	nochange	novel	-0.120666	0.996926	Sugt1	NA	NA	Samd4,Syt1,Enox1,Lect1,Pcdh8,Col4a1,Pebp4,1300010F03Rik,4930452G13Rik,Flnb,Chrna2,Ptk2b,Clybl,Arhgap22	forward	forward	forward
1441	chr14	81280137	81281026	nochange	novel	1.43274	0.139621	Sugt1	NA	NA	Pcnx	reverse	reverse	reverse
1442	chr14	81671303	81671640	nochange	novel	-0.46596	0.885632	Sugt1	NA	NA	Cacna2d3,1300010F03Rik,Gpc6,Olfr339,Ube2e3	forward	forward	forward
1443	chr14	81900256	81901690	nochange	novel	0.281722	0.921942	Sugt1	NA	NA	Kcnc2,Nprl3,Mpg,Cacna2d3,Hs3st5,Scamp1	forward	forward	forward
1444	chr14	82346461	82347663	nochange	novel	0.402825	0.984013	Sugt1	NA	NA	Nrg3,Cacna2d3,1700112E06Rik,Atg4c,9630013A20Rik,Pcdh17	reverse	forward	forward,reverse
1445	chr14	82415320	82415605	nochange	novel	0.171822	0.995398	Sugt1	NA	NA	NA	reverse	reverse	reverse
1446	chr14	8267346	8281932	nochange	novel	-0.042926	0.99719	Fam107a	NA	Acox2,Fam107a	Acox2,Fhit,Fam107a,4930452B06Rik,Kctd6,Zfhx2as,Zfhx2,Scara5,Gm13490	forward	forward	forward
1447	chr14	8326313	8327980	nochange	novel	-0.168106	0.996926	Fam107a	NA	Fam107a	1700112E06Rik,Cenpj,Mtmr9	forward	forward	forward
1448	chr14	83272369	83272824	nochange	novel	0.859137	0.947338	Sugt1	NA	NA	Sfi1,Pisd-ps1,9630013A20Rik,Pcdh17,Plcb1,Mapkap1,Diap3,Gpc6	reverse	reverse	reverse
1449	chr14	8332157	8333154	nochange	novel	-1.93864	0.194956	Fam107a	NA	Fam107a	NA	forward	forward	forward
145	chr1	174324256	174324952	nochange	novel	0.627396	0.916902	Ifi203	NA	NA	Rgs7,Esrrg,Hs3st4,Dnm3,Atf6,Spna1,Pigr,Fmn2	forward	forward	forward
1450	chr14	85751523	85752132	nochange	novel	-0.318858	0.985683	Tdrd3	NA	NA	NA	forward	reverse	forward,reverse
1451	chr14	87891836	87892984	nochange	novel	0.95209	0.433867	Tdrd3	NA	NA	Scel,Pcdh9,Pcdha4-g,Taf7,Slc25a2,Brip1,Chst5,Slain1,Hemk1,Zbtb44,Fhit,Xpo7,Npm2,Tmem108,Tdrd3,Hs6st3,Kcnab1,Cadps,Pspc1,Gpc5,Gpc6,Slit2,Fam155a	forward	forward	forward
1452	chr14	8799191	8800629	nochange	novel	0.019806	0.999492	Fam107a	NA	NA	Fhit,Gpc5,Synpr,Frmpd4	forward	forward	forward
1453	chr14	88549937	88550229	nochange	novel	0.536939	0.885632	Tdrd3	NA	NA	Pcdh20,Prkg1	forward	forward	forward
1454	chr14	89833367	89833688	nochange	novel	0.42112	0.946078	Tdrd3	NA	NA	Nipbl,Gpc5	reverse	reverse	reverse
1455	chr14	91426913	91427209	nochange	novel	-0.321339	0.990783	Tdrd3	NA	NA	Fhit	reverse	reverse	reverse
1456	chr14	92390832	92391906	nochange	novel	2.52579	0.0697514	Tdrd3	NA	NA	NA	reverse	reverse	reverse
1457	chr14	93931180	93931909	nochange	novel	-0.0133892	0.999492	Mzt1	NA	NA	NA	forward	forward	forward
1458	chr14	95257829	95258545	nochange	novel	0.609387	0.803451	Mzt1	NA	NA	NA	forward	forward	forward
1459	chr14	95277715	95278428	nochange	novel	0.311844	0.838858	Mzt1	NA	NA	Klhl1	forward	forward	forward
146	chr1	175537821	175538129	nochange	novel	0.166407	0.996926	Fh1	NA	NA	Rgs7	forward	forward	forward
1460	chr14	98264644	98265463	nochange	novel	0.440583	0.98395	Mzt1	NA	NA	Susd4,Klf12	forward	forward	forward
1461	chr14	99291888	99292709	nochange	novel	-0.0650906	0.99774	Pibf1	NA	NA	4933402J15Rik,Pibf1,Kctd16,Isx	reverse	reverse	reverse
1462	chr14	99464582	99465223	nochange	novel	-0.686111	0.583436	Pibf1	NA	NA	Esrrg,Slc25a37,Klf12,1700110M21Rik,Trappc9,Tshz2,Bmpr1a,Tbc1d4,Fgf14,Gm5622,Rbm26,Pibf1,Erc2,Samd4,Homer2	forward	forward	forward
1463	chr14	99467531	99468523	up	novel	1.81186	0.00550484	Pibf1	NA	NA	Gm5622,Rbm26,Pibf1,Erc2,Samd4,Klf12,Homer2	forward	forward	forward
1464	chr15	100459845	100462787	nochange	novel	-1.01507	0.438973	Letmd1	NA	Letmd1,Csrnp2,Tfcp2	NA	forward	forward	forward
1465	chr15	101104467	101106518	nochange	novel	0.255671	0.993768	Acvrl1	NA	Acvrl1	Scn8a,Fignl2,4930578M01Rik,Crocc,Qars,Qrich1,Ankrd33,Acvrl1,Nckap5l,Nos1ap,1700015E13Rik,Fxyd6,Fmnl3,Klhl36	forward	forward	forward
1466	chr15	101973872	101974822	nochange	novel	0.514022	0.974452	Krt8	NA	Krt8	NA	forward	reverse	forward,reverse
1467	chr15	101976213	101977844	nochange	novel	0.0924086	0.99719	Krt8	NA;NA	Krt8	Eif3a	forward	forward	forward
1468	chr15	102006318	102018867	nochange	novel	-0.409047	0.731119	Krt8	NA	Krt8,Krt18	Npas2,Tmprss12,Amhr2,Krt4,Krt76,Zfp251,Shb,Pppde2	forward	forward	forward
1469	chr15	102376295	102378114	nochange	novel	-0.250908	0.925042	Sp1	NA	Myg1,Aaas,Sp1	Rpl31,Npas2,Camk1d,Sp1,Atf7,Tnfrsf26,Aaas,Dhcr24,Sp7,Inppl1,Msl1,Kif13b,Psmd2,Wdr19,Malat1,Snhg12,Ttc21a,Gorasp1,Scarna2,Rfwd2,Atp6v1a,Naa50,Ppfia3,Slc4a8,Ubap1,Fmn2,Soat2,Mfsd5,Myg1,Amhr2	reverse	reverse	reverse
147	chr1	175629067	175630020	nochange	novel	-0.0492621	0.999492	Kmo	NA	Fh1,Kmo,Opn3	NA	reverse	reverse	reverse
1470	chr15	102390264	102401161	nochange	novel	0.277227	0.745029	Sp1	NA;NA;NA	Sp1	Scn8a,Sp1,2410089E03Rik,Atad2b,Csrnp2,Letmd1,Acvrl1,D930007P13Rik,Pcgf5,Tuba1a,Vav3,Gng2,Csad,Atf7,BC090627,Tox4,Rab2b,1110028F18Rik,Rac2,Cars,Mettl6,Eaf1,Mex3c,1700003D09Rik,Stard3,Snhg4,Cyp2s1,Mycbp,Ubxn11,Gabpb1,Gse1,Hist1h3e,Ssna1,Anapc2,Vdac3,Prrc2b,Acvr2b,Ppp1ca,Tbc1d10c,Ldlr,Gm2a,Mkrn3,Ccdc45,Ddx5,Lmnb1,Ppp3ca,Zfp382,Ncapg2,D430020J02Rik,Fermt2,Pcbp2,Arhgef37,Urgcp,2210015D19Rik,Esyt2,Ppp1…	reverse	reverse	reverse
1471	chr15	103101752	103102748	nochange	novel	0.289141	0.994991	Smug1	NA	NA	Brp44,Dcaf6,Hoxc12,Mark2,Hoxc10,Hoxc9,Mir196a-2,Ubr5,Adamts3	forward	forward	forward
1472	chr15	10878349	10881731	nochange	novel	0.0153045	0.999492	Amacr	NA	NA	Ttc23l,D730048J04Rik,Rictor,Dscaml1,Dnajc21,Slc45a2,Amacr,Egflam,Gm10389,Rai14,4921515E04Rik,Capsl	forward	forward	forward
1473	chr15	10890128	10891435	nochange	known	0.0605345	0.999492	Amacr	NA	NA	Gm10389,Rai14,Sema5a,Stk3,4930556M19Rik,Tars,Ctnnd2	reverse	forward	forward,reverse
1474	chr15	10901337	10902881	nochange	novel	0.854856	0.733433	Amacr	NA	NA	Rai14,C1qtnf3,Stxbp6,Npr3,Amacr,Pkhd1l1,Oma1,Prlr,Dnahc5,1110020G09Rik,Agxt2,Nipbl,Macrod2	forward	forward	forward
1475	chr15	11428689	11429512	nochange	novel	1.0811	0.330061	Tars	NA	Tars	Vegfc,Slc45a2,Dnahc5,Lrrk2,Nipbl,Rai14,Trappc9,7530416G11Rik,Oxct1,Amacr,Adamts12,Tars,Pdzd2,Tas2r119,Sfi1,Pisd-ps1	reverse	reverse	reverse
1476	chr15	11726012	11727486	nochange	novel	-0.641195	0.820171	Sub1	NA	NA	Samd12,Prlr,Cdh6,Tbc1d22a,Cdh18	reverse	reverse	reverse
1477	chr15	11997360	11998269	nochange	novel	-0.245942	0.989882	Sub1	NA	Sub1	NA	forward	forward	forward
1478	chr15	12009933	12011530	nochange	known	-0.152938	0.99719	Sub1	NA	Sub1	Slc45a2,Tars,1700047G03Rik,Kcnma1,Trio,Arid2,Maml2	forward	forward	forward
1479	chr15	12301942	12302231	nochange	novel	0.118097	0.996926	Golph3	NA	Golph3	Mtmr12,Dab2,Frmd4b,Adk,Adamts12,Pdzd2,Arid1b,Nipbl,S100z,Npr3,Golph3,Fam105a	forward	reverse	forward,reverse
148	chr1	176650525	176651796	nochange	novel	-0.0382685	0.99774	Cep170	NA	NA	4931440L10Rik,Kdm5b,Pld5	reverse	reverse	reverse
1480	chr15	12794823	12795640	nochange	novel	-0.554402	0.838858	6030458C11Rik	NA	6030458C11Rik,Drosha	NA	forward	forward	forward
1481	chr15	14810114	14810545	nochange	novel	0.0434929	0.999492	Drosha	NA	NA	NA	reverse	reverse	reverse
1482	chr15	16152995	16153437	nochange	novel	-0.269356	0.985683	Drosha	NA	NA	Ctnnd2,Asxl3,Hs3st4,Heatr7b2,Cdh18,Cadps,Col22a1,Rgs22,Prkg1,4921515E04Rik,Csmd3	reverse	forward	forward,reverse
1483	chr15	18009144	18009477	nochange	novel	0.0163253	0.999492	Drosha	NA	NA	4921515E04Rik,Cdh18,Zfp708	forward	forward	forward
1484	chr15	18550978	18551388	nochange	novel	0.0668734	0.99784	Drosha	NA	NA	4921515E04Rik,Cdh10,Kcnk9,Adamts12,Adcy8,Kcnq3	reverse	reverse	reverse
1485	chr15	19294553	19294973	nochange	novel	-0.0562517	0.999492	Myo10	NA	NA	NA	reverse	reverse	reverse
1486	chr15	19392544	19392827	nochange	novel	-0.218105	0.983707	Myo10	NA	NA	Cdh12,Anxa13,Csmd3,Txnrd2,Sdk2,Cdh10,Mal2,Plcxd3	forward	forward	forward
1487	chr15	20150920	20151243	nochange	novel	0.262595	0.969691	Myo10	NA	NA	5730469M10Rik,Cdh10,Ctnnd2,Cpne8,Mogat1	reverse	reverse	reverse
1488	chr15	21987597	21987924	nochange	novel	0.573964	0.850255	Myo10	NA	NA	NA	reverse	reverse	reverse
1489	chr15	22327855	22328755	nochange	novel	0.22357	0.994991	Myo10	NA	NA	Cdh9,March11	forward	reverse	forward,reverse
149	chr1	177258271	177259237	nochange	novel	0.4734	0.77845	Zfp238	NA	NA	Clasp1,2900060B14Rik,Olfml2b,Akt3,1700125G22Rik,Ect2,3110040N11Rik,Hist1h1c,Gtf3c6,Rnu12,Poldip3,Tex2,Eif5,Naif1,Slc25a25,Rps17,Srpr,Foxred1,Zfp786,Hist1h1d	forward	forward	forward
1490	chr15	27459486	27460633	nochange	novel	-0.0504314	0.999492	Ank	NA	Ank	Pgcp,Gch1,Fam134b,Ank,Gm628,Ext1,Mir297-1,Mpped1	forward	forward	forward
1491	chr15	27461167	27463307	nochange	novel	0.697644	0.885632	Ank	NA	Ank	Pgcp,Gch1,Fam134b,Ank,Gm628,Ext1,Mir297-1,Mpped1	forward	forward	forward
1492	chr15	28069777	28079792	down	novel	-1.06184	0.022317	Trio	NA;NA	NA	Jakmip2,Trio,Prlr,Cmbl,Cct5,Sema5a,Kdm4c,Ank,Matn2,Dnahc5	forward	reverse	forward,reverse
1493	chr15	29641045	29641666	nochange	novel	1.53338	0.0906912	Dap	NA	NA	Ctnna3,Mdm4,Nynrin,Trio,Ctnnd2,Pgcp,Cpne8	reverse	reverse	reverse
1494	chr15	31189295	31190385	nochange	novel	0.739581	0.343391	Dap	NA	Dap	Ctnnd2,Clpb,Trio,1700012I11Rik,Nmur2,Wdr96,Fam49b,Atp8b5,Sgcz,March6,Card6,Pgcp,C2cd4c	reverse	reverse	reverse
1495	chr15	31406694	31408728	nochange	known	0.519038	0.892953	Ropn1l	NA	Ropn1l	Mark3,Slc17a8,Kcns2,Gm16973,Ttll8,Tigit,Ankrd33b,Oxr1,Epb4.1l4a,Dap,Ctnnd2,Commd8	forward	forward	forward
1496	chr15	31409352	31410025	nochange	novel	-0.0592402	0.999492	Ropn1l	NA	Ropn1l,March6	Tigit,Ankrd33b,Oxr1,Epb4.1l4a,Dap,Ctnnd2,Commd8	reverse	reverse	reverse
1497	chr15	31542001	31543713	nochange	novel	0.806814	0.554593	Cmbl	NA	Cmbl,Cct5	Myo10,Ropn1l,March6,9930013L23Rik,Man1a,Trio,Tbc1d22a,March11,Ctnnd2,B230214G05,Ubr5	forward	forward	forward
1498	chr15	3227982	3230345	nochange	known	-0.00791905	0.999492	Sepp1	NA	Sepp1	Adamts12,Fam49b,Ghr,C7,Fam162a,Mark2,Ext1,Fbxo4,Crkl,Tnn,Trio,5430437J10Rik,Fam83a,Oxct1,C6,Fam135b,Nipbl,Mrc1,Pla2g2c,Bend7	forward	forward	forward
1499	chr15	3244287	3249499	nochange	novel	-0.111699	0.994991	Sepp1	NA	Sepp1,Ccdc152	Ccdc152,Ghr,Lipm	reverse	reverse	reverse
15	chr1	105924193	105926744	nochange	novel	0.182237	0.994991	Zcchc2	NA	NA	2310035C23Rik,Scn9a,Dnahc7a,Dgkd,Pm20d1,Serpinb12,Pign,Zcchc2,Nr5a2,Rcsd1,Fcamr,Fbxo11,Pld1,Phlpp1,Serpinb5,Runx2,Supt3h,Med12l	forward	forward	forward
150	chr1	177559703	177559981	nochange	novel	0.12437	0.996926	Zfp238	NA	NA	NA	forward	forward	forward
1500	chr15	3250270	3254912	nochange	novel	-0.269987	0.872993	Sepp1	NA;NA	Sepp1,Ccdc152	Ccdc152,Ghr,Lipm,Axin2,Tnfrsf21	reverse	reverse	reverse
1501	chr15	32777934	32780536	nochange	novel	-0.0702278	0.999492	Sdc2	NA	NA	Gm19782,Sdc2	forward	reverse	forward,reverse
1502	chr15	33930949	33931406	nochange	novel	-0.0983244	0.996926	Mtdh	NA	NA	Dppa2	reverse	reverse	reverse
1503	chr15	36295593	36296722	nochange	novel	0.126467	0.997618	Rnf19a	NA	NA	Lyst,Spag1,Rnf19a,Snx31,Fam125b,Cdh18,Ext1,Fem1a,Sv2c,Ctnnd2,Cox6c,Vps13b,Shank3,Stag2,Dab2,Polr2k,Slc38a1,Lhpp	reverse	forward	forward,reverse
1504	chr15	36323920	36324346	nochange	novel	0.814843	0.641695	Rnf19a	NA	NA	Ankrd46,Pabpc1,Lynx1,Dmc1,Ttll1,Galnt10,Trio,Pvt1,Tmprss6,Ankrd54,Tcf20,Ttc17,Arid3b,Cox6c,Phlpp1,Cox10,Rgs22	reverse	reverse	reverse
1505	chr15	36373759	36375247	nochange	novel	-1.75835	0.339786	Ankrd46	NA	NA	Ankrd46,Spred1,Snx31,Cacna1i,Hist1h4i,Hist1h2bj,1110002L01Rik,Asxl2,Grid1,Alk,Lrriq1,Epc1,Rnf19a,Ttll5	reverse	reverse	reverse
1506	chr15	36385439	36386148	nochange	novel	-0.580676	0.60847	Ankrd46	NA	NA	Snx31,Ankrd46,Cep97,Invs,Fgfr1,Zfp800,Rnf19a,4632415K11Rik,Gm20139,1600012F09Rik,Fbxo43,Lrp12	reverse	reverse	reverse
1507	chr15	36499796	36501101	nochange	novel	0.0656085	0.99774	Ankrd46	NA	Ankrd46	NA	forward	forward	forward
1508	chr15	36726787	36728295	nochange	novel	-0.0745595	0.99774	Ywhaz	NA	Ywhaz	Gzmn,St3gal1,Eef1d,Naprt1,Rbm6,Bcas3,8430403D17Rik,Zfr,Fbxo43,Gsdmc,Plxnb2,Zfp706,Txnip,Gm15441,Fig4,Ppp2r2b,Zic4,Nap1l1,Zfp13,Zscan10,Elk4,Fktn	forward	forward	forward
1509	chr15	36842108	36843872	nochange	novel	-0.173552	0.996926	Ywhaz	NA	NA	Ubr5,Phf21b,Pbx3,Vps13b,Ncald,Osbpl3,Mak,Rgs22,Osbpl11,Abcb7,Armc3,Mid1	forward	forward	forward
151	chr1	178306690	178316485	nochange	novel	-0.207968	0.930977	Fam36a	NA	Fam36a,Hnrnpu	NA	forward	forward	forward
1510	chr15	36938259	36939629	nochange	known	-0.300983	0.938778	Zfp706	NA	NA	Vps13b,Ncald,Mtbp,Ano6,Arid5a,Dmxl1,Patz1,2810008M24Rik,Abi2,Aldoa,Atrnl1,Exoc6,Lamtor2,Ubqln4,BC013529,Slc1a4,Cdk19,Zfp706,Tulp2,Hist1h3g,Tmem223,Nxf1,Cltc,2810006K23Rik,Mphosph9,Hook2,Etv1,C920006O11Rik,Tax1bp1,Snai3,Vac14,Naa30,Smtnl2,Sf3a2,Plekhj1,Nradd,Nbeal2,Gtf3c6,1110008F13Rik,5430405H02Rik,Aph1b,Snhg12,Mst1,Rnf123,Tnpo3,Fam196b,Dock2,Tacc1	forward	forward	forward
1511	chr15	37129694	37136961	nochange	novel	-0.0604444	0.99719	Zfp706	NA	NA	Otogl,Cmya5,Wisp1,Celsr1,Vps13b,Grhl2,Rhpn1,Ncald,Pgcp,Nckap1l,Lpp,Etf1,Ctnnd2,4930447A16Rik,Tnrc6b,Cthrc1,Rims2,Khdrbs3,Extl3,Incenp,Pik3r1,Lta4h,Gabpb2,Hist1h2bn,Hist1h4k,Klf7,Nfkbiz,Dgki	forward	forward	forward
1512	chr15	37895799	37896078	nochange	novel	-0.135419	0.996926	Ubr5	NA	NA	Grhl2,Ncald,Rims2,Kcnj15	forward	forward	forward
1513	chr15	38088382	38092234	nochange	novel	-0.55205	0.862463	Ubr5	NA	NA	Ubr5,Ext1,Sla,Tg,AI836003,Asb8,Odf1,Fhod3,Macrod2,Znfx1,Exoc2,E330013P06,Vps37b	reverse	reverse	reverse
1514	chr15	38383921	38385212	nochange	novel	0.337282	0.964317	Klf10	NA	NA	Dpys,Heatr6,1100001G20Rik,Klf10,Unc13a,Taok1,Ddb2,A330069E16Rik,Snx5,8430406I07Rik,Cpsf7,Sdhaf2,Adc,Tmem203,Ndor1,Bbs2,2010300C02Rik,Gtf3c6,Nrf1,Rpp25,Trip10,Gpr108,2410006H16Rik,Junb,Hist4h4,Tcf25,Agxt2,Pdzd2	forward	reverse	forward,reverse
1515	chr15	38448903	38449632	nochange	novel	-0.394879	0.994991	Azin1	NA	Azin1	NA	forward	reverse	forward,reverse
1516	chr15	38469341	38479243	nochange	novel	0.184495	0.969691	Azin1	NA;NA	Azin1	NA	forward	forward	forward
1517	chr15	38541270	38541819	nochange	novel	0.190179	0.976304	Azin1	NA	NA	NA	forward	forward	forward
1518	chr15	39172912	39175464	nochange	novel	0.0981439	0.99719	Dcaf13	NA	NA	Slc45a4,Lrp12,2310043O21Rik,Rims2,Fancc,Ctnnd2	forward	forward	forward
1519	chr15	39954187	39954500	nochange	novel	0.149721	0.996926	Gm16291	NA	NA	Dpys,AU022793,Zfpm2,Trps1	forward	forward	forward
152	chr1	178366926	178370180	nochange	novel	-0.00113633	0.999492	Hnrnpu	NA;NA	Fam36a,Hnrnpu	Npl,Efcab2,Hhat,Mageb18,Fam129a,Agbl1,Aspm,Gm16432,Hnrnpu,Slc25a37,Synb,Rad18,Epb4.1l5,Dmtf1,4930420K17Rik,Agap1,Rfwd3,Bcl2l11,Fam36a,Slc38a7,Akap12,2410006H16Rik,Gm5464,Dpysl2,Flt1,Malat1,Rnpc3,Cab39,Fcamr,Fcgr2b,Olfr414,Ahctf1,Rgs7,Pppde1,Kif26b,Smyd3,Cnst,Tfb2m,Phf1,Tor1aip2,Hist1h4i,Thra	forward	forward	forward
1520	chr15	41150834	41151736	nochange	novel	1.64252	0.110337	Abra	NA	NA	NA	reverse	reverse	reverse
1521	chr15	41276839	41277124	nochange	novel	0.0170664	0.999492	Abra	NA	NA	Oxr1,Zfr,Gm16294,Fam19a5,Pdzd2	reverse	reverse	reverse
1522	chr15	41916380	41917948	nochange	novel	-2.2759	0.060439	Abra	NA	NA	Dpp10,Tbl1x,Adc,Phf20l1,Rspo2,Epb4.1l2,Sema5a,Angpt1,Pkhd1l1,Ptk2,Ubr5,Gm1673,Laptm4b,Syne1,Zfp622,Oxr1,Osbpl1a,Chchd3	reverse	reverse	reverse
1523	chr15	41922351	41923872	nochange	novel	0.0852523	0.999492	Abra	NA	NA	Syne1,Zfp622,Oxr1,Osbpl1a,Chchd3,Pgcp,Rspo2,Hs3st5	reverse	reverse	reverse
1524	chr15	43233587	43236142	nochange	novel	0.396921	0.938624	Eif3e	NA	Eif3e	NA	forward	forward	forward
1525	chr15	44157721	44158007	nochange	novel	0.14952	0.996926	Eny2	NA	NA	Lama2,Tmem74,Psmb7,Atxn10,Stk3,Csmd3,Spn-ps,Cdh6,Fbxl7,Angpt1,1700022A22Rik,Tatdn1,Rnf139	forward	forward	forward
1526	chr15	46952669	46952969	nochange	novel	-0.180881	0.994991	Ebag9	NA	NA	Cdh18,Dnahc5,Csmd3,Dmd,Adcy8,2310036O22Rik,Asna1	reverse	reverse	reverse
1527	chr15	47539007	47540255	nochange	novel	0.116439	0.985683	Ebag9	NA	NA	Npr3,4930548G14Rik,Enpp2,Olfr741,Parvb,Parvg,Zfp804b,Crbn	reverse	reverse	reverse
1528	chr15	50318596	50319151	nochange	novel	-0.195124	0.996926	Eif3h	NA	NA	Tbx5,Shank3	forward	reverse	forward,reverse
1529	chr15	52217765	52218089	nochange	novel	-0.407866	0.916902	Rad21	NA	NA	Slc2a13,2810055G20Rik,Cpb1	forward	forward	forward
153	chr1	17916022	17916721	nochange	novel	-0.0155225	0.999492	Ly96	NA	NA	Prex2,Pkhd1	forward	forward	forward
1530	chr15	52477507	52478482	nochange	novel	-0.286047	0.994991	Rad21	NA	NA	Slc25a32,Csmd3,Samd12,Wdr70,Iqch,Colec10,Deptor,Trappc9,Nkiras1,Rpl15	forward	forward	forward
1531	chr15	54955518	54964551	nochange	known	0.0607432	0.99719	Taf2	NA	NA	Smap1,Spn-ps,B3gat2,Fbxl7,Samd12,Asap1,Eif3h,Taf2,Zhx2,Tmem117,Prlr,B230214G05,Cntn1,Enpp2,Deptor,Rims2,Setbp1,Flnb,A630019I02Rik,Cmya5,Ext1,Mrpl13,Adcy8,Mageb18,Pgcp,Ghr,Apol10b,Celsr1,Dscc1	forward	forward	forward
1532	chr15	55276142	55281445	nochange	novel	0.588834	0.423967	Deptor	NA	NA	Col14a1,Mrpl13,Kcnq3,Aim1l,Deptor,Prorsd1,Samd12,Dscc1,Gtsf1,Sntb1,Zfat,Atxn10,Hivep3,Zfp568	forward	forward	forward
1533	chr15	55922855	55925469	nochange	novel	0.471951	0.972137	Sntb1	NA	NA	Obscn,Sntb1,Chid1,Ascc2,Col14a1,Mrpl13,Mtbp,Prkg2	forward	forward	forward
1534	chr15	55935010	55937199	nochange	novel	0.764535	0.81531	Sntb1	NA	NA	Snx31,Mtbp,Sntb1,Rpia	forward	forward	forward
1535	chr15	5643821	5644811	nochange	novel	0.914645	0.471501	Ttc33	NA	NA	NA	reverse	reverse	reverse
1536	chr15	56868401	56869484	nochange	novel	1.21255	0.134845	Zhx2	NA	NA	Zbbx,Lmbr1,1110028F18Rik,Col14a1,Csmd3,Nsmce2,Zfpm2	forward	forward	forward
1537	chr15	59083265	59085423	nochange	novel	-0.223999	0.994991	Mtss1	NA	NA	NA	forward	forward	forward
1538	chr15	59136309	59145031	down	novel	-1.22323	0.00759838	Sqle	NA;NA	NA	Eml1,Mtss1,E330013P04Rik,Vkorc1l1,Slco3a1,Fam49b,Prickle1,Heatr1,Nsmce2,Trappc9,Kank2,Gm19510,Gsdmcl-ps,Fads6,Asap1	forward	forward	forward
1539	chr15	59642329	59642627	nochange	novel	0.108203	0.996926	Trib1	NA	Trib1	Nsmce2,Hmgcl	reverse	reverse	reverse
154	chr1	179804443	179806507	nochange	novel	0.241064	0.98395	Ahctf1	NA	NA	NA	forward	forward	forward
1540	chr15	59839780	59840585	nochange	novel	1.37133	0.127981	Trib1	NA	NA	A1bg,Trappc9,Atg10,Nsmce2,Col14a1,9130401M01Rik,Scn8a,Fam49b,Arf3,Itga4	forward	forward	forward
1541	chr15	6044076	6045068	nochange	known	0.811277	0.771689	C9	NA	NA	Heatr7b2,Csmd3,Nipbl,Myc,Kirrel,Ttc33,5430437J10Rik,Timm17a	reverse	reverse	reverse
1542	chr15	62294301	62296297	nochange	novel	-0.0935756	0.99774	Pvt1	NA	NA	Pvt1,1110020G09Rik,Trps1,Samd12,Sqle,E430025E21Rik,Sntb2,Copz1,Scarb2,Nsmce2,Inpp4b	forward	reverse	forward,reverse
1543	chr15	62302111	62303161	nochange	novel	0.718077	0.88268	Pvt1	NA	NA	Sqle,Nsmce2,Inpp4b,Dip2b,Pvt1,4930599N23Rik	forward	reverse	forward,reverse
1544	chr15	62326944	62333208	nochange	novel	-0.663987	0.459775	Pvt1	NA;NA	NA	Pvt1,Lass5,Rsbn1l,BC048602,Slc38a1,Agmo,Nsmce2,Slc4a10,Slc47a1,Cacna1i,Sbk2,Gm1078,Tox3,1700065D16Rik,Atr	forward	forward	forward
1545	chr15	62685085	62687222	nochange	novel	0.300385	0.905858	Pvt1	NA	NA	Skap1,Odf1,Gipc2,Dclk2,Srpk2,Ccng2,Itgb5,D030056L22Rik,D030024E09Rik	forward	forward	forward
1546	chr15	62711792	62745294	nochange	novel	-0.546748	0.221069	Pvt1	NA	NA	H2afy,Mtss1,Gatad2b,Arhgap27,Plekhm1,Mir297-1,Rnf139,Tatdn1,Pvt1,Trmt12,Zfp942,Rad51l1,Asap1,Nr3c1,Katnal1,Khdrbs3,A830052D11Rik,Bin1,Smc3,Dcaf13,Nr2c2,Prkch,Kcnj12,Ubl4b,Msra,Pdzd2,6030458C11Rik,Drosha	forward	forward	forward
1547	chr15	63239940	63240651	nochange	novel	0.25408	0.973225	Fam49b	NA	NA	Olfr257,Klhl8,Paqr8,Atxn7,Pvt1	reverse	reverse	reverse
1548	chr15	63490164	63490767	nochange	novel	-0.262763	0.994991	Fam49b	NA	NA	LOC432958,Asap1	forward	forward	forward
1549	chr15	64063569	64064668	nochange	novel	-0.00864098	0.999492	Asap1	NA	Asap1	NA	forward	forward	forward
155	chr1	179835480	179838033	nochange	novel	0.429766	0.929446	Ahctf1	NA	NA	Igfn1,AI848100,Ahctf1,Rassf3,6330403A02Rik,Vwc2l,Teddm1,Pld5,Tfb2m,Sccpdh,Kcnh1,Car5b,Trim56,Itpr2,Kcnj10,Kcnq3,Pde6d	reverse	forward	forward,reverse
1550	chr15	64939565	64940838	nochange	novel	1.12527	0.527458	Efr3a	NA	NA	Egflam,Dock10	reverse	reverse	reverse
1551	chr15	65038844	65039751	nochange	novel	-0.325749	0.822081	Efr3a	NA	NA	Zfpm2,Adcy8,Fam135b,Kcnq3	forward	forward	forward
1552	chr15	67423032	67424953	nochange	novel	-0.395505	0.885632	St3gal1	NA	NA	Ank,AU022793,Wisp1,Spef2,Zfp827,Lpp,Usp34,Fggy,Tg	forward	forward	forward
1553	chr15	68366568	68367610	nochange	novel	0.144678	0.99719	St3gal1	NA	NA	Eif2c2,Camk1d,Sybu,Khdrbs3,D630010B17Rik,Itga5,St3gal1,Zfat,Trappc9,Tubgcp6,Tmem2,Gfm1,Lxn,Phf21b	forward	forward	forward
1554	chr15	69364393	69366410	nochange	novel	0.259235	0.974119	St3gal1	NA	NA	Slc2a13,Fam19a5,Trappc9	forward	forward	forward
1555	chr15	71109565	71111329	nochange	novel	-0.574099	0.871967	Trappc9	NA	NA	Acr,Khdrbs3	forward	forward	forward
1556	chr15	71736785	71738309	nochange	novel	-0.378854	0.733433	Trappc9	NA	NA	Fam135b,Trappc9,Cdh12,Cpne8,Col22a1,Armc9,Gm19782,Pdzrn4	reverse	reverse	reverse
1557	chr15	71794123	71795858	nochange	novel	-0.169554	0.994991	Trappc9	NA	NA	NA	reverse	reverse	reverse
1558	chr15	72254748	72255578	nochange	novel	-0.164376	0.952524	Trappc9	NA	NA	Col22a1,Csgalnact1,Pcsk5,Abca13,Dcdc2c,Drosha,Kif21a	forward	forward	forward
1559	chr15	73067324	73068696	nochange	novel	-0.435901	0.893921	Chrac1	NA	Chrac1,Eif2c2	Chrac1,Eif2c2,Trappc9,Aff4	reverse	reverse	reverse
156	chr1	179847715	179848506	nochange	known	0.595089	0.916902	Ahctf1	NA	NA	R3hdm1,Cd48,Cdc42bpa,Adck3,Kcnh1,Cdh13,Bace1,Smyd3,Wdr26,Col28a1,Rasgrf2,Ap4m1,Mcm7,Zfp790,Kif26b,Ahctf1,Itpr2,Ttc39c,Ccdc64,Npl,Parp1,Alms1,Gpr35,Fam5c,6330403A02Rik,Ddx59,Cnst,Capn8,Epcam,Atr,Arhgap10,Zdhhc14,Rps6ka3,Birc2	reverse	reverse	reverse
1560	chr15	73474896	73475206	nochange	novel	-0.0346448	0.999492	Dennd3	NA	Dennd3	Ank,Csnk1d,Pdzd2,Dennd3,Aco2,Phf5a,Rfc1,Slc45a2,Oxr1,Ptk2,Htt,Kcnq3,Slc45a4,Mov10l1,Fam113b	forward	forward	forward
1561	chr15	73644690	73646096	nochange	novel	-0.393736	0.88268	Slc45a4	NA	NA	Rrm2b,Csmd3,Trappc9,Fam49b,Pon2,9330182O14Rik,Vasp,Heca,BC032203,Snord104,BC031781,Zfyve16,Ssbp1	forward	forward	forward
1562	chr15	74092759	74094277	nochange	novel	-0.000306432	0.999492	Slc45a4	NA	NA	Kcnq3,2310003L22Rik,Col22a1,Trappc9,Gm628,Gxylt1	forward	forward	forward
1563	chr15	74928518	74938947	nochange	novel	-0.321106	0.850255	Ly6e	NA;NA;NA	Ly6e	Tenc1,Nab1,Ly6a,Pax7,Ano10,Btd,Prkg1,Pigg,Nom1,Elf1,Sla,Tg,Ly6e,Gm16157,Fam169b,Mafa,Mapk3,Adck5,Abcc3,Eif4b,5031439G07Rik,1700001L05Rik,Derl1	forward	forward	forward
1564	chr15	75085333	75087144	nochange	novel	0.668631	0.496133	Ly6e	NA	NA	Cops3,Wdr20a,Med30,Itga5,Myh9,Dnmt3b,Sesn2,Glud1,Fam35a,Eapp,Hspa5,Ift46,Vmn1r199,Glis3,Arfip1,Ccdc77,Kdm5a,H2afz,Pfkfb4,Cntnap2,Ctsb,Kctd16,4930413G21Rik,Rbbp6,Dnm1l,Pigl,Arpc4,Tada3,Fndc3a,Txndc12,Btf3l4,AI597479,1700023E05Rik,Atrip,Glrx5,Snhg10,Frmd4b,Csf2ra,Speg,Katnal1,Mgat4b,Vac14,Spna2,Dlat,Fancm,Fkbp3,Rfc4,Srxn1,Ulk2,Gtpbp5,Serinc5,Sec31b,Rpl4,Zwilch,Zfp341,Troap,2810006K23Rik,Mphosph9,Ac…	forward	forward	forward
1565	chr15	75209299	75229845	nochange	novel	-0.0977098	0.994991	9030619P08Rik	NA	NA	Zfp647,Scaf11,Ncald,6720468P15Rik,Skp2,1110020G09Rik,Oxr1,9030619P08Rik,4933432B09Rik,Cadm2,Iqgap2,Prkce,Efcab6,Cbx5,Ly6f,Heatr7a,Mbnl3,1700016M24Rik,BC090627,Gm11413,Zhx2,Bai1	reverse	reverse	reverse
1566	chr15	75308099	75311894	nochange	novel	0.436656	0.841977	9030619P08Rik	NA	NA	Pisd-ps1,Sfi1,Oxr1,Cntn1,Gm4371,2610037D02Rik,Kcnh1,Eif3h,Atf7,Csf2rb2,Cyp2d22,Ly6f	forward	forward	forward
1567	chr15	75313909	75316121	nochange	novel	-0.0425894	0.999492	9030619P08Rik	NA	NA	Eif3h,Atf7,Csf2rb2,Oxr1,Cyp2d22,Ly6f,Scube1,Prlr,Ank,Samd12	forward	forward	forward
1568	chr15	75392005	75395542	nochange	novel	0.535384	0.572894	9030619P08Rik	NA	9030619P08Rik	Dock9,9030619P08Rik,Mgat5b,Fhit,Smug1,Tab1,Rbfox2	forward	forward	forward
1569	chr15	75578720	75579407	nochange	novel	0.747216	0.781576	Gpihbp1	NA	Gpihbp1	NA	reverse	reverse	reverse
157	chr1	179865461	179866562	nochange	known	-1.65848	0.532715	Cdc42bpa	NA	NA	Ahctf1,Nr1i3,Cdc42bpa,Psen2,Phc3,Nek7,2610101N10Rik,Ubxn4,Rabgap1l,Gorab,Cck,Agap1,Lin9,Mixl1,Tjp1,Camsap2,Vangl2,Kif26b,Fbxl17	forward	forward	forward
1570	chr15	75852590	75853056	nochange	novel	-0.423005	0.994991	Gsdmd	NA	Gsdmd,Naprt1,Eef1d	NA	reverse	reverse	reverse
1571	chr15	76934245	76934967	nochange	novel	-0.050648	0.99784	Rpl8	NA	Commd5,Rpl8	Cpsf1,Adck5,Cacng2,Qk,Acta2	forward	forward	forward
1572	chr15	76993443	76993730	nochange	novel	-0.150788	0.996926	Rpl8	NA	NA	Pppde2,Xrcc6,9330182O14Rik,Zdhhc3,Exosc7,Pik3r6,Mfsd6l,Tonsl,Rpap3,Ubr2,Atp5b	reverse	reverse	reverse
1573	chr15	77322200	77339884	nochange	novel	-0.136336	0.979234	Apol7a	NA;NA;NA	NA	Rbfox2,Arfgap3,1700120C14Rik,Mcrs1,Parn,Cyp2d34,Afg3l2,Cacng2,Adamts13,Fam49b,Fbxl7,Casc5,Cdc42bpb,Actn1,Ctnnd2,Apol7a,Dmc1,Pla2g4f,Apol6,Mb,Eif4e,Olfr287,Brd3,Stk3,Slc39a4,Tmem107,Cdk19,Mcart1,Bad,Suv420h1,Hist1h2bf,Hist1h2ad,Hist1h3d,Plxdc1,Atf1,Txnip,Gm15441,Suv39h1,Tmem19,Rap1gds1,Hist1h1d,Ncoa7,Sox2ot,Wwp1,Mex3d,Ptk2,Myh9,March1,Artn,Ylpm1,2410006H16Rik,Anapc5,Exoc3,Orc2,Ino80,Foxk2,Hist1h2b…	forward	forward	forward
1574	chr15	77857101	77858600	nochange	known	0.99298	0.348298	Txn2	NA	NA	Myh9,Acvr1b,Tob2,Rangrf,Eif4b,Tenc1,Slc25a44,Pmf1,Dpysl5,Jazf1,Plec,Pcbp2,Carkd,Pten,Slc1a5,Mtmr12,Hist1h1c,Vegfa,Trim26,Tubg1,Fam134c,5730408K05Rik,1810009A15Rik,Ccdc77,Kdm5a,Irf6,Eed,Ubb,Thoc1,Hist1h2ae,Hist1h2bg,Acap2,Ly6g5c,Rara,Sec62,Inca1,Kif1c,Kcnk5,Snx10,Elmod3,Retsat,1700040I03Rik,Cct7,Nsmce1,Ppp1cb,Aars,Baiap2,Ckb,Mark4,Gpx1,Mrps28,U2af2,Epn1,Fscn1,Cited2,Camsap3,Tuba1b,D4Wsu53e,Ppp2r4,…	forward	forward	forward
1575	chr15	77933776	77935009	nochange	novel	0.420557	0.916902	Txn2	NA	Txn2,Eif3d	NA	reverse	forward	forward,reverse
1576	chr15	78469092	78472017	nochange	novel	-0.0121341	0.999492	Tmprss6	NA;NA	Kctd17,Tmprss6	NA	forward	reverse	forward,reverse
1577	chr15	78831005	78833295	nochange	novel	-0.173513	0.994991	Cdc42ep1	NA	Cdc42ep1,Lgals2,Gga1	NA	forward	forward	forward
1578	chr15	81272127	81273849	nochange	novel	-0.610971	0.892348	Slc25a17	NA	Slc25a17	Serpinb6a,Nqo2,Dao,Rcor1,A930001N09Rik,Invs,Erp44,Atp6v0a1,Dennd3,Sgsm3,Sox30,Fstl4,Mgl2,Mkl1,Mchr1,Accn2,Map1lc3b,Gnaq,Kremen1,Eif2c2,Cacna1i,Tnrc6b,Phf5a,Aco2,Ctnna1,Kcnb1,Atxn2,1700049G17Rik,Ulk4,Itga5,Eea1,Enthd1,Pppde2,Xrcc6,E030044B06Rik	reverse	reverse	reverse
1579	chr15	81283270	81284585	nochange	novel	-0.0869391	0.999492	Slc25a17	NA	Slc25a17	Eea1,Enthd1,Mkl1,Pppde2,Xrcc6,E030044B06Rik,Tnrc6b,Sgsm3,Sort1,Slc25a17,Lcn14,Tmem56,F2rl2,Iqgap2	reverse	reverse	reverse
158	chr1	180279453	180280873	nochange	novel	0.301768	0.994991	Itpkb	NA	Itpkb	Psen2,Itpkb,Camk1g,Ncaph,Lmtk2,Syt2,Parp1,Smyd3,6330403A02Rik,Dlg1,Scaf11,Mlec,Cabp1,Ralgps2,Pikfyve	reverse	forward	forward,reverse
1580	chr15	81511420	81512481	nochange	known	0.034071	0.999492	Rbx1	NA	Rbx1	Nsmce2,Aknad1,Parp4,Tonsl,Mkl1,Rbx1,Ep300,Pppde2,Cerk,Tsc22d2,Arhgef1,Dlg2,Zfp382,Sars2,Mrps12,L3mbtl2,Mat2b,Gtf2a1,Malat1,BC031781,Pdlim5,Aspscr1,Xpnpep3,Mfsd5,Pcbp2,Map3k12,Vil1,Nrf1	forward	forward	forward
1581	chr15	81513725	81514595	nochange	known	0.258971	0.994582	Rbx1	NA	Rbx1	Nsmce2,Aknad1,Parp4,Tonsl,Mkl1,Rbx1,Ep300,Pppde2,Cerk,Tsc22d2,Arhgef1,Dlg2,Aspscr1,Xpnpep3,Mfsd5,Pcbp2,Map3k12,Vil1,Nrf1,Pla2g6,Ndrg1,Gtpbp1,Sun2,Srebf2,1500009C09Rik,Cenpm,Pak2,Capn1,Slc22a20,Grm7,Rpf1,Hist1h2be,Qser1,Rpgrip1,Irak2,Rnf10,Ldb3,Top2a,St3gal3,Rpn2,4922505G16Rik,Rc3h2	forward	forward	forward
1582	chr15	81521156	81524472	nochange	novel	-0.00991808	0.999492	Rbx1	NA;NA	NA	Aspscr1,Xpnpep3,Mfsd5,Pcbp2,Map3k12,Ep300,Vil1,Nrf1,Pla2g6,Ndrg1,Gtpbp1,Sun2,Srebf2,1500009C09Rik,Cenpm,Pak2,Capn1,Slc22a20,Grm7,Rpgrip1,Rbx1,Irak2,Csdc2,Pmm1,Fbxl3,Rpl22,Smchd1,Srebf1,Prdx1,AV051173,Hist1h3c,Hist1h2bb,Crip2,Snrpg,4921513D23Rik,Mir484,Fkbp2,Chrac1,Npepl1,Fam54b,Fmn2,Eif2c1,Ccm2,Myom3,Actr10,Fam54a,Smc5,Bhlhb9,1110038D17Rik,Snrpd3,Msh3,Dhfr,Cpt2,4933407C03Rik,Ehd4,Cdc25c,Mageb3,Ct…	forward	reverse	forward,reverse
1583	chr15	82416384	82418281	nochange	novel	-0.320178	0.976834	Cyp2d10	NA	Cyp2d22,Cyp2d11,Cyp2d10,Cyp2d9	Nsmce2,Myc,Ddx17,5031439G07Rik,Olfr282,Actr3b,Bre,Zfyve28,Bdp1,Mei1,Cyp2d22,Arfgap3,Efcab6,Zfpm1	reverse	forward	forward,reverse
1584	chr15	82421946	82424982	nochange	novel	0.188386	0.994991	Cyp2d10	NA	Cyp2d11,Cyp2d10,Cyp2d9	Nsmce2,Myc,Ddx17,5031439G07Rik,Olfr282,Actr3b,Bre,Zfyve28,Bdp1,Mei1,Cyp2d22,Arfgap3,Efcab6,Zfpm1,Wbp2nl,Chrna1,Elfn2,Ccdc134,Spryd3,D930007P13Rik	reverse	forward	forward,reverse
1585	chr15	82963159	82963442	nochange	novel	0.48678	0.994991	Serhl	NA	NA	Serhl,Poldip3,Cyb5r3,Rnu12,Pacsin2,Mcat,Tspo,Bptf,Spag1,Cyp2d37-ps,Olfr286,4933416M07Rik,Rab11fip1,Scube1,Mchr1,Phf21a,Ptpn12,Kit,Mylk,Frmd4b,Gm5577,H1fx,Pofut2,Gm10941	reverse	reverse	reverse
1586	chr15	83737439	83739132	up	novel	1.62405	0.0106285	Tspo	NA	NA	Dek,Scube1,Spats2,Runx2,Mfsd4,Mapk8ip2,Bik,Esr1,Kcnk9,Taf2,Asap1,Adcy6,Odz4	forward	forward	forward
1587	chr15	84130940	84132161	nochange	novel	-1.17879	0.772246	Pnpla3	NA	Pnpla3	Adcy8,Samm50,Fam118a,Rgs22,Cacng2,Mpped1,Parvb,Opa1,Ctnnd2,Tnpo1,Efcab6,Fbln1,Ctdspl2,Mageb3,Spats1	reverse	reverse	reverse
1588	chr15	84653831	84654917	nochange	known	-0.196109	0.996926	Prr5	NA	Prr5	Srebf2,Apol8,Parvb,Phf21b,Cars2,Ing1,Fyb,Atxn10,Nedd4l,Fam49b,1810041L15Rik,Prr5,Prcc,N4bp2,Itpr1,Asap1,Arhgap8,Cpa1,Fzd6,Calr4	forward	reverse	forward,reverse
1589	chr15	84663955	84670257	nochange	novel	-0.142752	0.994991	Prr5	NA	Prr5	Nckap5l,Zdhhc14,Tpte,Slc25a15,Prr5,Kif21a,Tcf20,Gm5477,Krt85,Gm20556,Ola1,Dab2,Efcab6,Adcy8,Khdrbs3,Wdr70,Parvb	forward	forward	forward
159	chr1	180299310	180300508	nochange	novel	0.456584	0.952524	Itpkb	NA	Itpkb	Nmnat2,Parp1,Eif3h,Abpe,Sec63,Batf,Clcn3,Arl4c,Srgap2,Capn2,Nfatc4	reverse	reverse	reverse
1590	chr15	84673869	84675155	nochange	novel	-0.0220888	0.999492	Prr5	NA	Prr5	Dab2,Efcab6,Adcy8,Khdrbs3,Wdr70,Parvb,Prr5	reverse	forward	forward,reverse
1591	chr15	8480332	8481291	nochange	novel	0.11794	0.996926	Nipbl	NA	NA	Capsl,Ropn1l,Rictor,Heatr7a,Adcyap1r1,Wdr70,Nipbl,Slc45a2,Amacr,2410089E03Rik,Adamts12,Lmbrd2,Skp2	reverse	reverse	reverse
1592	chr15	85177471	85177928	nochange	novel	0.273748	0.770466	Atxn10	NA	NA	Arhgap8,Krt77,Wnt7b,Sgip1,Zhx2,Efr3a,Fam118a,Taf7,Slc25a2,Pcdha4-g,Rbfox2,Smc1b,Fbln1,Atxn10,Senp5,Ncbp2,Ribc2,Ar	reverse	reverse	reverse
1593	chr15	85625529	85626154	nochange	novel	0.47014	0.86312	Ppara	NA	NA	1700112E06Rik,Homez,Fbln1,Pkdrej,Ttc38,Tbc1d22a,Arpc4,Tada3,Atxn10,Kif5c,Yes1,Dip2c,Mirlet7b,Mirlet7c-2,Snrk,Efcab6,AU022754,Cntn1,Jak1,Camta1,Snord104,Celsr1	reverse	reverse	reverse
1594	chr15	85633718	85636208	nochange	novel	-0.113987	0.995398	Ppara	NA	NA	Dip2c,Atxn10,Mirlet7b,Mirlet7c-2,Snrk,Efcab6,AU022754,Cntn1,Jak1,Celsr1,Vac14,Gtf3c6,Lonp1,Tmem146,Ptpn6,Grcc10,Son,Gart,Eda2r,Gm16517,Ier2,Drosha,6030458C11Rik,Tmeff1,Calm3,Pomt1,Amacr,Cxxc5,Gas2l3,Mphosph6,Efs,Dlat,Pgp,Hist1h4d,Tceb2,Paxip1,Tex14,2410006H16Rik,Hist1h3i,Xbp1,B230217O12Rik,Cog4,Sf3b3,Tnpo2,Ube2e3,Canx,Hexim1,Mogs,Zfp619,Bzw2,Ankmy2,Slc1a7,Rbx1,Sephs2,Hist1h4h,Zfp1,Snhg3,Calm2,Cro…	forward	forward	forward
1595	chr15	8568842	8569896	nochange	known	-1.70955	0.0697514	Nipbl	NA	NA	2410089E03Rik,Cmbl,H2afb1,Atad2b,Samd12,1110002B05Rik,Wdr70,Nipbl,Cdh10,Csmd3,Col22a1,Amica1,Sfmbt2,Dab2ip,Sumf2,Brix1,Rad1,Fam82a1,Serbp1,Dmc1,Apbb1,Eno3,Pfn1,Pkp2,Hmgn1,Bcl2l11,Cmtm6,Elmo1,Sgsm2,Tsr1,Ell,Rab28,Iffo2,Snord33,Rpl13a,Snord34,Vps37b,Tkt,Ptp4a3,Klf10,Ing1,Baz1b,Hsp90aa1,Mapk4,Il4ra,Tex2,Tex14,Cdkl3,Fhod3,Med22,Rpl7a,Zfp760,Hist1h3d,Hist1h2bf,Dcp2,Ttc32,Zfp191,Uqcr10,Zmat5,Zfp710,170…	forward	forward	forward
1596	chr15	86188204	86189554	nochange	novel	0.320854	0.979234	Tbc1d22a	NA	Cerk,Tbc1d22a	NA	forward	forward	forward
1597	chr15	86194205	86195762	nochange	novel	0.0836959	0.996926	Tbc1d22a	NA	Tbc1d22a	Epb4.1l2	reverse	reverse	reverse
1598	chr15	86905038	86905998	nochange	novel	1.02858	0.405584	Tbc1d22a	NA	NA	Wnt7b,Samd12,Fam19a5,B230214G05,Kcnq3,Nell2,Pid1,Sv2b,Tbc1d22a,Cpxm2,Slit3,4921515E04Rik	forward	forward	forward
1599	chr15	88670652	88671894	nochange	novel	-0.187676	0.996926	Brd1	NA	Brd1	NA	forward	forward	forward
16	chr1	106848720	106849549	nochange	novel	-0.215997	0.985683	Vps4b	NA	NA	NA	forward	forward	forward
160	chr1	180719739	180720759	nochange	novel	0.192211	0.996926	Acbd3	NA	Acbd3	Cd244,Acbd3,Il1r2,Gm16894,Wnt9a,Cnih4	forward	forward	forward
1600	chr15	88736151	88744247	nochange	novel	0.134279	0.996926	Zbed4	NA	Brd1,Zbed4	Fyb,Xpnpep3,Dnajb7,Ptp4a3,Nfatc1,Zfp513,Eif2b4,Snx17,Cfdp1	reverse	reverse	reverse
1601	chr15	88849837	88852788	nochange	novel	0.800282	0.527458	Pim3	NA	Alg12,Creld2,Pim3	Pim3	forward	forward	forward
1602	chr15	88854132	88854949	nochange	novel	-0.250296	0.984013	Pim3	NA	Alg12,Creld2,Pim3	NA	forward	forward	forward
1603	chr15	88856217	88856970	nochange	novel	0.123776	0.99719	Pim3	NA	Creld2,Pim3	NA	reverse	forward	forward,reverse
1604	chr15	88890636	88892083	nochange	novel	0.295873	0.994991	Pim3	NA	Pim3	Cox6b2,Gclm,Rprd2,Pim3,Atp13a2,Dhx9,Cnbp,Chchd1,6230400D17Rik,Tmem79,Smg5,Abcf2,Ywhab,Stk24,5033411D12Rik,2810021B07Rik,Hmmr,Nudcd2,1700081L11Rik,Prdx4,Hist1h1b,Hist1h3i,Fam100b,4933403G14Rik,Rpl21,Bsg,Zswim3,Acot8,Slc25a12,Ttc32,Rps27,Ifi30,Arhgef12	reverse	reverse	reverse
1605	chr15	88910635	88912326	nochange	novel	0.677185	0.885632	Pim3	NA	Pim3	NA	forward	forward	forward
1606	chr15	89767329	89769316	nochange	novel	0.424358	0.947027	Shank3	NA	NA	NA	reverse	forward	forward,reverse
1607	chr15	89974195	89974688	nochange	novel	0.785565	0.504553	Alg10b	NA	NA	Kctd17,Cpne8,Slc2a13,Nell2,Efr3a,Pdzrn4,Gm609	reverse	reverse	reverse
1608	chr15	90088954	90089928	up	novel	1.90234	0.0106037	Alg10b	NA	NA	Kif21a,Slc2a13,Lrrk2,LOC100043315,Pkhd1l1,Fam135b,Cpne8,Pik3ap1,Muc19,Klhl29,Samd12,Col24a1	reverse	reverse	reverse
1609	chr15	90343232	90347451	nochange	novel	0.0528678	0.99774	Alg10b	NA	NA	Kcnj6	forward	forward	forward
161	chr1	180777301	180779223	nochange	novel	-0.159569	0.979234	H3f3a	NA	H3f3a	Cttn,Tex14,Ncapg,BC031781,Psmb10,Pigv,Traf4,Sfr1,Notch4,Gpsm3,Tmem177,Fhl3,Hist1h1d,Hnrnpf,Stmn1,Ptov1,Terc,Atf4,H3f3a,Mfsd2a,Ola1,Znrf2,Arrdc1,Mettl6,Eaf1,Zfp438,Ankrd11,2810013P06Rik,Ap2a2,Uba52,Zc3h6,Impa2,Gtf2a1,Hist1h4c,Calu	forward	forward	forward
1610	chr15	90437578	90438464	nochange	novel	0.815104	0.551772	Alg10b	NA	NA	Ppp6r2,Abcd2,Rai14,Fbxl7,Nell2,Cpne8,Slc2a13,Pgcp,Pdzrn4	reverse	reverse	reverse
1611	chr15	93233598	93235188	nochange	novel	0.238876	0.848688	Gxylt1	NA	Gxylt1	NA	reverse	reverse	reverse
1612	chr15	93626812	93629001	nochange	novel	-0.487969	0.972926	Prickle1	NA	NA	Adcy8,Arhgap39,Prickle1,Ctsb,Tmem117,Fat2,Zcrb1	reverse	forward	forward,reverse
1613	chr15	94590927	94592781	nochange	novel	-0.109482	0.99719	Twf1	NA	Irak4,Twf1	NA	forward	reverse	forward,reverse
1614	chr15	96474303	96475338	nochange	novel	-1.08025	0.815047	Scaf11	NA	NA	Slc45a4,Rhpn1,Slc38a2,Fam113b,Lmbr1l,Dhh,Heatr2,Zfp398,Rnf149,4932425I24Rik,2310033E01Rik,Xrcc1	forward	forward	forward
1615	chr15	96707967	96711393	nochange	known	0.172216	0.969691	Slc38a2	NA	Slc38a2	Ankmy2,Asap1,Nfam1,Slc38a2,Ddx39b,Ankrd11,Dnm2,Csnk1g1,1700029P11Rik,Eif4g3,Epha7,Uck2,4930515L03Rik,Plekhf1,Sesn2,Zfp57,Trim6,Lcmt2,Adal,Cenpn,2310061C15Rik,Sall1,Thap1,Adi1,Sephs2,Ubqln1,Snn,Snx5,8430406I07Rik,Vmp1,Ptrh2,Fam134a,1810031K17Rik,Eprs,1700045H11Rik,Errfi1,Gabpb2,Aff4,Taf11,Anks1,G3bp1,Iqcj-schip1,Nr2c2,Efhc1,Zfp628,Agbl5,Snhg1,Slc3a2,Pold3,Actr2,Gldc,Calm2,0610007C21Rik,Slc5a6,Eif2…	forward	reverse	forward,reverse
1616	chr15	96741809	96744476	nochange	novel	-0.303866	0.914649	Slc38a2	NA	NA	Wdr70,Slc38a1,Hdac7,Prkce,Ncoa3,Zfp827,Erap1,Fam83h,Lrrfip1	forward	forward	forward
1617	chr15	96950926	96951604	nochange	novel	0.912215	0.731119	Slc38a4	NA	Slc38a4	Kirrel,D030024E09Rik,Tmem117,Ano6,Slc38a4,Serpini2,Trip4,Zfp609,Rapgef5,Trps1,Nsmce2,Pacsin2,Ttll12,Scube1,Sdhc,Kcnq3,Nup155	forward	forward	forward
1618	chr15	97162165	97177419	nochange	novel	-0.235003	0.921942	Fam113b	NA;NA;NA	NA	Tmem184b,1810041L15Rik,Syce3,Slc38a4,Fam113b,Col2a1,Tmem106c,Pfkm,Fmo4,Olfr284,Elfn2,Atp10a,Calcoco1,Slc30a8,Slc45a4,Tbc1d22a,Bcas3,Endou,Banp,Tfdp2,Tfcp2l1,1700016M24Rik,Slc13a4,Smarcd1,Accn2,Sdc4,Tmem117,Lemd3,Gng2,Samd12,Arid2,Olfr288,Spats2,Phldb1,Trim8,Clasp2,Manba,Ppl,Nsd1,Bhlhe40,0610040F04Rik,Sox12,Glul,Klf10,Ebag9,Pdcd2l,Ptchd2,Polr2a,Ube2g1,Spry4,Ank,Fbln1,Prph,Cabyr,Ttc39c,Pgcp,Zfp623,…	reverse	reverse	reverse
1619	chr15	97521027	97521948	nochange	novel	0.756293	0.77354	Rpap3	NA	NA	Myh9,Fam113b,Vdr,Rbfox2,Dip2b,Klhdc4,Slc25a43,Krt4	reverse	reverse	reverse
162	chr1	181020183	181022368	nochange	novel	0.453218	0.948461	9130409I23Rik	NA	Ephx1,9130409I23Rik	Ephx1	forward	forward	forward
1620	chr15	97566246	97567206	nochange	novel	1.08061	0.199623	Rpap3	NA	NA	Miox,Scn8a,Nckap5l	forward	forward	forward
1621	chr15	97920579	97921673	nochange	novel	0.440735	0.774612	Tmem106c	NA	Tmem106c	AB099516,Arf3,Dip2b,Endou,Asb8,AI836003,Spen,Fam113b,D16H22S680E,Vdr,D930007P13Rik,Olfr288,Pdgfb,Nell2,Arhgap39,Rapgef3,Col2a1,Tmem106c,Lima1,Zbbx,Ccr2,Lipa	forward	forward	forward
1622	chr15	98684674	98686060	nochange	novel	-0.441396	0.984013	Rnd1	NA	Ddx23,Rnd1	NA	reverse	reverse	reverse
1623	chr15	99373918	99374334	nochange	novel	-0.00218468	0.999492	Tmbim6	NA	Tmbim6	Ccnt1,Fmnl3	reverse	reverse	reverse
1624	chr15	99876645	99901371	nochange	novel	0.253256	0.827902	Larp4	NA;NA	NA	Lima1,Tmprss12,Pip5k1b,Echdc2,Zyg11a,Gckr,Atp8a2,Ubr5,Maf1,Sharpin,Rbfox2,Gpd1,2310016M24Rik,Larp4,2310068J16Rik,Papss2,Dip2b,Zc3h3,1700030F18Rik	reverse	forward	forward,reverse
1625	chr16	10346614	10348193	nochange	known	0.282362	0.921942	Nubp1	NA	NA	NA	reverse	forward	forward,reverse
1626	chr16	10348993	10350849	nochange	novel	0.640243	0.820171	Nubp1	NA	NA	NA	forward	reverse	forward,reverse
1627	chr16	10832524	10832805	nochange	novel	0.0273159	0.999492	Litaf	NA	NA	Socs1,Tnp2	reverse	reverse	reverse
1628	chr16	12976262	12978281	nochange	novel	0.761733	0.885632	Ercc4	NA	NA	Rbfox1,5430440P10Rik,Lsg1	forward	forward	forward
1629	chr16	13027820	13028903	nochange	novel	1.74798	0.35349	Ercc4	NA	NA	Tekt5,Shisa9,Immp2l,Gpr156,Abi3bp,Htr1f,Nol4,Abcc1,Kalrn,Dok7,Tdrd12,Snx29,Rbfox1,4932414N04Rik,1700003L19Rik,2900011O08Rik	forward	forward	forward
163	chr1	181034814	181046735	nochange	novel	-0.238535	0.921942	9130409I23Rik	NA;NA;NA	Ephx1,9130409I23Rik,Nvl	Lemd1,Fam129a,Lin9,Ephx1,Cnih4,Cnih3,Degs1,Trp53bp2,Setd7,1700072O05Rik,Akt3,Mixl1	reverse	reverse	reverse
1630	chr16	13188424	13191637	nochange	novel	-0.551464	0.356739	Mkl2	NA	NA	Mkl2,Nde1,Kalrn,Parn,Rrn3,Abi3bp,Ercc4,Drd3,ORF63,Pds5b,Rph3al,Shisa9,Pdxdc1	forward	forward	forward
1631	chr16	13205424	13206799	nochange	novel	-0.0271866	0.999492	Mkl2	NA	Mkl2	Kalrn,Trpc4,Svil,Cntnap2,Tprg,Ptar1,App,Arid2,Lsamp,Snx29,Mkl2,Snai2,Nr1i2,Gm684,Shisa9,Kcnh6,Gbe1,Lamp2,Grin2a,Ntm,Cpd	reverse	reverse	reverse
1632	chr16	13765364	13766014	nochange	novel	0.0202556	0.999492	Rrn3	NA	Rrn3	Snx29,2900011O08Rik,Rrn3,Btrc,Arap2,Mkl2,Bfar,Myh15,Psmd1,Synm,Pdxdc1	reverse	reverse	reverse
1633	chr16	13912561	13925191	nochange	novel	-0.213979	0.944421	Mpv17l	NA;NA	Mpv17l	1810007I06Rik,2900011O08Rik,Phkb,Mtrf1,Parn,Bfar,Pdxdc1,Sec22a,Ccdc158,Gm6936,Nubp1,Nde1,Ube2l3,Bpi,Sec14l5,Fam18a,Rrn3,4921513D23Rik,Abcc5,Morc1,Immp2l,Lrrn3	reverse	reverse	reverse
1634	chr16	14806796	14807388	nochange	novel	-0.267847	0.809746	Snai2	NA	NA	Canx,Fgf12,Lsamp	forward	forward	forward
1635	chr16	16586230	16604011	nochange	novel	-0.0143535	0.999492	Fgd4	NA;NA	NA	Prkdc,Myh11,2310008H04Rik,Fgd4,Parn,4921506M07Rik,Olfr19,Rbfox1,Tnfrsf17,Spag6,Abi3bp,Nup205,Emp2,Dnm1l,Yars2,Cntn1,Ppm1f,Gtf2e1,Dmd,Igsf11,Kalrn,Oas3,Ctrl,Psmb10,Lcat,Slc12a4,9130014G24Rik,Gspt1,2610020C07Rik,4930542C21Rik,Upk1b,1810019D21Rik,Nfatc3,Esrp2,Hopx,4930404A05Rik	forward	forward	forward
1636	chr16	16958766	16959047	nochange	novel	0.0102877	0.999492	Mapk1	NA	Mapk1	Ralgapa1,Mapk1,Prdm15,Adcy9,Mgrn1,Iqch,Igll1,Vpreb1,Top3b,Ppm1f,Golgb1,Gpr156,Trpm3,Slc44a1,Nubp1,2610318N02Rik,Ppil2,B3galt5,Spats2,Ccdc116,Ydjc,Mfi2,Mylk	forward	forward	forward
1637	chr16	18686745	18688183	nochange	novel	0.645666	0.356739	Cldn5	NA	NA	Limk2,Pik3ip1,Prkdc,Gnb1l,Hira,Nit2,Tbc1d23,Echs1,AI480653,Camsap3,D16H22S680E,Ufd1l,2510002D24Rik,Txnrd2,Comt,March1,Tmtc2,Trmt2a,Dgcr8,Cdc45,Cldn5,Mrpl40,Pax7,9030224M15Rik,Prodh,Cd80,Lipi,Rbm11,Dock3,Trat1,Sh3bgr	reverse	reverse	reverse
1638	chr16	18712258	18715524	up	novel	1.68502	0.0171018	Cldn5	NA	NA	Skap1,Dnase1,Rbbp9,Sec23b,Hivep3,Grtp1,1700112E06Rik,Txnrd2,Comt,Gnb1l,Cdc45,Abcc5,6530411M01Rik,Mocos,Etv6,1810007I06Rik,Pla2g10,Prkdc,Cldn5,Unc13b,Ufd1l,Snx4,Dcbld2,Mapkapk5,Foxq1,Sept5,Hira,Notch1,Ccdc138,Frmd6,2900011O08Rik,D16H22S680E,Mrpl40,Mgst2,Mcm4,Morc1,Cnnm1	forward	forward	forward
1639	chr16	18717065	18718894	nochange	novel	1.37677	0.426716	Cldn5	NA	NA	1810007I06Rik,Pla2g10,Prkdc,Gnb1l,Cdc45,Cldn5,Unc13b,Ufd1l,Abcc5,Snx4,Dcbld2,Mapkapk5,Foxq1,Sept5,Hira,Notch1,Ccdc138,Frmd6,2900011O08Rik,D16H22S680E,Mrpl40,Mgst2,Mcm4,Morc1,Cnnm1,Nsmce2,Tssk2,Dgcr14,Yeats2,4930542D17Rik,Ccdc13,Ly96,Snx29,Rtp4,Ccdc50,Atg3,Vwa5a	forward	forward	forward
164	chr1	181236518	181238678	nochange	known	-0.38697	0.896181	Wdr26	NA	NA	Fam20b,Cnih4,Wdr26,Lrrfip1,Reln,Ahctf1,Ppp2r4	forward	forward	forward
1640	chr16	20822170	20822918	nochange	novel	-0.175575	0.99638	Polr2h	NA	NA	Sh2d3c,Tor2a,Prkar2b,Dip2c,Kng2,Trim7,Kalrn,Pacrg,Btaf1	forward	forward	forward
1641	chr16	21332598	21334018	nochange	novel	0.367072	0.822081	2510009E07Rik	NA	NA	Gm2762,Gfm1,Mkl2,Parn,Abcc5,Vps8,Map3k13,Gpr128,2310008H04Rik,A830060N17,Ehhadh,Sec14l5,Dlk1,Dis3l2,Zfp39,E130102H24Rik,0610043K17Rik,Elp3,Ephb3,4833420G17Rik,Xpo1,Mrps35,Zzz3,Hes1,Hist1h1b,Arntl,Med10,Vegfa,Fam100b,Sox2ot,Egr1,Gfpt2,Bnip3l,Cdr2l,Pan2,Huwe1,Rnf144a,Smg5,Tmem79,Ndufa12,Fam120a,Gas1,Zfp526,Dedd2,Rgs12,Hist1h1a,Hist1h4a,Hist1h3a,Ltbp4,2010111I01Rik,Igsf9b,Nt5dc3,Rpl32,Cklf,Eftud2,Cc…	forward	forward	forward
1642	chr16	21735756	21736172	nochange	novel	0.0193578	0.999492	Ehhadh	NA	Ehhadh	Vps8,Cd80,Map3k13,Scaf4,Bms1	forward	forward	forward
1643	chr16	22230456	22231666	nochange	novel	-0.666595	0.871967	Tra2b	NA	Tra2b	NA	forward	forward	forward
1644	chr16	22294332	22295575	nochange	novel	0.344129	0.952524	Tra2b	NA	Tra2b	Etv5,Igf2bp2,Krt27,Tmem65,Myh11,Masp1,Boc,Dgkg,Kalrn,Opalin,Dntt,Cldn26,Tbccd1,Kng1,Sema5b,Nubpl,Senp2,Hrg	reverse	reverse	reverse
1645	chr16	23032165	23034071	nochange	novel	0.0852565	0.99774	Kng1	NA	Kng2,Kng1	Pi4ka,Kalrn	reverse	reverse	reverse
1646	chr16	23035791	23041372	nochange	novel	-0.0474263	0.99774	Kng1	NA;NA	Kng2,Kng1	Pi4ka,Kalrn,1700003L19Rik,Ece2,Psmd2,Chrd,Kng1,Osbpl11,Mapk1,3110021N24Rik,Tmod1	forward	forward	forward
1647	chr16	23191400	23208384	nochange	novel	0.0965231	0.994991	St6gal1	NA	St6gal1	Sept9,Ifrd2,Sema3b,Hrg,Abcg1,4921517L17Rik,Snx30,B3gnt5,St6gal1,Rtp1,Fam43a,Cd200r3,Adcy9,Ciz1,Catsperg1,Gcnt3,Eif4a2,Adipoq,Kpna1,Tle4,Lpp,Gm805,Igf2bp2,Isoc2a,Yars2,Cdc123,BC049352,Tmprss4	reverse	reverse	reverse
1648	chr16	23535131	23577445	nochange	novel	0.110808	0.994991	Rtp4	NA	Rtp4	Rhobtb1,St6gal1,Masp1,Prlr,Pdxdc1,Lamp3,Camk2n2,Ece2,Rtp4,Mmp24,Mbnl1,Tiam2,Abcc5,Gadl1,Igf2bp2,Trp63,Neurod2,B3gnt5,Tprg,Heg1,Sst,Rtp1,Itgb5,Vps8,2510009E07Rik,1600019K03Rik,Eaf2,Edem2,Trim33,Lins,Cyp4f17,Iqgap2,Oca2,Sfi1,Pisd-ps1,Kcnj6,Clic5,Poglut1,Gcfc1,Tmem135,4930451C15Rik,Dgkg,Il1rap,H47	reverse	reverse	reverse
1649	chr16	23664161	23664448	nochange	novel	0.573711	0.80338	Rtp4	NA	NA	Zbtb20,Lrrc4c,Cblb,Hrg,Kalrn,Morc1,Tbccd1,Glis3,Sst,Cpeb4,Fgf12,Grik1	reverse	reverse	reverse
165	chr1	181244549	181245315	nochange	novel	0.0659463	0.99774	Wdr26	NA	NA	Fam20b,Cnih4,Wdr26,Lrrfip1,Reln,Ahctf1,Ppp2r4,Dcaf5,Rfx3,Aff3,Smg7,Ephx1,Enah,Camkk2,Serpine2	reverse	reverse	reverse
1650	chr16	24039234	24040999	nochange	novel	0.0201558	0.999492	Bcl6	NA	NA	Prodh,Heg1,Itgb5,Lpp,Masp1,Lpgat1,4930562C15Rik,Prkcb,Baz2b,Prkdc	forward	reverse	forward,reverse
1651	chr16	24041983	24045633	nochange	novel	0.763584	0.441067	Bcl6	NA	NA	Masp1,Lpp,Lpgat1,4930562C15Rik,Prkcb,Baz2b,Prkdc	forward	forward	forward
1652	chr16	24055816	24063482	nochange	novel	0.267682	0.91676	Bcl6	NA;NA;NA	NA	Srr,Tsr1,Sgsm2,Nalcn,Lpp,1600021P15Rik,Strn,Nedd4l,Dgkg,4732471D19Rik,Pmm2,Carhsp1,Utp6,Hipk2	reverse	reverse	reverse
1653	chr16	24067296	24070388	nochange	novel	0.200062	0.994991	Bcl6	NA	NA	Utp6,Lpp,Hipk2,Mbnl2,Vps13b,Tprg,Crybg3,Bcl6,Prkcb,Ptprn2,Ube2v2,Rtp2,Lrch3,Gabrr3,1110054M08Rik,Pcnp,Ctnna1,Kctd3,Stard3nl,Atp13a3,Zbtb20	forward	forward	forward
1654	chr16	24072455	24092367	nochange	novel	-0.0487507	0.99719	Bcl6	NA	NA	Mbnl2,Vps13b,Lpp,Tprg,Crybg3,Bcl6,Prkcb,Ptprn2,Ube2v2,Rtp2,Lrch3,Gabrr3,1110054M08Rik,Pcnp,Ctnna1,Kctd3,Stard3nl,Atp13a3,Zbtb20,St6gal1,Rtp4,Sst,Pbx3,4930453N24Rik,Nuf2,Dgkg,Mir1946a,2310010M20Rik,Atf2,Enpp3,Esr1,Acap2,Cwf19l1,Samd4b,Klhl22,Scarf2,Ndufs4	forward	forward	forward
1655	chr16	24102216	24103910	nochange	novel	0.144706	0.996926	Bcl6	NA	NA	Lpp	forward	forward	forward
1656	chr16	24186482	24188185	nochange	novel	0.14469	0.994991	1110054M08Rik	NA	NA	Smagp,C330013E15Rik,Dazap2,Snx29,Cd200r2,Trpc7,A230028O05Rik,Mx2,Bcl6,Lpp,Itgb5,Lrp12	forward	forward	forward
1657	chr16	24191584	24194285	nochange	novel	-0.473741	0.916902	1110054M08Rik	NA	NA	Bcl6,Lpp,Itgb5,Lrp12,Kalrn,Pold1,Kng1,Pmm2,Carhsp1,Med12l,P2ry14	forward	forward	forward
1658	chr16	24196156	24203285	nochange	novel	0.0135909	0.999492	1110054M08Rik	NA	NA	Kalrn,Pold1,Kng1,Lpp,Pmm2,Carhsp1,Med12l,P2ry14,Gnb1l,Ikzf2,Ttc7b,1300010F03Rik,Snx29,Tbccd1,Dnajb11,Rtp2,Trp63,Mir568,C1galt1,Aspm,Zw10	forward	forward	forward
1659	chr16	24217612	24234070	nochange	novel	-0.206873	0.934138	1110054M08Rik	NA;NA	NA	Lpp,Atp13a3,Srsf12,Snx29,Zfp148,Tomm70a,Dlgap4,Gm14169,Kif2a,Pi4ka,Tmem191c,Hepacam2,Rtp1,Tprg,Sh3pxd2a,Rapgef4,Snd1,2510002D24Rik,Kcne2,Fam165b,Nagpa,AU021092,4932438A13Rik	forward	reverse	forward,reverse
166	chr1	181253317	181259498	nochange	known	0.149765	0.974119	Wdr26	NA	NA	Dcaf5,Wdr26,Rfx3,Aff3,Smg7,Ephx1,Enah,Camkk2,Serpine2,Ccdc19,Eya3,Ikbke,Pycr2,9130409I23Rik,Accn1,Erc1,Ndufa10,Zbtb25,Lama1,Rnf121,Tpp2,Xkr4,Dgkd,Mapkapk2,Aim2,A930006I01Rik,Slc45a3,Itpkb,Calm2,Atp8b2,Akap12,2410006H16Rik,Ccnb1,Eapp,Ino80b,Wbp1	forward	forward	forward
1660	chr16	24257460	24297293	nochange	novel	0.105275	0.994991	1110054M08Rik	NA;NA	NA	Lpp,Ccnl1,Nubp1,Ccdc141,Sucnr1,Arid2,Neb,C530005A16Rik,Ccdc17,Nasp,9030425E11Rik,Runx1,9230115E21Rik,Mmp11,Chchd10,1110054M08Rik,Btg3,Scaf8,Dnahc11,Gm4827,Crebbp,Tprg,Fyttd1,Phldb2,Plekhh2,Itih5,Kdm2a,Bcl6,Mkl2,Masp1,Gm6936	forward	forward	forward
1661	chr16	24303919	24305863	nochange	novel	0.0303827	0.999492	1110054M08Rik	NA	NA	Lpp,Trp63,4932438H23Rik,Foxp1,Arvcf,Anxa6,Krt78,Rbpj,Heg1,Cd47	forward	forward	forward
1662	chr16	25023989	25024305	nochange	novel	0.218568	0.905858	Lpp	NA	NA	Adipoq,Pde7b,1110054M08Rik,Lpp,Dlg1,Slc25a1,Mfi2,Spata5,AI480653	forward	forward	forward
1663	chr16	29764832	29765297	nochange	novel	0.174826	0.921942	Opa1	NA	NA	Arf6,Snx29,Ube2l3,Rimbp3,Opa1,Rtp1,Cd96,Gpr126,Ntrk3	forward	forward	forward
1664	chr16	29788012	29789459	nochange	known	0.30984	0.964317	Opa1	NA	NA	Sec14l5,Dnahc10,Tprg,Opa1,Olfr1417,Mkl2,Phldb2,Ift57,Glis2,Pam16,Stk33	forward	forward	forward
1665	chr16	29944971	29946752	nochange	novel	0.391494	0.885632	4632428C04Rik	NA	NA	NA	forward	forward	forward
1666	chr16	3114346	3115999	nochange	novel	0.825579	0.626996	Zfp263	NA	NA	NA	reverse	reverse	reverse
1667	chr16	31290169	31292103	nochange	novel	0.153747	0.99719	Bdh1	NA	NA	NA	reverse	forward	forward,reverse
1668	chr16	31399085	31400132	nochange	novel	0.77811	0.0881156	Bdh1	NA	Bdh1	Gm16894,Il1r2,Acap2,Papss2,Pcsk7,Rtp4,Gsk3b,D19Ertd386e,Nbr1,Tmem106a,Pdxdc1,Atp13a3,Snx4,Boc,Dnahc8,Cd248,Dlg1,Ccdc58,Fam162a,Nhlh2,Hcls1,4833442J19Rik,Slc7a1	reverse	reverse	reverse
1669	chr16	31411788	31412749	nochange	novel	0.730302	0.720008	Bdh1	NA	Bdh1	AI480653,Bdh1,Slc12a8,Cd200r4,4931408A02Rik,Crebbp,Tyro3,Zfp90,Acy3,Aldh3b2,Gm16861,Mgrn1,Ripk1,Bphl,Hes1,Polq,Il10rb,Greb1l,Agmo,2610002D18Rik	reverse	reverse	reverse
167	chr1	181309960	181310638	nochange	novel	-0.441339	0.541469	Wdr26	NA	NA	Rgs7,Ephx1,Kctd20,1700018B08Rik,Pllp,Klhl20,Sall3,Kcna7,Ntf5,Dnm3,Cnih3,Fgf14,Ppara,Tceb2,Srrm2,Atp9b	forward	forward	forward
1670	chr16	31492573	31494769	nochange	novel	0.256555	0.988538	Bdh1	NA	NA	Dlg1,Slamf1,Snx29,Sema5b,Stim1,Pak2,1600019K03Rik,Fanci,Sash1,Mfi2,Erc1	reverse	forward	forward,reverse
1671	chr16	32211182	32212498	nochange	novel	1.92736	0.147171	Fbxo45	NA	Fbxo45,Wdr53	NA	reverse	reverse	reverse
1672	chr16	32329073	32330142	nochange	novel	0.175672	0.996926	Ubxn7	NA	Ubxn7	NA	forward	forward	forward
1673	chr16	32569493	32570876	nochange	novel	0.201813	0.994991	Tfrc	NA	Tfrc	Pou5f1,Tctex1d2,Stambpl1,Tfrc,Cbr3,Tmem217,Tbc1d22b,Tm9sf3,Snx3,Muc4,Lrch3,1700106N22Rik,5730403B10Rik,Hmox2,Flot2,AI480653,Tnk2,Muc20,Pak2,Kcp,Ank1,Lmln,Eaf2,Bcl2l11,Prkdc,Pigx,1500031L02Rik,Gm15417,Lenep,Flad1	reverse	forward	forward,reverse
1674	chr16	32597824	32598941	nochange	novel	1.11644	0.258101	Tfrc	NA	Tfrc,Tnk2	Zfp207,St3gal1,Tnk2,Acaca,Lrrc33,2310010M20Rik,Mir1946a,Gata3,Chst10	reverse	reverse	reverse
1675	chr16	33336276	33341436	nochange	novel	-0.436579	0.814341	Zfp148	NA	Zfp148	Nfe2l1,Snx4,Heg1,Git2,Foxa3,Sympk,Raph1,Snx29,Zfp148,Slc12a8,Itgb5,Dlg1,Gdpd5,Iqcg,Myh11,Osbpl11,1700007L15Rik,Tctn1,Hvcn1,Liph,Sim2,Mex3c,Maml3,Ube4a,Zfp280d,Nmral1,Hmox2,Dguok	forward	forward	forward
1676	chr16	3391017	3391638	nochange	novel	-0.0403089	0.999492	Zfp263	NA	NA	4932416H05Rik,Stk35	forward	reverse	forward,reverse
1677	chr16	35876506	35877126	nochange	novel	-0.175993	0.959178	Parp14	NA	Parp14	NA	reverse	reverse	reverse
1678	chr16	37863831	37865934	nochange	novel	1.16996	0.0863186	Lrrc58	NA	Lrrc58	NA	reverse	reverse	reverse
1679	chr16	38854508	38854928	nochange	novel	1.01713	0.994991	Arhgap31	NA	NA	Poglut1,Col8a1,4932425I24Rik,Abi3bp,2210408I21Rik,4930455C21Rik,4930435E12Rik,Rbfox1,Vps8,Fgf12,Tmem44,Gpr156,Igsf11,Epha6	reverse	reverse	reverse
168	chr1	182385620	182387399	nochange	novel	-0.414948	0.77845	Trp53bp2	NA	Trp53bp2	Stx6,Serpine2,Mixl1	forward	forward	forward
1680	chr16	4003189	4005068	nochange	novel	-0.234713	0.916902	Slx4	NA	Slx4,Dnase1,Trap1	Canx,Olfr15,Ppm1m,Igdcc3,Ppp1r35,Rabggta,Polr2a,Fignl1,Flcn,Gm16062	reverse	reverse	reverse
1681	chr16	42416127	42416569	nochange	novel	0.145915	0.969691	Zbtb20	NA	NA	Cadm2,Nrxn1,Pitpnm3,Gap43,Ncam2,Grin2a,Prune2,Rbfox1	forward	forward	forward
1682	chr16	42724513	42724795	nochange	novel	-0.810054	0.00661101	Zbtb20	NA	NA	NA	forward	forward	forward
1683	chr16	43013540	43086465	nochange	novel	-0.0160433	0.999492	Zbtb20	NA;NA;NA;NA;NA;NA;NA;NA	NA	Gm19522,2610015P09Rik,Gpc6,Phldb2,Trat1,Klf5,Tprg,Opa1,Vps8,Rep15,Ppfibp1,Dnajc13,Gsk3b,Zbtb20,Lpp,4930542D17Rik,Rbfox1,BC016579,Plcxd2,Zfp407,E430016F16Rik,Ntrk3,Fig4,Zc3h4,Senp2,Myo3b,Gap43,4932412D23Rik,Drd3,Cd80,Wdr52,Gabpa,Hlcs,C2cd2,Prdm15,Creb1,Kcnh1,Tmem45a,Plxdc2,Armc1,Scarf2,Dcbld2,Cpox,Grip2,Bpifc,Etv5,Lca5l,Wrb,Arl6,4930547E14Rik,BC002163,Gli3,Snx29,Dtnb,Lsamp,Igsf11,Olfr156,Zfp263,Us…	reverse	reverse	reverse
1684	chr16	43091395	43112638	nochange	novel	0.0251767	0.999492	Zbtb20	NA;NA	NA	Trp63,Arhgap31,Ncam2,Zbtb20,2510003E04Rik,2310015D24Rik,4932412D23Rik,Pvrl3,Rbfox1,Gramd1c,Ppl,Ppil2,Sparc,Shisa9,Ptplb,Lsamp,Gdpd2,Kif4,Robo1	reverse	reverse	reverse
1685	chr16	43142114	43177433	nochange	novel	0.0932257	0.996926	Zbtb20	NA;NA;NA;NA;NA	NA	Gm19522,Cd96,Cml1,Tprkb,Ildr1,Morc1,Zbtb20,Abhd10,Dlg1,Bicc1,Atp13a3,2610015P09Rik,Col8a1,Lrrc58,BC002163,Sema5b,Kcnj6,4932412D23Rik,Pvrl3,Qtrtd1,Abi3bp,Ahsg,Grin2a,Med26,Tomm70a,Nit2,Tprg	reverse	reverse	reverse
1686	chr16	43181631	43203678	nochange	novel	-0.0259992	0.999492	Zbtb20	NA	Zbtb20	Zbtb20,Naa50,Aig1,Prim2,Ece2,Crebbp,Gpr128,Parl,Il1rap,Kalrn,Epb4.1l4a,Gpr156,Gm609,Dcbld2	reverse	reverse	reverse
1687	chr16	43211583	43223122	nochange	novel	0.311453	0.885632	Zbtb20	NA;NA	Zbtb20	Kalrn,Zbtb20,Nuak1,Fut8,Ndfip2,C7,Atg3,S100b,Cox17,4932425I24Rik,2610015P09Rik,Dab1,Clasp2,Rora,Lrrc15,Ogdh,Trp63	reverse	reverse	reverse
1688	chr16	43227265	43231157	nochange	novel	0.292268	0.938624	Zbtb20	NA	Zbtb20	Lrrc15,Ogdh,Trp63	reverse	reverse	reverse
1689	chr16	44045748	44064021	nochange	novel	0.122499	0.986844	Atp6v1a	NA;NA;NA	Atp6v1a	Msi2,Dnahc11,Cdca7l,Zbtb20,Qtrtd1,2610015P09Rik,Gramd1c,Parn,Klhl22,Runx1,Hira,4930435E12Rik,Atp6v1a,Phldb2,Morc3,Ube3c,Tab2	forward	forward	forward
169	chr1	183264221	183264968	nochange	novel	0.134217	0.996926	Brox	NA	Brox,Aida	NA	reverse	reverse	reverse
1690	chr16	4459241	4475510	nochange	novel	0.111132	0.994991	Tfap4	NA;NA	NA	NA	forward	forward	forward
1691	chr16	45212013	45216785	nochange	novel	0.385769	0.973877	Atg3	NA	NA	Btla,Gcet2,BC016579,Morc1,Cblb,Rela	reverse	reverse	reverse
1692	chr16	45332963	45333592	nochange	novel	1.5846	0.113032	Atg3	NA	NA	Zbtb20,Cd200r2,Btla,Pde3b,Plcxd2,Gabrg3,Atp6v1a,Pde4d,B3gnt5,Hspbap1,BC027231,Cd200r1,Cd200	forward	forward	forward
1693	chr16	45354582	45355815	nochange	novel	-0.0178203	0.999492	Atg3	NA	NA	NA	reverse	forward	forward,reverse
1694	chr16	4586192	4587550	nochange	known	-0.229936	0.982285	Pam16	NA	Tfap4,Pam16,Coro7	Srl,Glis2,Coro7,4930562C15Rik,Tfap4,St6gal1,Nagpa,Phc3,Slx4,Nlrc3,Adcy9,Shq1,Afg3l2,Ankzf1,Atg9a,Glb1l,Zbtb7a,Rnf10,9130011J15Rik,Tmem38a,Pcyox1,Pld3,2310022A10Rik,Fam134a,1810031K17Rik,1700054N08Rik,Zfp592,Pinx1,Ttc25,Hist1h4b,Stard7,Bbs4,Hist1h1d,Fbxo44,Fbxo2,Zscan20,Apeh,Ppp3ca,Zfp386,Hnrnpa0,Fscn1,Aard,Actr1a,Sufu,Mtmr14,Pold2,Klf6	reverse	forward	forward,reverse
1695	chr16	4589253	4591041	nochange	novel	-0.00434008	0.999492	Pam16	NA	Tfap4,Pam16,Coro7,Vasn	Coro7,4930562C15Rik,Afg3l2,Ankzf1,Atg9a,Glb1l	forward	forward	forward
1696	chr16	46152827	46155720	nochange	novel	0.465705	0.352926	Plcxd2	NA	NA	Krt42,Shisa9,Cd96,Pvrl3,Phldb2,Gm5485	forward	forward	forward
1697	chr16	46649920	46650488	nochange	novel	-0.0882442	0.996926	Pvrl3	NA	NA	NA	reverse	reverse	reverse
1698	chr16	47131229	47131990	nochange	novel	-0.134636	0.996926	Pvrl3	NA	NA	Zpld1,Retnla,Chodl,Tmprss15,D330045A20Rik,Sult2b1,Opn5,Pcdha4-g	forward	forward	forward
1699	chr16	47159058	47159383	nochange	novel	0.183846	0.933698	Pvrl3	NA	NA	Pcdha4-g,Abi3bp,9130011E15Rik,4930403N07Rik,Pvrl3,Vta1,1700016L04Rik,Dgkg,Stxbp5l	forward	forward	forward
17	chr1	107848119	107848457	nochange	novel	-0.552265	0.88268	Vps4b	NA	NA	Phlpp1,Irs1,Serpinb8,Cntnap5a,Phc2,Marco,Gbp11,Dner,Prrx1	forward	forward	forward
170	chr1	183377549	183380063	nochange	novel	0.642896	0.440668	Taf1a	NA	Mia3,Taf1a	NA	reverse	reverse	reverse
1700	chr16	4790772	4814830	nochange	novel	0.867688	0.00655598	5730403B10Rik	NA	5730403B10Rik	1700084E18Rik,Lrrc8a,Nudt16l1,Gm16861,Mgrn1,Glyr1,Rogdi,Trp63,Sept12,Ahdc1,Pdxdc1,Ntan1	forward	forward	forward
1701	chr16	47966125	47966401	nochange	novel	0.00548574	0.999492	Pvrl3	NA	NA	Opa1,Erc1,Gm606,Cyp2e1,Mrap,Kng2,Cadm2,Setd2	forward	reverse	forward,reverse
1702	chr16	50873340	50873859	nochange	novel	0.35182	0.925636	Cd47	NA	NA	Olfr201,Kcnj6,Gk5	reverse	reverse	reverse
1703	chr16	51326052	51327113	nochange	novel	-0.158033	0.996926	Cblb	NA	NA	Cblb,Ube2q2	reverse	reverse	reverse
1704	chr16	5135015	5137411	up	novel	1.01345	0.0246417	Nagpa	NA	NA	NA	forward	forward	forward
1705	chr16	51729655	51731131	nochange	novel	-0.581773	0.972049	Cblb	NA	NA	Cpne1	forward	forward	forward
1706	chr16	5314964	5315548	nochange	novel	-0.188454	0.977594	Fam86	NA	NA	Myocd,Immp2l,Tmem39a,Mkl2,Lpp,Rbfox1,Fam86,Ube2l3,Cyp2ab1,Dpysl2,Snx29,Shisa9,Golgb1,Fbxw4,Gopc,Cpped1,Polq,Glyr1,Ubn1,9030404E10Rik,4930562C15Rik,AU021092,Trp63,Nsun3,Glis3	forward	forward	forward
1707	chr16	53574004	53576611	nochange	novel	-0.407306	0.948434	Alcam	NA	NA	Grin2a,Rbfox1,Epha3,Rps14,Zpld1,Esf1,2310003L22Rik	forward	forward	forward
1708	chr16	53600987	53601440	nochange	novel	-0.475217	0.782553	Alcam	NA	NA	Spock3,Bnc2	reverse	reverse	reverse
1709	chr16	53929640	53929960	nochange	novel	0.243585	0.934471	Alcam	NA	NA	Slco1a4	reverse	reverse	reverse
171	chr1	183381692	183382801	nochange	novel	0.563904	0.892423	Taf1a	NA	Taf1a	NA	reverse	reverse	reverse
1710	chr16	54108090	54109150	nochange	novel	0.190801	0.947338	Nfkbiz	NA	NA	NA	reverse	reverse	reverse
1711	chr16	5476286	5476804	nochange	novel	0.0959496	0.99719	Fam86	NA	NA	Dzip3,Rbfox1,Crybg3,Fut8,Myh11,Stxbp5l,Aadacl2,2410017I17Rik,Gm8909	forward	forward	forward
1712	chr16	56063958	56064695	nochange	novel	0.386497	0.938973	Senp7	NA	Pcnp,Rg9mtd1,Senp7	2610528E23Rik,Filip1l,Pcnp,Cpox	forward	forward	forward
1713	chr16	56069795	56070780	nochange	novel	0.0723648	0.99774	Senp7	NA	Rg9mtd1,Senp7	2610528E23Rik,Filip1l	reverse	forward	forward,reverse
1714	chr16	58774935	58775382	nochange	novel	0.0724642	0.99719	Cldn25	NA	Cldn25	NA	forward	forward	forward
1715	chr16	59600016	59601432	nochange	novel	-0.210504	0.979234	Crybg3	NA	NA	NA	forward	forward	forward
1716	chr16	59602749	59603980	nochange	novel	-0.397298	0.862463	Crybg3	NA	NA	NA	forward	forward	forward
1717	chr16	60826240	60827095	nochange	novel	-0.339463	0.90031	Crybg3	NA	NA	Dzip3,Epha6,Heatr7b1,Ugt1a10,Krtap16-10b,Grin2a	forward	forward	forward
1718	chr16	61056225	61056591	nochange	novel	-0.0293295	0.999492	Crybg3	NA	NA	NA	forward	forward	forward
1719	chr16	62716947	62718832	nochange	novel	-0.0177712	0.999492	Nsun3	NA	Nsun3	NA	forward	forward	forward
172	chr1	183384481	183386704	nochange	novel	1.0371	0.421141	Taf1a	NA	Taf1a	NA	forward	forward	forward
1720	chr16	63147471	63148354	nochange	novel	0.201102	0.996926	Pros1	NA	NA	Stxbp5l,5330426P16Rik,Pros1	forward	reverse	forward,reverse
1721	chr16	63161934	63162602	nochange	novel	0.0733769	0.999492	Pros1	NA	NA	Igsf11,Magi2,Gm10823,Epha3,Rbfox1,Fgf12,Hrasls,1700030N03Rik	forward	forward	forward
1722	chr16	64177785	64178253	nochange	novel	0.782022	0.777661	4930453N24Rik	NA	NA	Epha6,9330117O12,Itgb5,4930453N24Rik,Rod1	reverse	reverse	reverse
1723	chr16	64792144	64795812	nochange	novel	-0.119743	0.996926	Zfp654	NA	4930453N24Rik,Zfp654	Tmem39a,4930453N24Rik,Zfp654,Hunk,Ddb1,Dak	forward	forward	forward
1724	chr16	65666153	65690948	nochange	novel	0.203945	0.916902	Chmp2b	NA;NA	NA	Chmp2b,Dnajc13,Rhot1,4932412D23Rik,Rgs6,Epha3,Vgll3,Robo1,C330027C09Rik,Abi3bp,Cadm2,1700010K23Rik,2810055G20Rik,Fpr3,Uba5	reverse	reverse	reverse
1725	chr16	66523427	66524234	nochange	novel	0.148597	0.979894	Chmp2b	NA	NA	Cadm2,Krtap8-2	forward	forward	forward
1726	chr16	68717704	68718409	nochange	novel	1.37039	0.546889	Gbe1	NA	NA	NA	reverse	reverse	reverse
1727	chr16	68898423	68898709	nochange	novel	0.618221	0.872993	Gbe1	NA	NA	Zfp42,Gm10754,Gbe1,Hlcs,4932412D23Rik,Rbfox1,Mylk,E130310I04Rik,Col8a1	forward	forward	forward
1728	chr16	68957580	68957871	nochange	novel	0.0791384	0.99719	Gbe1	NA	NA	Zfp42	reverse	reverse	reverse
1729	chr16	69257155	69258224	nochange	novel	0.747825	0.432348	Gbe1	NA	NA	Dppa2,Robo1	forward	forward	forward
173	chr1	184100710	184101015	nochange	novel	0.122879	0.99774	Dusp10	NA	NA	NA	forward	forward	forward
1730	chr16	69310684	69310971	nochange	novel	0.142449	0.996926	Gbe1	NA	NA	Dscam,Gbe1,Abat,Grik1,Plekhh2,Best3,Esrrg	reverse	reverse	reverse
1731	chr16	69619221	69620091	nochange	novel	0.00283049	0.999492	Gbe1	NA	NA	Jph1,Adamts1	reverse	reverse	reverse
1732	chr16	70777212	70778538	nochange	novel	1.52479	0.229934	Gbe1	NA	NA	Dscam,Trp63,Atp13a4,Stx19,Arl13b	forward	reverse	forward,reverse
1733	chr16	70800413	70800690	nochange	novel	-0.16163	0.996926	Gbe1	NA	NA	Gramd1c,Fgf12,Lsamp,Gbe1	forward	forward	forward
1734	chr16	73688055	73688581	nochange	novel	-0.0277975	0.999492	Hspa13	NA	NA	Dppa2	reverse	reverse	reverse
1735	chr16	75306160	75307842	nochange	novel	0.987472	0.648926	Hspa13	NA	NA	NA	reverse	reverse	reverse
1736	chr16	75676846	75677383	nochange	novel	1.47312	0.1027	Hspa13	NA	NA	Dyrk1a,Sorbs2,Ube2l3,Gm5485,Nrip1,Opa1,Olfr161	forward	forward	forward
1737	chr16	76403093	76403773	nochange	novel	-0.126891	0.996926	Nrip1	NA	NA	Fstl1,Lpp,2310061C15Rik	forward	forward	forward
1738	chr16	76560770	76561945	nochange	novel	0.399245	0.985683	Nrip1	NA	NA	Btla,Nrip1,Mbnl1,Ddx60	reverse	reverse	reverse
1739	chr16	78216854	78218130	nochange	novel	0.172237	0.99719	Cxadr	NA	NA	Mrpl42,Il1rap,Btg3,Tmprss15,Abi1,Olfr648,Cxadr,Gsc2,Dgcr14,D16Ertd472e,Nfia,Lrp6,Tiam1,Zfp597,Gap43,Pam16,Coro7,4932412D23Rik	forward	reverse	forward,reverse
174	chr1	18436252	18436628	nochange	novel	1.02818	0.326586	Pkhd1	NA	NA	Bai3,Dytn,Arfgef1,Opcml,Sntg1,Prdm14	forward	forward	forward
1740	chr16	78264495	78266423	nochange	known	0.0639892	0.997644	Cxadr	NA	Cxadr	4932412D23Rik,Bbx,Gabpa,Il1rap	forward	forward	forward
1741	chr16	78660345	78661184	nochange	novel	0.570177	0.822081	D16Ertd472e	NA	NA	Cxadr,Btg3,Pfdn1,Dscam,Zfp516,Rbms3	forward	forward	forward
1742	chr16	78698538	78699245	nochange	novel	0.997596	0.167271	D16Ertd472e	NA	NA	Robo1,1810053B23Rik	forward	forward	forward
1743	chr16	78718605	78718884	nochange	novel	0.408993	0.77845	D16Ertd472e	NA	NA	D16Ertd472e,Heatr5b	forward	forward	forward
1744	chr16	78877959	78878290	nochange	novel	1.08052	0.108125	D16Ertd472e	NA	NA	2410124H12Rik,Tmem233,Mesp2,Anpep,Robo1,Wdr52,Tmprss15,Chodl	forward	forward	forward
1745	chr16	78893748	78894026	nochange	novel	0.0622651	0.999492	D16Ertd472e	NA	NA	NA	forward	reverse	forward,reverse
1746	chr16	80332673	80334668	nochange	novel	1.29896	0.116416	D16Ertd472e	NA	NA	Fstl5	reverse	reverse	reverse
1747	chr16	80717716	80718351	nochange	novel	-0.239851	0.946078	D16Ertd472e	NA	NA	Popdc2,BC065397,Hs6st3,Epha6	reverse	reverse	reverse
1748	chr16	8083984	8085040	nochange	novel	0.299311	0.994991	Mettl22	NA	NA	Rbfox1	reverse	reverse	reverse
1749	chr16	81161430	81161806	nochange	novel	0.41305	0.891176	D16Ertd472e	NA	NA	Plcxd3,Gap43,Senp7,Rbfox1,Alg6,Ncaph,Ncam2,App	reverse	reverse	reverse
175	chr1	184848237	184858887	nochange	novel	0.13639	0.985683	C130074G19Rik	NA;NA;NA	Mosc2,C130074G19Rik	NA	reverse	reverse	reverse
1750	chr16	82543114	82543796	nochange	novel	0.49128	0.760408	Mrpl39	NA	NA	Epha3,Ncam2,Gap43	reverse	reverse	reverse
1751	chr16	82560634	82561288	nochange	novel	0.57497	0.931079	Mrpl39	NA	NA	Trp63,Atp13a4,Ccr6,Rbfox1,Ncam2,Mpv17l,2810055G20Rik	reverse	reverse	reverse
1752	chr16	83723765	83724627	nochange	novel	0.773341	0.905951	Mrpl39	NA	NA	Ncam2,B3galt5,Pard3b,Cyyr1,4932438H23Rik,Kank1,4933404G15Rik,Spag6,Abi3bp,Gm10823,App	forward	forward	forward
1753	chr16	83865865	83866143	nochange	novel	-0.041366	0.999492	Mrpl39	NA	NA	Dppa2,Chfr,Zfp605,Pcdh15,9130409I23Rik,Shisa9,Ostn,Grm7	forward	forward	forward
1754	chr16	8391810	8392257	nochange	novel	0.0623733	0.999492	Mettl22	NA	NA	NA	reverse	reverse	reverse
1755	chr16	84363033	84363999	nochange	novel	0.149587	0.99719	Mrpl39	NA	NA	NA	reverse	reverse	reverse
1756	chr16	84744796	84747229	nochange	novel	0.290453	0.815047	Mrpl39	NA	Mrpl39,Jam2	Jam2,Itsn1,Pkig,Ebf3,Nxn,Lrfn2,Wwox,Macrod2	reverse	reverse	reverse
1757	chr16	85320427	85320890	nochange	novel	0.751984	0.537493	App	NA	NA	Epha6,Foxp2,LOC433047,4930453N24Rik,Zfp654,Cadm2,Adamts5,1700012I11Rik,Grin2a,Trp63	forward	forward	forward
1758	chr16	86038220	86038906	nochange	novel	0.098591	0.996926	Adamts1	NA	NA	4930553E22Rik,Grik1,Abhd3,Robo2,Olfr190	forward	forward	forward
1759	chr16	86805868	86809603	nochange	novel	-0.00423991	0.999492	N6amt1	NA;NA	NA	Ncam2,Krtap8-2,1700063A18Rik,Uhmk1,Shisa9,Cd86,Tead1,1600021P15Rik,Tiam1,Stxbp5l,Nsun3,Olfr199,Gm10791,App	forward	forward	forward
176	chr1	186811109	186811796	down	novel	-1.00078	0.00299578	Gpatch2	NA	NA	Smyd3,Lyplal1,Kctd3,Rabgap1l,Ptchd2,Ush2a	reverse	reverse	reverse
1760	chr16	86816400	86818044	nochange	novel	0.0996489	0.996926	N6amt1	NA	NA	Olfr199,Gm10791,App,Cadm2,Cyyr1,Psg-ps1,4930404A05Rik,Ltn1,Ralgapa2	forward	forward	forward
1761	chr16	86820193	86822067	nochange	novel	0.879553	0.471501	N6amt1	NA	NA	Ltn1,Ralgapa2	reverse	reverse	reverse
1762	chr16	86829128	86830614	nochange	novel	-0.418986	0.972049	N6amt1	NA	NA	Krtap8-2,Abca5,Cadm2,Ano2	forward	forward	forward
1763	chr16	87314098	87314641	nochange	novel	1.92435	0.0929242	N6amt1	NA	N6amt1	Gtpbp8,Cadm2,Emp2,Pmel,Cdk2,Rab5b,Psmd2,Gm10791,App,N6amt1	forward	forward	forward
1764	chr16	8757856	8758158	nochange	novel	0.176686	0.996926	Usp7	NA	NA	Lrrc33,1810013L24Rik,Grin2a,Sgtb,Cldn26,Snx29,Usp7,Emp2,Hlcs,1700003L19Rik	reverse	reverse	reverse
1765	chr16	8768573	8770164	nochange	novel	-0.289007	0.979894	1810013L24Rik	NA	NA	Cage1,Coro7,Usp7,Myh11,Dgcr8,Upk1b	reverse	reverse	reverse
1766	chr16	8899114	8899945	nochange	novel	1.01467	0.208066	1810013L24Rik	NA	NA	Snx29,Rora	reverse	reverse	reverse
1767	chr16	89336252	89336757	nochange	novel	0.0693146	0.999492	Sod1	NA	NA	NA	forward	forward	forward
1768	chr16	89716562	89716844	nochange	novel	-0.0768492	0.999492	Sod1	NA	NA	NA	reverse	reverse	reverse
1769	chr16	90196563	90198038	nochange	known	-0.427815	0.96856	Sod1	NA	Sod1,Scaf4	Gm10789,Dscr3,Fchsd2,Tfb2m,Cnst,Rarb,1810013L24Rik,Tiam1,Ptcd3,Scel,Snap29,Col8a1,Scaf4,Arid1a,Srrm3,Sod1,Hist1h4f,Lrrc56,Hras1,Slc25a36,Dpy19l4,Chd2,Sik1,Hn1,Ifnar2,Kdm4d,Cwc15,Zc3h7b,Tex14,Krcc1,Gcfc1	reverse	forward	forward,reverse
177	chr1	186821110	186821650	nochange	novel	0.828849	0.687297	Gpatch2	NA	NA	Tmem163,Fgf14,Ralgps2,Mettl11b,Esrrg,Lyplal1,Prkg1,Dcaf6,Anks1b	forward	forward	forward
1770	chr16	90216128	90217989	nochange	novel	0.471148	0.885632	Sod1	NA	Sod1,Scaf4	NA	reverse	forward	forward,reverse
1771	chr16	91345508	91346240	nochange	novel	0.852775	0.471772	Ifnar2	NA	Ifnar2	4932438H23Rik,Ube2l3	reverse	reverse	reverse
1772	chr16	91455341	91458506	nochange	known	0.220755	0.994991	Ifnar1	NA	Il10rb,Ifnar1	NA	forward	forward	forward
1773	chr16	91534458	91534827	nochange	novel	0.283516	0.779264	Ifngr2	NA	Ifnar1,Ifngr2,Tmem50b	Rn45s,Stap2,Csf2ra,Pdzd8,Ifngr2,Mc1r,Tubb3	reverse	reverse	reverse
1774	chr16	91962420	91963058	nochange	novel	0.0145339	0.999492	Atp5o	NA	Atp5o	Dcbld2,Itsn1,Atp5o,Ccdc154,Clcn7,Hunk,Zdhhc5,Txn1,Kcne2,Sall3,Pigl,Bax	forward	forward	forward
1775	chr16	92019260	92020234	nochange	known	0.246144	0.98395	Mrps6	NA	Mrps6	Gm5833,Lmln,Cldn14,4930478P22Rik,Iffo1,Napsa,Ndufs4,Gm4827,Ifnar2,Dcbld2,Ccnf,Pebp4,2510012J08Rik,Pip5k1c	forward	forward	forward
1776	chr16	92157325	92160010	nochange	known	-0.742701	0.450756	Mrps6	NA	NA	Gm889,Olfr173,Mrps6,Kcnq1,Bcat1,Bcl11b,Vdac1,Prkca,Creg1,Cog1,Cct2	forward	reverse	forward,reverse
1777	chr16	92241963	92242719	nochange	novel	0.289823	0.885632	Fam165b	NA	NA	Gpc5,Gcfc1,Runx1,Pola2	reverse	reverse	reverse
1778	chr16	9258142	9258807	nochange	novel	0.578291	0.80338	1810013L24Rik	NA	NA	Dppa2,Rbfox1	reverse	reverse	reverse
1779	chr16	94289231	94292279	nochange	novel	0.0621154	0.99719	Pigp	NA	NA	Cdk12,Ing1,Mapk1ip1l,Adal,Lcmt2,Txnip,Gm15441,Ier2,Tmem134,Aip,Ehd1,Hsp90ab1,Dnajb3,Ugt1a10,Usp37,Rqcd1,Shc2,Skp2,Lmbrd2,Srsf7,Rnf41,Obfc2b,Hspa8,Dtnb,Rdm1,Npepps,Rad51c,Tex14,Arf6,Sfpq,Sod1,Synj1,Kcnj15	forward	forward	forward
178	chr1	189984846	189986644	nochange	novel	0.448489	0.92301	Prox1	NA	NA	Rasal2,Smyd2,Plxna2,Erc1,9330162B11Rik,Esrrg,Rps6kc1	forward	forward	forward
1780	chr16	94294137	94303990	nochange	novel	-0.146828	0.994991	Pigp	NA	NA	Sod1,Synj1,Kcnj15,Dscr3,Slc39a13	forward	forward	forward
1781	chr16	94307172	94314067	nochange	novel	-0.134216	0.993768	Pigp	NA	Pigp	Hlcs,Dscr3,Cnot4,Spire2,Tor1aip2,Pigp,Ttc3,Dhx30,Hmga1,Sp3,1700011J10Rik,Gm13889,Nbeal1,Samm50,Mettl13,Rnf146,Fam165b,2810405K02Rik,Spry2,Lrr1,Tex14,Ubtf,Ubap2l,Hax1,Gm19710,Snx24,Hspa4,B3galnt1,Tsga14,Dyrk1a,Maged1,Lrrc28,Ttc23,Slc2a13,Smoc1,Msh3,Dhfr,Tubb6,Rnf40,Gm166,Cdc42bpb,Wwtr1,0610043K17Rik,E130102H24Rik,Atp6v1h,Ccdc55,Scai,Clip2,A330035P11Rik,Tm9sf2,Sbf2,AI854517,Ing1,Zbtb26,Rabgap1,Chch…	forward	forward	forward
1782	chr16	94535774	94538657	nochange	novel	-0.125082	0.994991	Dyrk1a	NA	Dscr3,Dyrk1a	Parn,Stxbp5l,Crybg3,Ttc3,Prr5l,Dyrk1a,Atp10a,Cldn14,Zhx3,Armc6,Sugp2	forward	forward	forward
1783	chr16	94544183	94546538	nochange	novel	-0.626116	0.48758	Dyrk1a	NA;NA	Dscr3,Dyrk1a	Ttc3,Dyrk1a,Atp10a,Cldn14,Zhx3,Sim2,Dscr3,Nol9,Tas1r1,Arhgef17,P2ry6	forward	forward	forward
1784	chr16	9465427	9466237	nochange	novel	1.40263	0.312125	1810013L24Rik	NA	NA	Dppa2,Rbfox1,Shisa9,Grin2a,Dock3,Olfr166,Pcp4,Epha6,Abcc1,Gpr128	reverse	reverse	reverse
1785	chr16	95346386	95347713	nochange	novel	0.404066	0.984013	Ets2	NA	NA	NA	forward	forward	forward
1786	chr16	95673664	95675464	nochange	known	0.00122782	0.999492	Ets2	NA	Ets2	Prkch,Fuk,Zfp295,Sorcs2,Usp16,Ttc3,Hlcs,Dyrk1a,Kcnj6,Erg,Lpp,Igsf5,D6Mm5e,1600002D24Rik,Prkdc,Tmem44,Psmg1,Dscam,Cd47,Sim2,Ets2,Rsbn1l,Brwd1,Dbndd2	reverse	forward	forward,reverse
1787	chr16	95768624	95770408	nochange	novel	1.1709	0.318491	Ets2	NA	NA	Morc1,Dyrk1a,1600002D24Rik,Pbx4,Lpar2,4932438H23Rik,Kcnj15,Hlcs,Fasn,Gucy2e,Brwd1,Psmg1,Garnl3	forward	forward	forward
1788	chr16	95788771	95789069	nochange	novel	-0.14487	0.996926	Ets2	NA	NA	NA	reverse	reverse	reverse
1789	chr16	95824391	95825651	nochange	novel	-0.342806	0.994991	Ets2	NA	NA	NA	forward	reverse	forward,reverse
179	chr1	190047930	190049532	nochange	novel	0.0183937	0.999492	Prox1	NA	NA	Prox1,Hhat,Camta1,Rbms3,Park2,4922501L14Rik,Ush2a,Astn1,Kcnk2,Fam19a2,Pbx1,Ptpn14	forward	reverse	forward,reverse
1790	chr16	97352888	97353472	nochange	novel	-0.0404749	0.999492	Mx1	NA	NA	NA	reverse	reverse	reverse
1791	chr16	97526217	97530403	nochange	novel	0.341478	0.892944	Mx2	NA	Mx2	Mx1,Lpp,Bace2,Rnf150,Heg1,Kcnj6,Mx2,Zfp295,Mbd5	forward	forward	forward
1792	chr16	97995984	97998655	nochange	novel	-0.0842727	0.996926	Zfp295	NA	Zfp295	Dock4,Cadm2,A630089N07Rik,Tln2,4932412D23Rik,Kcnma1,Socs3,Tmem191c,Tex14	forward	forward	forward
1793	chr17	10120360	10120936	nochange	novel	-0.214532	0.994991	Qk	NA	NA	Prss22,Limk2,Qk,Pde10a,Dpp9,L3mbtl4,Mut,2700069I18Rik,Dpy19l3,Cadm1	reverse	reverse	reverse
1794	chr17	10390099	10391142	nochange	known	-0.14752	0.996926	1700110C19Rik	NA	NA	NA	forward	forward	forward
1795	chr17	13305862	13306361	up	novel	1.85472	8.92483e-07	Sod2	NA	NA	NA	reverse	reverse	reverse
1796	chr17	13431878	13432247	nochange	novel	0.332641	0.691173	Mllt4	NA	NA	NA	forward	forward	forward
1797	chr17	13682724	13684717	nochange	novel	-0.431218	0.948434	Mllt4	NA	NA	Nfib,Ccr6,Ppcdc,Ubn2,Mybl1,Ap2a2,Hist2h4,Ccdc45,Ddx5,Calr,Eif5,Hist1h4f,Tex14,Hipk2,Armc9,Ociad1,Tmem117,Dnajc1,Ctsll3,Ddx1,0610009L18Rik,Actg1,Atad2b,Lbr,Mirlet7i,Lsr,Fam187b,Birc5,Mir290,D7Ertd143e,Mtap4,Rps26,Mecr,Gltscr2,Maea,Arrdc3,Obfc1,Eapp,Tada2b,Ccdc96,Osbpl6,Ptpn23,Socs7,Pwwp2b,Stt3b,Dusp6,Ccnd3,Prkdc,Mcm4,Sqstm1,Cops7a,Ube2k,Zfp706,Mbd3,Mcm10,Myl12a,H2afx,Marveld1,Ppp1r10,Mrps18b,Mnd1,…	forward	forward	forward
1798	chr17	14068524	14078374	nochange	novel	-0.0385537	0.99784	Dact2	NA;NA	NA	Vmn1r231,Btbd9,Cntnap5c	forward	forward	forward
1799	chr17	14165109	14166780	nochange	novel	-0.17395	0.996926	Dact2	NA	Dact2	Dact2,Lama1,Smoc2,Cntnap5c,Gm19689,Hecw1,Park2,Dlgap1	forward	forward	forward
18	chr1	109197019	109197326	nochange	novel	0.225518	0.862637	Vps4b	NA	NA	Cntnap5a,Kcnt2,Khdrbs2,Cntnap5b,Ano7	reverse	reverse	reverse
180	chr1	190057733	190073156	nochange	known	0.159025	0.979234	Prox1	NA	NA	Prox1,Park2,March1	reverse	reverse	reverse
1800	chr17	14713468	14714367	nochange	novel	0.915872	0.682685	1600012H06Rik	NA	NA	Vmn2r108,Scara5,Smoc2,Thbs2,Gm5091,Pde10a,Pacrg,Wdr27	forward	forward	forward
1801	chr17	15134462	15136033	nochange	novel	0.581943	0.948434	2210404J11Rik	NA	NA	Igf1r,Chrm3,Nbea,1700008K24Rik,Lnpep,Pcdha4-g,Dock4,Arid1b,Tcp10a,Psmb1,Prdm9,Nudcd1,9030025P20Rik,Tbc1d5,Plekha8,Rnf166,Snai3	forward	forward	forward
1802	chr17	15379414	15390102	nochange	novel	0.00727749	0.999492	Fam120b	NA;NA	Dll1,Fam120b	Qk,1700110C19Rik,Fam120b,Ip6k3,Trip10,Scarf2	reverse	reverse	reverse
1803	chr17	16168849	16169582	nochange	novel	-0.0564866	0.999492	Chd1	NA	NA	Chd1,Rgmb,Zfp53,Mep1a,Vmn2r102,Grm7	reverse	reverse	reverse
1804	chr17	16379833	16380174	nochange	novel	-0.248468	0.994991	Chd1	NA	NA	Park2,Vmn2r93	forward	forward	forward
1805	chr17	16918568	16918859	nochange	novel	-0.148412	0.994991	Zfp960	NA	NA	Enox1,Slc22a1,Gpc3	forward	forward	forward
1806	chr17	16950473	16954989	nochange	novel	-0.072948	0.99719	Zfp960	NA	NA	Zfp960,Polr2e	reverse	reverse	reverse
1807	chr17	17004440	17008455	nochange	novel	-0.200995	0.976834	Zfp960	NA	NA	Gabbr1,Sulf2,Pnrc1,Zfp960,Abhd15,Trp53i13,Tmem87b,Lrp5	reverse	reverse	reverse
1808	chr17	17026869	17032277	nochange	novel	0.318326	0.956367	Zfp960	NA	Zfp960	Vmn2r98,Alk,2610034M16Rik,Pde10a,4930480K15Rik,Nrxn1	reverse	reverse	reverse
1809	chr17	17178739	17184024	nochange	novel	0.0977789	0.996926	Zfp97	NA	NA	NA	reverse	reverse	reverse
181	chr1	190104791	190107809	nochange	novel	0.0778748	0.99774	Prox1	NA	Prox1	NA	forward	forward	forward
1810	chr17	17234168	17249091	nochange	novel	-0.170356	0.973877	Zfp97	NA	NA	Lix1,Fpr1,Fpr2,Thada,Riok2,2900002K06Rik,Rbm3,Tmem55b,Wasf3,Zfp960,Usp53,Tspyl2,Rnu12,Poldip3,Hist1h3a,Hist1h1a,Prdm9,4930534B04Rik,Vmn2r90,Vmn2r94,Zfp407	reverse	reverse	reverse
1811	chr17	17293453	17296748	nochange	novel	-0.179243	0.98395	Riok2	NA	NA	Chd1,Cnga4,Fam160a2	reverse	reverse	reverse
1812	chr17	17344662	17346292	nochange	novel	0.299169	0.72455	Riok2	NA	Riok2	Riok2,Lnpep,Prpf4,Sptlc1,Vmn2r99,Prlr,Prkg1	forward	forward	forward
1813	chr17	18411278	18412085	nochange	novel	0.218299	0.994991	Ncrna00085	NA	NA	NA	reverse	reverse	reverse
1814	chr17	19894060	19895153	nochange	novel	-0.0827209	0.99784	Ppp2r1a	NA	NA	NA	reverse	reverse	reverse
1815	chr17	20646956	20647877	nochange	novel	-0.41562	0.896181	Ppp2r1a	NA	NA	Zfp52,Colec10	reverse	reverse	reverse
1816	chr17	20668530	20668838	nochange	novel	-0.137819	0.996926	Ppp2r1a	NA	NA	Park2,Vmn1r231,Reln,Vmn2r120,Rasal2,Vmn1r230	forward	forward	forward
1817	chr17	22314105	22315813	nochange	novel	0.0951392	0.996926	Zfp944	NA	Zfp944,Zfp758	Zfp944,Zfp758,Arhgef33,Npsr1,Immp2l,Zfp947,Gm4944	forward	forward	forward
1818	chr17	22876025	22877077	nochange	novel	0.302047	0.706196	Zfp945	NA	Zfp945	Cnot8,Nme6,3000002C10Rik,Etaa1,E130012A19Rik,Itgb3,Pogk,Rtf1,Arfip1,Igdcc3,Ahdc1,Shf,Rpl8,Agbl5,Snhg8,Prrc2a,Tdrd3,Dpyd,Mir130a,Slc1a5,Acsl5,Adnp2,Fam108a,Rasa1,Pgrmc1,Rhbdf2,Calm2,Dscam,Cyp2b13,Ints6,4931440J10Rik,Zfp945,Plk3,Slc4a3,Snhg5,Sfpq,Hist1h3e,Zfp827,Chmp5,Ap3m2,Eif2c2,Chd4,Sall1,Hist1h1c,Map2k2,Yeats4,Kpna4,Smtn,Opa3,Tti2,Tet2,Calu,Hist1h2bb,Fam175a,Zbtb9,2410002F23Rik,Mre11a,Ankrd49,E…	reverse	reverse	reverse
1819	chr17	22909069	22909818	nochange	novel	0.179098	0.996926	Zfp945	NA	NA	NA	reverse	forward	forward,reverse
182	chr1	191224143	191234823	nochange	novel	-0.256483	0.920173	Nenf	NA	NA	Thoc2,Alg14,Lamc2,1700022P22Rik,Rnf2,Sp1,Slamf6,Rps6kc1,Mfsd7b,Tmem206,Actr3,Nme7,Ppm1h,Atf3,Ubac2,Gtf2h4,Vars2,Npw,Rchy1,Thap6,Ip6k1,Osbpl8,Papolg,Napepld,Lix1l,Taf4a,4921531C22Rik,Sec13,Nudt8,Anxa11,Kndc1,Lrrc1,Apoe,Socs2,5730420D15Rik,Cux2,Dos,Cdc42se2,Nsl1,Acads,Uspl1,5730422E09Rik,Vash2,Angel2,Ppp2r5a,Cd46,Camk1g,Morn1,Fn1,Lpgat1,Gm13242,Gpa33,Gins1,Abhd12,Pou2f1	reverse	reverse	reverse
1820	chr17	23540736	23541735	nochange	novel	-0.0475614	0.99719	Zfp213	NA	Zfp213,Zfp13	NA	reverse	reverse	reverse
1821	chr17	26466806	26467786	nochange	novel	0.581169	0.931298	Dusp1	NA	Dusp1	Ergic1,Dusp1	forward	forward	forward
1822	chr17	27532278	27533478	nochange	novel	-0.0899666	0.99719	Hmga1	NA	Hmga1,AI413582,Nudt3	Taf1b,6430548M08Rik,Abcf1,Prr3	reverse	reverse	reverse
1823	chr17	27649565	27651090	nochange	novel	-0.0610464	0.999492	Rps10	NA	Rps10	Nudt3,Taf11,Anks1	forward	reverse	forward,reverse
1824	chr17	27825187	27827320	nochange	novel	-0.431905	0.900955	Snrpc	NA	Snrpc,Uhrf1bp1	Rnasel,Dcaf10,D17Wsu92e,Zfp414,Pram1,Uhrf1bp1,AI413582,1700001C19Rik,4930471I20Rik,Acss2,Wnt7a,Ndc80,Dpep2,Rnu11,Ipo7,Ahcyl1,Scaper	forward	forward	forward
1825	chr17	28501022	28503242	nochange	novel	0.334532	0.974452	Srpk1	NA	NA	Mdga1,Magi3,G630090E17Rik,Fancc,Fkbp5,Axin1,Atxn1,4931414P19Rik,Tmem90a	forward	forward	forward
1826	chr17	28508857	28515407	nochange	novel	0.575898	0.318932	Srpk1	NA	NA	G630090E17Rik,Fancc,Fkbp5,Axin1,Atxn1,4931414P19Rik,Tmem90a,Trp53bp1,Grip2,Zp1,Prpf19,Cartpt	reverse	reverse	reverse
1827	chr17	28516472	28521792	nochange	known	0.758065	0.0493593	Srpk1	NA	NA	Zp1,Prpf19,Cartpt,Fkbp5,Msh2,Mctp2,Pak2,Helz,Neo1,Ankrd13d,Fam173b,Cct5,Acad12,Dhcr7,Nadsyn1,Ctnnbip1,Ass1,Dhx40,Cog5,Anks1,Pi16,Inpp4b	forward	forward	forward
1828	chr17	28681963	28684681	nochange	novel	0.460333	0.815047	Mapk14	NA	Mapk14	Axin1,Mapk14,Ppme1,Lhfpl5,Brpf3,Ly6g6e,Ly6g6c,AU023871,Ly6g6d,Med27,Fgr,Ankra2,Scube3,Stk38,Rab44,Anks1,Mapk13,Brd4,Hira,Cpne5,Nfkb2,Hdac1,4921507P07Rik,5430402O13Rik	reverse	reverse	reverse
1829	chr17	29022990	29024182	nochange	novel	-0.307075	0.959263	Srsf3	NA	Srsf3,Gm16197	Abca17,Uhrf1bp1,Kctd20,Stk38,Gm16197,Mdga1,Plekhg2,Zfp36,4930539E08Rik,Mapk14,Srsf3,Cpne5,Tmem217,Tbc1d22b,Lclat1,H2afy,Ttc7,Arnt,Gm4349,Mtch1,Pknox1,Ireb2	reverse	reverse	reverse
183	chr1	191400012	191402263	nochange	novel	-0.784502	0.820171	Ppp2r5a	NA	Ppp2r5a	Tmem206,BC055324,Soat1,Nenf,Ppp2r5a	reverse	reverse	reverse
1830	chr17	29124236	29125137	nochange	novel	0.26127	0.885632	Rab44	NA	Rab44	NA	forward	forward	forward
1831	chr17	29413046	29414375	nochange	novel	0.595647	0.885632	Pim1	NA	NA	1700030A11Rik,4930539E08Rik,Rfx3,Tmem217,Rnf43,Ergic1,Pim1,Plxdc1,BC051142,Gipr,Fam120a,Cpne5,Rab44,Pik3ap1,Copg2,Mest,H2-DMa,Snrpc,Mtch1,Fgd2,Pum1,Hilpda	reverse	reverse	reverse
1832	chr17	29415093	29416814	nochange	novel	0.668382	0.850255	Pim1	NA	NA	Rnf43,Ergic1,Pim1,Plxdc1,BC051142,Gipr,Fam120a,Cpne5,Rab44,Pik3ap1,Copg2,Mest,H2-DMa,Snrpc,Mtch1,Fgd2,Pum1,Hilpda	forward	forward	forward
1833	chr17	29436494	29438397	nochange	known	0.232936	0.996926	Pim1	NA	NA	Ppil1,BC004004,Zfand3,2700023E23Rik,Stat3,Rrp1b,Rab40c,Nol10,B130034C11Rik,Cct8,1700037H04Rik	forward	forward	forward
1834	chr17	3043732	3044839	nochange	novel	0.125535	0.996926	Pisd-ps2	NA	Pisd-ps2	NA	forward	forward	forward
1835	chr17	31382612	31383883	nochange	novel	0.136583	0.99638	Pde9a	NA	Pde9a	Btbd9,Ak8,Wbscr22,Dnajc30	reverse	reverse	reverse
1836	chr17	31746122	31748787	nochange	novel	0.0723206	0.99719	Sik1	NA;NA	NA	Dhfr	reverse	forward	forward,reverse
1837	chr17	31866585	31868194	nochange	novel	-0.70323	0.914649	Sik1	NA	Sik1	Myo1f,Trerf1,Gm16897,Cd34,Mettl7a1,Hsf2bp,Pdxk-ps,Ide,Cttnbp2nl,BC048562	forward	forward	forward
1838	chr17	31868998	31871727	nochange	novel	0.0708514	0.99774	Sik1	NA	Sik1	Myo1f,Trerf1,Gm16897,Cd34,Mettl7a1,Hsf2bp,Pdxk-ps,Ide,Cttnbp2nl,BC048562	forward	forward	forward
1839	chr17	31908625	31909471	nochange	novel	-0.0658143	0.99784	Sik1	NA	NA	Zfp410,Rnf139,Tatdn1,Akap8,Usp48,Tfrc,Snx4,Dnahc8,Hnrnpm,Ubash3a,Hsf2bp,Btrc,Xpo5,Tlk2,Ccnd3,Neurl1a,Grm8,Dpp8	forward	forward	forward
184	chr1	191419476	191425547	nochange	novel	0.340484	0.872953	Ppp2r5a	NA	NA	Cdc42bpa,Ppp2r5a,Dtl,Zzz3,Usp33,Tsga10,2310030A07Rik,Ralgps2,Atp1a2,Syde2,Fanca,Zfp276,2900056M20Rik,Exoc5,Rabgap1l,Wnk1,Kcnj10,Rapsn,Ambra1,Ccdc72,Atrip	forward	forward	forward
1840	chr17	31928760	31932343	nochange	novel	0.213503	0.959409	Sik1	NA;NA	NA	NA	forward	forward	forward
1841	chr17	34538162	34540423	nochange	novel	-0.0907963	0.99774	Notch4	NA	Notch4,Gpsm3	Btnl6,Fam100a,Mgrn1,1600002H07Rik,Ccnf,BC051142,Prrt1,Ppt2,C2,Mdfi,March2	forward	forward	forward
1842	chr17	35494904	35495461	nochange	novel	-0.00780502	0.999492	Tcf19	NA	H2-Q10,Tcf19	NA	forward	forward	forward
1843	chr17	35769812	35770365	nochange	novel	-0.0475331	0.999492	Flot1	NA	NA	NA	reverse	reverse	reverse
1844	chr17	36231136	36231721	nochange	novel	0.101032	0.996926	Rpp21	NA	Rpp21,Trim39	Mtss1,Stk38,H2-M10.1,Iigp1,Isy1,Anks1,C3,Tnfaip8,Mbtps1,Trim39,Cdk8,Hjurp,Mtm1,Rn45s,Atpbd4,Mettl11b,Srrm4,2410137F16Rik,6330407J23Rik,Epb4.9,Fgf17,Kif17	forward	forward	forward
1845	chr17	4087401	4088414	nochange	novel	0.225001	0.905951	Tfb1m	NA	NA	Zdhhc14,Zfhx4,4930470H14Rik,Pacrg,Rgmb,Lrrc30	reverse	reverse	reverse
1846	chr17	41623804	41624439	nochange	novel	-0.310332	0.921942	Mut	NA	NA	4930455J16Rik,3110082D06Rik	reverse	reverse	reverse
1847	chr17	4205487	4206639	nochange	novel	-0.399142	0.850255	Tfb1m	NA	NA	4930470H14Rik,Park2,Riok2,Lix1,Ermp1,Rprd1b	forward	forward	forward
1848	chr17	42889842	42900569	nochange	novel	0.054411	0.99719	Cd2ap	NA;NA;NA	NA	Cd2ap,Kif6,Matn3,Myl12b,Trerf1,Sgol1,Kat2b,Ttc27,Tpst2	reverse	reverse	reverse
1849	chr17	42937952	42939992	nochange	novel	0.851595	0.761015	Cd2ap	NA	NA	Pacrg,Prkd3,Gpc5,Rfx2,T,Cd2ap,Tnfrsf21,Nebl,Tmem200c,Park2,Tbc1d5,Zfp763,Opn5,Slc29a1,Gm7325,Alk	reverse	reverse	reverse
185	chr1	191444152	191447636	nochange	novel	0.139252	0.994991	Ppp2r5a	NA	NA	Slamf9,Igsf9,Dtl,Gbp7,Pde4dip,Abl2,Pvrl4,Slamf7,Ppp2r5a,Tnni1,Rfwd2,4930555B11Rik,BB557941,Uhmk1,Nek2,Dapl1,A730085K08Rik	reverse	reverse	reverse
1850	chr17	43359629	43361668	nochange	novel	0.121233	0.996926	Gpr116	NA	Gpr116	Grm7,Park2,Gpr110,Gpr116,Rcan2,Arhgap28,Cntnap5c,Rps6ka2,Mllt4,Pla2g7,Brp44l,Dscam,L3mbtl4,Olfr385,Bend7	reverse	reverse	reverse
1851	chr17	43367387	43370241	nochange	known	-0.52806	0.885632	Gpr116	NA	Gpr116	Olfr385,Rcan2,Bend7,Lrfn2,Fert2,Gpr116,Cntnap5c,Adcy9,Tcp10a,Dlgap1	reverse	reverse	reverse
1852	chr17	4376645	4377895	nochange	novel	1.62144	0.227062	Arid1b	NA	NA	Nox3,Cntnap5c,Oas2,Tiam2,Fndc1,Pacrg,Accn1,Vmn2r105,Rcan2,Clic5,Gm5512,4930470H14Rik,Park2,Slc8a1,Ppp4r2,L3mbtl4	forward	forward	forward
1853	chr17	45162414	45162880	nochange	novel	0.0970242	0.99774	Cdc5l	NA	NA	Ica1,Akap6,Park2,Runx2,Supt3h,Slc22a7,Ttbk1,Depdc5,Dync1li1,Tbc1d5,Rasgrp3,Fer1l4,Gm11437	reverse	reverse	reverse
1854	chr17	45282333	45283021	nochange	novel	-0.385675	0.985683	Cdc5l	NA	NA	Adam19,Fshr,Supt3h	reverse	reverse	reverse
1855	chr17	45607788	45609306	nochange	novel	-0.094857	0.99719	Capn11	NA	Slc35b2,Hsp90ab1,Slc29a1,Capn11	NA	forward	forward	forward
1856	chr17	45618871	45621744	nochange	novel	0.118057	0.996926	Capn11	NA	Slc29a1,Capn11,Tmem63b	NA	reverse	reverse	reverse
1857	chr17	45766178	45768677	nochange	novel	-0.388501	0.892944	Mrpl14	NA	NA	Aadac,Clcn7,Lmf1,1600014C23Rik,Tomm6,Gm14872,Frs3,Gabbr2,Ppan,Angptl6,Diap3,Mrps18a,Rsph9,Srbd1,Arid1b,Grik5,Hn1,A430110N23Rik,Nat14,Vwf,AV051173,Prdx1,Hist1h4a,Nudt19	forward	forward	forward
1858	chr17	45883473	45895028	nochange	novel	-0.421151	0.533893	Vegfa	NA	NA	Atxn10,Vegfa,Mkx,Rps6ka2,Fert2,Gm19689,Gabbr2,Csnk2a2,Slc17a2,Xpo5,Ptk7,Trerf1,Pde7b	forward	forward	forward
1859	chr17	45991016	45995908	nochange	novel	0.368257	0.850255	Vegfa	NA	Vegfa	Polh,Cdh4	forward	forward	forward
186	chr1	191479562	191480654	nochange	known	-0.498272	0.931298	Ints7	NA	NA	Crb1,Nmnat2,Tmem206,Ppp2r5a,Tpp2,Cd247,Slc16a10,Rhot1,Ints7,Traf3ip3,A130010J15Rik,9030224M15Rik	forward	forward	forward
1860	chr17	45997879	46000072	nochange	novel	0.105944	0.99719	Vegfa	NA	Vegfa	NA	forward	reverse	forward,reverse
1861	chr17	46003660	46004897	nochange	novel	1.45495	0.416166	Vegfa	NA	Vegfa	NA	forward	forward	forward
1862	chr17	46100104	46101042	up	novel	2.75628	0.00118219	Mrps18a	NA	Mrps18a	Rsph9,Mrps18a,Ubr2,1600014C23Rik,Vegfa,Usp11,Metrn,Fam173a,Ccdc78,Nfya,Cul9	forward	forward	forward
1863	chr17	47059759	47061506	nochange	novel	0.26096	0.885632	Ubr2	NA	NA	Vars2,Trerf1,March5,BC048355,Cul9,Tfeb,Ptk7,AI661453,1700001C19Rik,Kcnip4	forward	forward	forward
1864	chr17	47848712	47849103	nochange	novel	0.513474	0.950791	Foxp4	NA	Foxp4	NA	reverse	forward	forward,reverse
1865	chr17	47973162	47975634	nochange	novel	-0.0387673	0.999492	Foxp4	NA	NA	Kif6,Safb,a,Pdcd6,Sdha,Foxp4,Xirp1,1700122O11Rik,Tbc1d5,Pde10a,Scfd2,Dagla,Notch4,Arhgef2,Hist1h4d,D230025D16Rik,Qk,Ptk7,Abcd3,Adam22,Trim71,Ubac2	forward	forward	forward
1866	chr17	48001424	48002499	nochange	known	-0.211221	0.99638	Foxp4	NA	NA	Mdfi,Col4a3bp,Myb,Clic5,Trerf1,Kif6,Sgol1,Kat2b,Tmod1,Pde6g,1810049H13Rik,Ccdc137,Cmah,Sumo1,Odz1,Cdca2,Kctd9,Nup210,Zfp592,Cox4i1,Cox4nb,Fus,Gja1,D230025D16Rik,Cacna1a,Tti2	reverse	forward	forward,reverse
1867	chr17	48041211	48048224	nochange	novel	-0.067408	0.99719	Foxp4	NA	NA	Spata13,1700122O11Rik,Treml4,Pkp4,Col24a1,Elovl4,Hdgfrp3,Gli2,Ckap2,5730420D15Rik,Socs2,Ptprc,Zfp1,Rc3h2,Zfp568,Cc2d1b,Ucp2,Nckap5,Lypd1	forward	forward	forward
1868	chr17	4868381	4869259	nochange	novel	0.554288	0.982614	Arid1b	NA	NA	Sgcz,Arid1b,Nox3,Rcan2,4930428G15Rik	forward	forward	forward
1869	chr17	4907037	4911465	nochange	novel	0.0818808	0.996926	Arid1b	NA;NA	NA	Smpdl3a,Atf6b,Fkbpl,Gtf2a1l,Itgb6,Stil,Arid1b,Synj2,Ndufv2,Hist1h4h,Ubc,Cbx3,Hnrnpa2b1,Rell1,Angel2,Med11,Slc4a7,Snhg1,Slc3a2,Pprc1,Myl12b,Prdm9,Mast2,Kat2b,Polr1d,Lnx2,Nmd3,Dgat1,Klhl7,Nek6,1110002N22Rik,Capza1,St7l,Sfi1,Arih1,Skil,Usp6nl,Rgmb,Snx30,Gas5,Zbtb37,Frmd5,Wbp11,BC049715,Zc3h10,Rpl41,Pom121,Rab18,Fahd1,Hagh,Pdap1,Bud31,0610030E20Rik	reverse	reverse	reverse
187	chr1	191484548	191485835	nochange	novel	1.11722	0.258101	Ints7	NA	NA	Cd247,Ppp2r5a,Slc16a10,Rhot1,Ints7,Traf3ip3,A130010J15Rik,Dtl,Batf3,Asb2,Ankmy1	forward	forward	forward
1870	chr17	49263627	49264891	nochange	novel	-0.0742929	0.99784	Mocs1	NA	NA	Pacrg,3110082D06Rik,Dazl,Gabrb1,Psmb1,Tbp,Lrfn2,Ptprm	reverse	reverse	reverse
1871	chr17	49375976	49376700	nochange	novel	1.12076	0.282445	Mocs1	NA	NA	Gm17830,Btbd9,Ccnd3,Kif6,Nrxn1,Eml6,Tbc1d5,Prss21,Dcpp1,Daam2,Taf3	forward	forward	forward
1872	chr17	4945252	4948009	nochange	novel	-0.418487	0.880301	Arid1b	NA	Arid1b	Zdhhc14,Itk,Ext1,Zfp598,Tmem151b,Nfkbie,C030034I22Rik,T2,Tbrg1,Panx3,Arid1b,Tbc1d5,5730437N04Rik,Dtx4,Mpeg1,Sept2,Hdlbp,Polr2a,Adam19	forward	forward	forward
1873	chr17	49940796	49941587	nochange	novel	-0.222747	0.96409	Mocs1	NA	NA	Man2a1,Syne2,Park2,Unc5cl,Gpr110,Trerf1,Plcl2,Arid1b,B930003M22Rik,Qk,Capn13	forward	forward	forward
1874	chr17	50345123	50346309	nochange	novel	0.343335	0.948461	Plcl2	NA	NA	Tbc1d5,Plcl2,Ptprs,Prss27,Rftn1,Myl12a,Helz,Dazl,Treml2	reverse	reverse	reverse
1875	chr17	50388446	50390848	nochange	novel	-0.138052	0.994991	Plcl2	NA	NA	Plcl2,Cdh23,Zfp563,Gtf2h5,Tbc1d5,Ticam1,Plin3,Neurl1a,Adamts6,Arid1b	reverse	forward	forward,reverse
1876	chr17	50396977	50397794	nochange	novel	-0.638446	0.909194	Plcl2	NA	NA	Plcl2	forward	forward	forward
1877	chr17	50419794	50420533	nochange	novel	0.152468	0.983291	Plcl2	NA	NA	Tmem57,Slc25a33,Plcl2,Med26,Rad51l1,Elavl3,Prkce,9130008F23Rik	forward	forward	forward
1878	chr17	50470224	50471639	nochange	known	-0.278159	0.96856	Plcl2	NA	Plcl2	Kif6,Plcl2,Samd8,Efha1,Treml4,Paf1,Samd4b,Med29,Atp6v1g3,Satb1,Arpc5l,Golga1,Nrxn1	forward	forward	forward
1879	chr17	52449103	52449446	nochange	novel	0.243042	0.994991	Rab5a	NA	NA	Tbc1d5,Nlrc4,Slc35f1,Clic6,2410124H12Rik,Slc22a3,Tnfsf9,Gm11110,Rabgap1l,Pip5k1a,Gpbp1,C330011F03,Satb1,Synj2	reverse	reverse	reverse
188	chr1	191493708	191494829	nochange	novel	1.34922	0.212187	Ints7	NA	NA	Slamf1,Nvl,Crlf3,Dtl,Lpgat1,Pou2f1,Fmn2,Vash2,Angel2,Tmem206,Ppp2r5a,Plxnc1,Dnttip1,Wfdc3,Znfx1,1500012F01Rik,Efcab2,Mfsd7b,A230020J21Rik,Gga2,Lamc2,Mrps25,Zfyve20	forward	forward	forward
1880	chr17	62513515	62514622	nochange	novel	0.239382	0.841977	Fbxl17	NA	NA	Pou5f1,Gja1,Arhgap28	reverse	reverse	reverse
1881	chr17	63804111	63804532	nochange	novel	-0.127185	0.996926	Fert2	NA	NA	Ptprm,Rasgrp3,Nbea,2810055G20Rik,Tmem232,Fert2	forward	forward	forward
1882	chr17	63849484	63850059	nochange	known	-0.117146	0.996926	Fert2	NA	Fert2	9330175M20Rik,Fert2,Srbd1,Grik5,1700011F14Rik,Efna5,Xdh,Vps52,Rps18,Fbxl17,Nrxn1,Tbc1d5,Ube2t,Hspa8,Cbx3,Hnrnpa2b1,Gapdh,Hinfp,Galnt1,1110012J17Rik,Thoc1,Lrriq4,Lrrc34,Exog,Ccnb1ip1,Pik3r1,Atp5s,L2hgdh,1500010J02Rik,Tcerg1,Hspbap1,Dirc2,Tex14,Ppil4,Psma6,Pcif1,Rpl4,Zwilch,Lnp,Yme1l1,Mastl,2310044G17Rik,Rpia,Fam69a,Cobra1,Mir290,D7Ertd143e,5730422E09Rik,Uspl1,Hnrnpab,Bicd1,Malat1,BC053749,Hspb6	forward	forward	forward
1883	chr17	63862594	63871535	nochange	novel	0.088561	0.996926	Fert2	NA	Fert2	Hhat,L3mbtl4,Man2a1,Trim71,Fkbp5,Efna5,Fert2,Col24a1,Sh3yl1,Lrp1b,Gtf3c6,Cox6b2,Rbbp6,4930413G21Rik,Hist1h3c,Hist1h2bb,Hist1h1b,Gm2518,Myst3,Bsg,Rhag,Lrpprc,Gria4,Pla2g7,Lrfn2,AU016765,Crim1,Mfsd9,Fbxl17,Ptprm,Alk	forward	forward	forward
1884	chr17	64491381	64492748	nochange	novel	0.175325	0.996926	Man2a1	NA	NA	Tmem232,BC057079,Fbxl17,Fert2,Alk,Grid1,Park2,Pja2	forward	forward	forward
1885	chr17	6461051	6463289	nochange	novel	0.155339	0.994991	Tmem181b-ps	NA	Dynlt1b,Tmem181b-ps	Dynlt1a	reverse	reverse	reverse
1886	chr17	6476494	6477704	nochange	novel	-0.064749	0.999492	Tmem181b-ps	NA	Dynlt1b,Tmem181b-ps	Lrch1,Ddx59,9230116N13Rik,Gtf3c6	forward	forward	forward
1887	chr17	64781494	64783235	nochange	novel	0.0324875	0.999492	Man2a1	NA	NA	Bin3,Utp14a,Gpr158,Man2a1,Fam38b,Foxk1,C330006K01Rik,Fert2,Ptprm,Clip4,Pja2,Arhgap15,Fam48a	forward	forward	forward
1888	chr17	6583910	6585321	nochange	novel	0.129772	0.99774	Dynlt1f	NA	Dynlt1f	NA	forward	forward	forward
1889	chr17	65963069	65964805	nochange	novel	1.06658	0.58422	Twsg1	NA	Twsg1	NA	forward	forward	forward
189	chr1	191936037	191939170	nochange	novel	-0.5204	0.172328	Slc30a1	NA	1700034H15Rik,Slc30a1	NA	reverse	reverse	reverse
1890	chr17	6826669	6829299	nochange	novel	-0.250039	0.960907	Rsph3b	NA	NA	Serac1,Gtf2h5,Gtf2f1,Clpp,Pspn,Alkbh7,Cux1,Sh2b2,Ezr,Brd4,Gm20139,L3mbtl3,2610035D17Rik,4732490B19Rik,Synj2,2010111I01Rik,Gm16907,Cbs,Rps6ka2,Vps8,Pkmyt1,Nucks1,Tesk2,Aspm,D130020L05Rik,Smek1,Pigp,Ttc3,Plcb3,Tjp3,C85492,Hist1h1c,Dnajc21,Eya2,Wdr62,Hist1h4a,1810063B07Rik,Irf2bp2,Cpsf4,Ptcd1,Taf4a,4921531C22Rik,Xpnpep3,St13,Lamb1,Rnf32,Mmab,Mvk,Pcbp1,Chid1,Wibg,Tor1aip2,Tor1aip1,Evc,Evc2,Iah1,Cnnm4…	forward	forward	forward
1891	chr17	69529015	69529642	nochange	novel	-0.291694	0.994991	Zfp161	NA	NA	Mllt4,L3mbtl4,Nrxn1,2410021H03Rik,Epb4.1l3	forward	forward	forward
1892	chr17	70156229	70157604	nochange	novel	0.190805	0.947338	Tgif1	NA	NA	Pou5f1	reverse	reverse	reverse
1893	chr17	70924380	70925755	nochange	novel	0.375786	0.994738	Myl12b	NA	Myl12b	Olfr103,L3mbtl4,Dusp13,Samd8	reverse	forward	forward,reverse
1894	chr17	70963479	70964012	nochange	novel	0.244689	0.820171	Myl12b	NA	Myl12b,Myl12a	NA	reverse	reverse	reverse
1895	chr17	71485641	71487121	nochange	known	-0.372859	0.972137	Trmt61b	NA	NA	NA	forward	forward	forward
1896	chr17	73051888	73052368	nochange	novel	0.251169	0.996926	Lclat1	NA	NA	Supt3h,Lbh,Cybb,Birc2,Cenpp,Ggnbp1,Bak1,Mta3,Prkce,Cln6,Nr1d1,Thra,Mrpl18,Pnldc1,Ndufv2,Ankrd12,Ypel5,Olfr1222,Zfp414,Pram1,Thumpd2,Ttc28,Kif6,Eml4	forward	forward	forward
1897	chr17	73078652	73079085	nochange	novel	0.820287	0.77845	Lclat1	NA	Lclat1	Slc22a3,Man2a1,Lclat1,Galnt14	forward	forward	forward
1898	chr17	73995626	73997145	nochange	novel	0.565823	0.931298	Xdh	NA	NA	Capn13,Ehd3,Memo1	forward	forward	forward
1899	chr17	74051025	74055922	nochange	novel	-0.15435	0.996926	Memo1	NA	NA	Zfp428,Cadm4,Capn13,AI661453,Alk,Ehd3,Fam114a1,Itpr2	forward	forward	forward
19	chr1	109300333	109301000	nochange	novel	0.28856	0.959263	Vps4b	NA	NA	Agap1,Thsd7b,Kcnb2,Kcnt2,Nckap5,Dpp10	forward	forward	forward
190	chr1	191942555	191960034	nochange	novel	-0.0728886	0.996926	Slc30a1	NA	1700034H15Rik,Slc30a1	Ints7,Rd3,Hhat,Tmem131,Tmem107,Snx2,Hist1h4h,Tfap4,Zfp51,A4galt,Asph,Zbtb37,Gas5,Zfp62,Ubr4,1700022P22Rik,Rcor3,1110008L16Rik,2210408I21Rik,Slc17a9,Tmem206,Ppargc1b	forward	forward	forward
1900	chr17	74071332	74079493	nochange	novel	-0.588829	0.48798	Memo1	NA;NA	NA	Galnt14,Emilin2,Yipf4,Tfeb,Xdh,Ptprd,Kat2b,Ehd3,Srd5a2,Kcnip1,Spdya,Memo1,5430427O19Rik,Gpr158,Phf14	forward	forward	forward
1901	chr17	74159207	74160409	nochange	novel	-0.129294	0.996926	Memo1	NA	Memo1	Car4,Spdya,Trmt61b,Galnt14,Memo1,L3mbtl4,Xdh,Ttc27,Ttc35,Strn,Slc30a6,Fam116a,Birc6,Plg,Fem1a,Itfg1,Kcnk5,Dcaf5,Zfp189,Mrpl50,Fstl4,Qrfp,Nsd1,Meg3,Pls3,Srsf9,Fbxo43	forward	forward	forward
1902	chr17	74330676	74331739	nochange	novel	0.21855	0.996926	Spast	NA	Spast	Cd80	forward	forward	forward
1903	chr17	76344676	76344972	nochange	novel	-0.337838	0.968687	Fam98a	NA	NA	NA	reverse	reverse	reverse
1904	chr17	78491139	78493628	nochange	novel	-0.309491	0.947434	Fez2	NA	NA	Tnfrsf21,4930527F14Rik,Crim1,Vit,Alk,Tmem178,Trps1,H2-M10.4,Ddx11,Heatr5b,Mettl16,Ptprm,Ica1,1700106N22Rik,Galnt14,BC057079	reverse	reverse	reverse
1905	chr17	79028294	79029523	nochange	novel	0.858185	0.538523	Prkd3	NA	NA	Ahi1,Park2,Rfx2,Prkd3,Kcna4,Slc24a2,Gpr132,Qpct,Thumpd2,Kif5c,Dpp9,Cdc42ep3,Thada,Ablim1,Gm11110,Tnfsf9,2410091C18Rik,Atl2	forward	forward	forward
1906	chr17	79836310	79837017	nochange	novel	0.602467	0.888642	Atl2	NA	Atl2	NA	reverse	reverse	reverse
1907	chr17	79916981	79920471	nochange	novel	0.186967	0.974452	Atl2	NA;NA	NA	Srsf7,Adipor1,Fbxl17,Galm,Atl2,Ildr2,Mir7b,Prkd3,Ankrd12	forward	reverse	forward,reverse
1908	chr17	79933193	79933787	nochange	novel	0.647372	0.420465	Atl2	NA	NA	Fam172a,Fam82a1,Srsf7,Arhgef33,Fbxo11,E230008N13Rik,Srgap2,Crim1,Hnrpll,Man2a1,Klraq1,Ccdc92,Ppp2r1a,Birc6,Zfp161,Erc1,Obscn,Csnk2a2,C2cd4c,Olfr107,Ankrd12,Cmc1,BC048403,Kcnip1,Heatr5b,Emr1,Prkd3,Six3os1	forward	forward	forward
1909	chr17	79938030	79940528	nochange	novel	-0.652113	0.533893	Atl2	NA	NA	Zfp161,Erc1,Arhgef33,Obscn,Csnk2a2,C2cd4c,Olfr107,Ankrd12,Cmc1,BC048403,Kcnip1,Heatr5b,Emr1,Prkd3,Fam82a1,Six3os1,Atp6v0c,Amdhd2,Map4k3,Ttc7,Doxl2,Neil1,Kcnh8,Dhx57,St8sia2	forward	forward	forward
191	chr1	191961092	191974063	nochange	novel	-0.408696	0.720008	Slc30a1	NA;NA	NA	Tmem206,Ppargc1b,Ahctf1,Rab3gap2,Ints7,Rd3,Slc25a47,Itgb1bp1,Cpsf3,Aplp1,Dach2,Kcnh1	reverse	reverse	reverse
1910	chr17	79972633	79974099	up	novel	2.09215	0.00752488	Hnrpll	NA	NA	Ccdc150,Prkd3,Fbxo11,Arhgef33,Pawr,Sos1,Ston1,Afap1,Atl2,Hnrpll,Srsf7,Fam82a1,Morn2,Pfkfb3,Syn3,Timp3,Xdh,Mta3	reverse	reverse	reverse
1911	chr17	79975732	79976496	nochange	known	-1.37782	0.343391	Hnrpll	NA	NA	Fam82a1,Morn2,Pfkfb3,Syn3,Timp3,Xdh,Mta3,Pcmtd1,Ecd,Fam149b,Snx21,Hist1h4k	forward	forward	forward
1912	chr17	80003919	80005403	nochange	novel	0.338011	0.959178	Hnrpll	NA	Hnrpll	Hpse2,Arhgef33,Galm,Per2,2310001A20Rik,Cldn14,Prkd3,Hnrpll,Ext2,Scaf8,Gm1976	forward	forward	forward
1913	chr17	80095050	80097443	nochange	novel	0.0238136	0.999492	Galm	NA	Galm	Gxylt1,Thpo,Chrd,Hnrpll,Galm,Zfp804b,B4galnt3,Usp49,Gm11110,Tnfsf9,Gemin6	forward	forward	forward
1914	chr17	80481832	80484857	nochange	novel	0.217883	0.924512	Sos1	NA	NA	Nfatc3,Polr1a,Ptcd3,E2f3,Kdm2a,Dleu2,Papss1,Klhdc10,Shc1,Cks1b,Katna1,Ntan1,Dtl,Ints7,Hist1h2an,Hist1h2bp,Eapp,Cdkl4,BC005537,Birc5,Taf5,Hspa9,Ubqln1,Ttc7,4833418N02Rik,Hccs,Ywhae,2900060B14Rik,Clasp1,Adam19,Setd4,Unc5b,Ptpn12,Odf2,Rell2,Hdac3,Ccdc75,Heatr5b,Utrn,C030039L03Rik,Ptma,Lrrc9,Cbln1,Gm2694,Cox4nb,Cox4i1,Gm10789,Chka	forward	forward	forward
1915	chr17	80729892	80761088	nochange	novel	0.416767	0.471501	Map4k3	NA	NA	Cdkl4,Map4k3,Ccbe1,Krit1,Ankib1,Ddx54,1110008J03Rik,March10,Pcdh9,Thumpd2,Lhcgr,Olfr118,Olfr117,A330050F15Rik,Eml4,Hs3st5,Mta3,Mast4,Ttc27,Arhgef33,Faf1,Gm10190,Tbc1d5,Fam82a1,Tmem178,Arhgap6,Olfr171,Fmnl2,Ulk4,Cdc42ep3,Asb3,Prkg1,Alk,Pi4k2b	forward	forward	forward
1916	chr17	80785737	80787449	nochange	novel	0.145759	0.996926	Map4k3	NA	NA	Dlg2,Alk,Map4k3,Fshr,Zfp160,Tulp4,Ltbp1,Strn	forward	forward	forward
1917	chr17	82212447	82213126	nochange	novel	1.06295	0.994991	Pkdcc	NA	NA	Galnt14,Ttc27,Lypd6,Dhx40,Nrxn1	forward	forward	forward
1918	chr17	83104127	83104978	nochange	novel	0.756507	0.691173	Pkdcc	NA	NA	Ptprm,Mta3,Prkce,Eml4,Cdkal1,F8,Nrxn1,Il1rapl1,Pkdcc,Hsph1	forward	forward	forward
1919	chr17	83204329	83206328	nochange	novel	0.107732	0.996926	Pkdcc	NA	Pkdcc	Tbc1d5,Dlgap1,Ttc39d,Gm19689,Mta3,Plekhh2,Tnr,Usp49,Zfp804a	forward	forward	forward
192	chr1	19311507	19311793	nochange	novel	0.210274	0.994991	Pkhd1	NA	NA	NA	forward	forward	forward
1920	chr17	83272729	83278618	nochange	novel	-0.0836858	0.996926	Pkdcc	NA;NA;NA	NA	Plcl2,Eml4,Rbms3,P2rx7,Ppp1r12a,Rpl26,Lbh,Dync2li1,Tapt1,Gm15441,Txnip,C80913,Cdkl4,Ttc7,Msh2,Mex3c,Rad23b,Plec	forward	forward	forward
1921	chr17	83323380	83324653	nochange	novel	-0.297394	0.979234	Eml4	NA	Eml4	Ust,A330050F15Rik,Eml4,Slc10a7,Riok2,Rftn1,C330011F03,Ppm1b,Fbxo11,Polr3f,Rbbp9,Gramd1c,Zfp341,Zc3h13,Cpb2,Arhgef33,1700106N22Rik,Sorcs3,Lclat1,Ttc27,Strn	reverse	forward	forward,reverse
1922	chr17	83335103	83336070	nochange	novel	0.264789	0.996926	Eml4	NA	Eml4	Ankrd28,Dlgap1,Fbxo11,Fbxo22,Ube2q2,Txndc2,Kcng3,Dync2li1,Abcg5,Ryr1,Hnrpll,Dhx57,Map4k3,Gm19689,Eml4,Glis1,Lbh,Nrxn1	reverse	forward	forward,reverse
1923	chr17	83526785	83528476	nochange	novel	1.04889	0.537493	Cox7a2l	NA	Cox7a2l	Tnfaip8l1,D17Wsu104e,Ppp4r1,Mta3,Prkce,Nrxn1,Slc22a21,Nedd9,Gm11110,Tubb4a,Rcan2,Arhgef33,Eml4,Cox7a2l,Gtf2a1l,Rsf1,Pou4f1,Dpp9,Msh2,Gm16702,T2,Agbl5,Arntl2,Gale,Ubc,Hist1h4f,E2f4,Exoc3l,Dnajc16,Gch1,Ppp4r2	forward	reverse	forward,reverse
1924	chr17	83567068	83568181	nochange	novel	-0.588815	0.885632	Cox7a2l	NA	NA	NA	forward	forward	forward
1925	chr17	83645474	83645717	nochange	novel	0.772026	0.895393	Mta3	NA	NA	Dazl,Cox7a2l,Arhgap39,Mta3,Fam53b,Notch4	forward	reverse	forward,reverse
1926	chr17	83860766	83863105	nochange	known	0.195084	0.916902	Haao	NA	Haao	A930015D03Rik,H2-T24,Hip1,Dpp6,Casp3,Cdkl4,Prkce,Ccdc71,Klhdc8b,Pdgfb,Usp53,2400001E08Rik,Tomt,Tcf25,Poldip3,Rnu12,Alyref2,Birc5,Gtf2a1	reverse	reverse	reverse
1927	chr17	83997989	83998271	nochange	novel	0.390869	0.871971	Haao	NA	NA	Wtap,Supt3h,Maml3,Cars2,Ing1,4732491K20Rik,Map3k4,4933433H22Rik,Thada,Lrpprc,Mtap7,Adh6a,Arid5b,Mki67,1810027O10Rik,Nlgn2,Plscr3,Tspo,Mcat,Chaf1b,Map4k3,Slc3a1	forward	forward	forward
1928	chr17	84135724	84138496	nochange	known	-0.00407203	0.999492	Zfp36l2	NA	Zfp36l2	Alk,Trim69,Patl2,Tax1bp1,Jazf1,Tubb5,Flot1,L3mbtl4,Myom1,Arhgef33,Rspry1,Fam98a,Mta3,Pou2f3,Arl4d,Ube2w,Sp2,Lclat1,Thada,Rgmb,Lbh,Kifc1,Cd2ap,Traf1,Smyd3,Ptprs	forward	forward	forward
1929	chr17	84154848	84158226	nochange	known	-0.104907	0.996926	Zfp36l2	NA	Zfp36l2,Thada	Hif1a,Eml4,Mta3,Klhl20,Rab40c,Thada,Cep350,BC033916,Fez2	forward	forward	forward
193	chr1	193205196	193206755	nochange	novel	-0.10772	0.996926	Hsd11b1	NA	A130010J15Rik,Hsd11b1	NA	reverse	reverse	reverse
1930	chr17	84864809	84866058	nochange	novel	0.67774	0.837821	Ppm1b	NA	NA	Ranbp3,Dync2li1,6030446N20Rik,Bbip1,Pdcd4,Dnajc13,Hnrnpc,Brd4,Ppm1b,1110020A21Rik,1700106N22Rik,Prkce,Msh2,Camta1,Adi1	forward	reverse	forward,reverse
1931	chr17	84872063	84876478	nochange	novel	0.234168	0.921942	Ppm1b	NA	NA	1700106N22Rik,Prkce,Msh2,Camta1,Zfp57,Ppm1b	forward	forward	forward
1932	chr17	84877175	84880234	nochange	novel	-0.125782	0.994991	Ppm1b	NA	NA	Ppm1b,Ipo9,Cacna1h,Tcp11,Ddr1,Slc8a1,1700106N22Rik,Srbd1,1700090G07Rik,Hoxd11,Hoxd12	forward	forward	forward
1933	chr17	84894420	84897818	nochange	novel	-0.384413	0.762539	Ppm1b	NA	NA	Zfp161,Ppm1b,1700106N22Rik,Srbd1,Mbnl3	forward	forward	forward
1934	chr17	85865938	85929181	nochange	novel	-0.151594	0.957367	Srbd1	NA;NA;NA	NA	Adcy9,Tmem204,Ift140,1700106N22Rik,Klraq1,Kcnq5,Srbd1,Snx29,Rffl,Ttc27,Glt6d1,Lcn9,Six3,Prkce,Vapa,Dlgap1,Kif6,Gpc6,Cacnb4,Six3os1,Rcan2,Npas3,Gfra2,Daam2,Alk,Nrxn1,Csmd3,Tmem131,Fert2,Ppm1b,C330024C12Rik,Ttc7,Bcas3,Dync2li1,Tln2,Mta3,Epas1,Zfp608,Gpr176,Ntan1,Pdxdc1,Gm19689,Mettl4,Runx2,Tbc1d5,Plekhh2,2700099C18Rik,Gm1976,Slc8a1,Macrod2,Pex14,Tbc1d9	forward	forward	forward
1935	chr17	85929991	85931466	nochange	novel	0.599294	0.930279	Srbd1	NA	NA	Runx2,Tbc1d5,Gm19689,Plekhh2,2700099C18Rik,Gm1976,Slc8a1,Macrod2,Pex14,Tbc1d9,Mx1,Bace2,C330024C12Rik,Srbd1	reverse	forward	forward,reverse
1936	chr17	86697226	86712831	nochange	novel	0.00369527	0.999492	Epas1	NA;NA;NA	Epas1	Prkce,Msh6,Fbxo11,Osmr,Slc25a41,Khsrp,Cntnap5c,Ltbp1,Epas1,Acsl5,Nfs1,Arhgef33,March1,Spnb2,Tmem9,Stk38,Srbd1,Nrxn1,Nin,Atp6v1e2,Ppm1b,Msh2,Npas2,Rab11fip2,4931408A02Rik,Prepl,Slc3a1,Tanc1,Kcnq1ot1,Kcnq1,Runx2,Dennd4b,Crtc2	forward	forward	forward
1937	chr17	86897174	86897771	nochange	novel	1.72712	0.0813453	Rhoq	NA	NA	Tbc1d5,Srsf7,Prkce,Gsn,Daam1,Epas1,Supt3h	reverse	reverse	reverse
1938	chr17	86904836	86906352	nochange	novel	0.257213	0.996926	Rhoq	NA	NA	4933433H22Rik,Prkce,1700090G07Rik,4833418N02Rik,Mcfd2,Nrxn1	forward	forward	forward
1939	chr17	86910952	86912441	nochange	novel	0.0229687	0.999492	Rhoq	NA	NA	4933433H22Rik,Prkce,1700090G07Rik,4833418N02Rik,Mcfd2,Nrxn1	forward	reverse	forward,reverse
194	chr1	193803769	193804468	nochange	novel	-0.147943	0.994991	G0s2	NA	NA	Nos1ap,Kif26b,Ush2a,Kcnh1,Spata17,Hhat	forward	forward	forward
1940	chr17	87456939	87462133	nochange	novel	-0.0997406	0.996926	Calm2	NA;NA	Calm2	Tmem57,Prkce,Calm2,Ncam2,Mcfd2,Taok3,Ino80e,Doc2a,Rsrc1,Kdm4b,1700011E24Rik,Epcam,Kank3,Alk,Foxn2,Tcf7	forward	forward	forward
1941	chr17	87472410	87475060	nochange	known	-0.416488	0.872953	Calm2	NA	Calm2	Xdh,Opa3,1700016D06Rik,Kiss1r,C030046I01Rik,1700122O11Rik,Tbc1d5,Rps6ka2,4833418N02Rik,1700011E24Rik,Calm2,Klraq1,Prkce,Depdc7,Lrpprc,Deptor,Ttc7,Cacnb2,Fam123a,Ace,H2-Q4,D6Wsu116e	forward	forward	forward
1942	chr17	87529945	87532495	nochange	novel	0.357072	0.931298	Calm2	NA	NA	Dhx57,Pax3,Ttc7,Myl12b,Memo1,Ttc39d,1700011E24Rik,Calm2,Utp14a,Alk,Prkce,Atp6v1e2	forward	reverse	forward,reverse
1943	chr17	87959226	87960219	nochange	novel	0.0625828	0.99774	Msh6	NA	Msh6,Fbxo11	Strn,Fbxo11,Dnahc8,Msh2,Klraq1,Nrxn1,Kat2b,Rhoq,Mfap3,Msh6	reverse	reverse	reverse
1944	chr17	88220024	88220762	nochange	novel	-0.667953	0.363469	Foxn2	NA	NA	Myom1,Txnl4b,Hp,Strn,Fam134b,Msh6,Fbxo11	reverse	reverse	reverse
1945	chr17	88255658	88260100	nochange	novel	-0.0938052	0.996926	Foxn2	NA	NA	Ccar1,Epcam,Pcdha4-g,Fbxo11,Klraq1,Crb3,Dennd1c,Epas1,Fmnl2,Fn1,Lhcgr,Ndufv2,C330024C12Rik,Gtf2a1l,Fshr,Prdm16,Rapgef5,Foxn2,Sf1,Msh6,Mir484,4921513D23Rik,Cabin1,Fbxl18,Slc25a46,Gtf2a1,Ttc27,Msh2,Gabrr2,Mei4,1700011E24Rik,Gm4832,Ston1,Nrxn1	forward	forward	forward
1946	chr17	88301551	88302823	nochange	novel	1.50986	0.138762	Foxn2	NA	NA	Park2,Klraq1,Prkce	forward	forward	forward
1947	chr17	9030310	9031702	nochange	novel	-0.277138	0.885632	1700010I14Rik	NA	1700010I14Rik	Ercc5,6530411M01Rik	forward	forward	forward
1948	chr17	91236653	91237917	nochange	novel	0.377041	0.873944	Ston1	NA	NA	2810055G20Rik,Nrxn1,Ptprm,Alk,Lhcgr,Gm1976,Cdca2,Vmn2r108,Ltbp1,Il2	reverse	reverse	reverse
1949	chr17	92076848	92077524	nochange	novel	0.0597791	0.99784	Gm1976	NA	NA	1700067P10Rik,Slc5a7,Slc8a1,Fbxl17,Rcor3,1700106N22Rik,Aym1	forward	forward	forward
195	chr1	194243751	194244149	nochange	novel	0.118012	0.99774	Plxna2	NA	NA	Olfr419,Hmgcl,4930503O07Rik,Hhat	forward	forward	forward
1950	chr17	92665973	92666329	nochange	novel	1.44389	0.194658	Gm1976	NA	NA	Nrxn1,Skint10,5730422E09Rik,Efna5	reverse	reverse	reverse
1951	chr17	92842231	92842697	nochange	novel	0.992199	0.774612	Gm1976	NA	NA	1700067P10Rik,1500016L03Rik,Lhx1,Zfpm2,Smc3,Hhipl1,Npas3,Efhb,Efna5,Olfr968,Bcl2a1a	forward	forward	forward
1952	chr18	10052002	10053076	nochange	novel	0.352122	0.888642	Rock1	NA	Rock1	NA	forward	forward	forward
1953	chr18	10935436	10936328	nochange	novel	0.470004	0.947338	Gata6	NA	NA	Kcnn3,Esco1,Gata6	forward	reverse	forward,reverse
1954	chr18	10993044	10994392	nochange	novel	-0.341527	0.947027	Gata6	NA	NA	Lama3,Apcdd1,Catsper1,Xpo4,Fam38b,Colec12,4933424G05Rik,Kctd1,Ablim3,Gata6,Rabl2,Rit2,Fbn2,Mib1,5730494M16Rik,Pik3c3,Pcdha4-g,Rfx5,Dcc	forward	forward	forward
1955	chr18	11511302	11512338	nochange	novel	0.73289	0.502794	Gata6	NA	NA	Zfp532,Acoxl,Gm19466,Spink13,Nrg2	reverse	reverse	reverse
1956	chr18	11793961	11794931	nochange	novel	-0.0219651	0.999492	Riok3	NA	NA	Zfp407,1700066O22Rik,4930549G23Rik,Seh1l,Rbbp8,Cables1,6030446N20Rik,Sil1,Dnajc18,Ppia	forward	reverse	forward,reverse
1957	chr18	12627784	12640301	nochange	novel	0.130552	0.993768	Ttc39c	NA	Ttc39c	Lama3,Rbbp8,4921531P14Rik,Plce1,Celf4,Zfp827,Lingo2,4933424G05Rik,Kctd1,Diap1,Osbpl1a	forward	forward	forward
1958	chr18	12949121	12949755	nochange	novel	0.277429	0.850255	Impact	NA	Impact	Chst9,Spink10,Mir3471-1,Lrp5,G3bp1,1700017J07Rik,Slc9a9,Mob3b,Nat10,Leprot,Oosp1,Antxr1,Rabgap1l,Fam149b,Nfasc,Ap2m1,Wdr25,Rasl11b,Sult2b1,Myo5a,Rp9,Angpt1,Lingo2,Bmper,AA545190,Pcbp3,Pin1	reverse	reverse	reverse
1959	chr18	14180271	14181560	nochange	novel	0.23362	0.96409	Ss18	NA	NA	Pik3ip1,4930474G06Rik,G630055G22Rik,Dlc1,Zfp521,Zfp532	reverse	reverse	reverse
196	chr1	194307124	194309876	nochange	novel	0.989342	0.733433	Plxna2	NA	NA	Dppa2,Ptpn14,Cdh13,Gpatch2	forward	forward	forward
1960	chr18	16493176	16493485	nochange	novel	-0.150074	0.994991	Cdh2	NA	NA	Bai3,Asxl3,Kctd1,4933424G05Rik,AW554918,4930474G06Rik	forward	forward	forward
1961	chr18	16890565	16890845	nochange	novel	-0.150424	0.996926	Cdh2	NA	NA	Erp44,Atp9b,Dlg2,Dcc,D830029L11,Vps45	reverse	reverse	reverse
1962	chr18	20186790	20188852	nochange	novel	0.393649	0.854341	Dsg1c	NA	NA	Tspan15,Dsc2,Htr4,Dsg2	forward	forward	forward
1963	chr18	20639746	20646692	nochange	novel	-0.16791	0.994991	Ttr	NA;NA	Ttr	Ipo11,Phactr1,Ahr,Trappc8,Slc14a2,Scgb3a2,Fbn2,Tnfrsf11b,Pcdha4-g,Htr4	forward	forward	forward
1964	chr18	20657434	20660636	nochange	novel	-0.114715	0.99719	Ttr	NA	Ttr	Slmo1,Fam59a,Zbtb7c,Crem	forward	forward	forward
1965	chr18	20920432	20925032	nochange	novel	-0.0630844	0.99719	Rnf125	NA	Rnf125	Trappc8,Afap1l1,Kif5b,Rnf125,Spire1,Fam59a,Celf4,Camk4,Sema6a,Ablim3,Fbxo38,Spata13,Dmxl1	reverse	reverse	reverse
1966	chr18	21373248	21374374	nochange	novel	0.145267	0.99719	Fam59a	NA	NA	Dsg3,Mep1b,Ctdp1,Colec12,Lama3,Mtnr1b,Leprel1,4921528I01Rik,Asxl3,Onecut2	forward	forward	forward
1967	chr18	23359586	23359863	nochange	novel	0.151787	0.996926	Zfp397	NA	NA	Zfp42,Dtna,Usp32	reverse	forward	forward,reverse
1968	chr18	24463787	24467937	nochange	novel	0.304979	0.914649	2700062C07Rik	NA;NA	2700062C07Rik,Rprd1a	NA	forward	forward	forward
1969	chr18	25995931	26008186	nochange	novel	0.324128	0.833611	Mocos	NA	NA	Ccl2	forward	forward	forward
197	chr1	194372322	194374692	nochange	novel	0.455379	0.892953	Plxna2	NA	NA	Dppa2,Gm11818,Ush2a,Opn3,Dnahc11,App,Gm10791,Olfr16,Fmn2,Pld5	forward	forward	forward
1970	chr18	26463677	26464503	nochange	novel	0.428736	0.952524	Mocos	NA	NA	Pcdha4-g,Celf4,Creb5,4930474G06Rik,1700120E14Rik,Myo5b,Loxhd1,Jakmip2,Chsy3,AW554918,4921528I01Rik,Chd9	forward	forward	forward
1971	chr18	28158185	28158762	nochange	novel	0.0383798	0.999492	Pik3c3	NA	NA	Dsg1c,4930474G06Rik,Gnal,Epb4.1l4a,Fam38b,Eif4enif1,Sfi1,4930527G23Rik,4930578E11Rik	forward	forward	forward
1972	chr18	28187034	28189134	nochange	novel	0.0651187	0.999492	Pik3c3	NA	NA	Arap3,Nol4,Adamts19,Pisd-ps1,Sfi1	forward	forward	forward
1973	chr18	29261675	29261975	nochange	novel	0.0171019	0.999492	Pik3c3	NA	NA	4930474G06Rik,4930578E11Rik,Zfp438,Sh3rf2,Spink10,Spink7	reverse	reverse	reverse
1974	chr18	30001969	30002287	nochange	novel	-0.257982	0.996926	Pik3c3	NA	NA	Stk32a	reverse	reverse	reverse
1975	chr18	3003734	3007052	nochange	novel	-0.107564	0.996926	Crem	NA	NA	Hnrnpa3,Aff3,St6galnac5,C330019G07Rik,Frmd4b,Mbip,Dbf4,Slc25a40,E4f1,Gm10636,Psmd2,Pkm2,Sox12,Fech,Esrrb,Derl1,Odz2,Rpl34-ps1,Fam126b,Ndufb3,Ube2n,Ero1l,Stub1,Btg1,Cand1,LOC100504608,Mettl1,Csf2ra,Ccdc12,Kdm4c,Mapre1,Gjb5,Ss18,Cdc26,Prpf4,Sdcbp,Gm10754,Adam32,Ap2a2,Rbl1,1700023E05Rik,H2afx,Zdhhc12,Donson,Gm10785,Eif4g2,Nek1,Gadd45b,Dapp1,Neurod1,Tmem143,Mrpl52,Zfp365,Stard3nl,Fubp1,Dnajb4,Klf2,Rn…	reverse	forward	forward,reverse
1976	chr18	30374585	30374901	nochange	novel	-0.330523	0.916902	Pik3c3	NA	NA	4921528I01Rik,Ipcef1,Oprm1,Zfp521,Syt4,Plac8l1,Lars,Rit2,Myo16,Apc,A330093E20Rik,Celf4,Pik3c3,Adamts19,2210019I11Rik,Rab6b	reverse	reverse	reverse
1977	chr18	31613629	31614213	nochange	novel	0.217215	0.994991	Sap130	NA	Slc25a46,Sap130	NA	forward	forward	forward
1978	chr18	31621736	31623501	nochange	novel	0.298884	0.96098	Sap130	NA	Slc25a46,Sap130	NA	forward	forward	forward
1979	chr18	32146913	32148361	nochange	novel	-0.618534	0.643617	Map3k2	NA	Proc,Map3k2	Map3k2,Myo5b,1700120E14Rik,Wdr33,Proc,Ptrf,Rnpep,Myo7b,Adsl	reverse	reverse	reverse
198	chr1	194482093	194483871	nochange	novel	0.889064	0.587896	Plxna2	NA	NA	Dppa2,Mosc2,Plxna2,4930500F04Rik,Kcnh1,Spna1,Hcn1,Rps6kc1	forward	forward	forward
1980	chr18	33554823	33555986	nochange	novel	0.27932	0.916902	D0H4S114	NA	NA	Gas2l3,Gria4,Dgkb,Zan	reverse	reverse	reverse
1981	chr18	34117534	34119410	nochange	novel	-0.291404	0.994991	Apc	NA	NA	Rap1gap2,Gm10548,Apc,Ube2d2,Tcf4,Tmem57,Rhd,Cdnf,Hspa14,Pi4k2a,Polr2a,Ubtf,Pik3r2,2010320M18Rik	reverse	forward	forward,reverse
1982	chr18	34662237	34663003	nochange	novel	0.0207944	0.999492	Cdc23	NA	Kif20a,Cdc23	Gm5820,Dhrs7b,Camk4,Brd8,4933408B17Rik,Cdc23,Gfra3,Cdc25c,Kdm3b,Etf1,Apc,Reep2,Klra17,Ndst2,2310021P13Rik,4930455D15Rik,Ankhd1,Apcdd1,Clic5,Matr3,Zim3,Mtss1	forward	forward	forward
1983	chr18	34962833	34964206	nochange	novel	0.1096	0.99719	Hspa9	NA	Hspa9	Brd8,Reep2,Kdm3b,Wac,Gramd1b,Zfp397,4933408B17Rik,Dnajc18,Snx2,Metap1d,Izumo1,Fgf21,Fut1	reverse	reverse	reverse
1984	chr18	35021691	35023054	nochange	novel	-0.516537	0.914649	Hspa9	NA	NA	Parp2,Rpph1,Etf1,Ctnna1,2010001M09Rik,Lman1,Nkain1,Ms4a15,Ms4a10,Cc2d1b,Akr1b8,Hspa9,Dnajc18,St6galnac3,Hspa4	forward	forward	forward
1985	chr18	35093294	35094818	nochange	novel	0.000650624	0.999492	Ctnna1	NA	Ctnna1	Rdh12,Gm10548,Apc,Ctnna1,Rbm27,Krtap5-3,Hdac5,Adk,Pcdha4-g,Alpl,Churc1,Slc23a1,Taok3,Mcph1,Specc1,Kdm3b,Etf1,D18Ertd653e,Shisa7,Lrrc59	reverse	reverse	reverse
1986	chr18	35751679	35752824	nochange	known	-0.328924	0.974119	Ube2d2	NA	1700066B19Rik,Ube2d2	Smg7,Dnajc18,Hist1h4h,Emd,Cpm,Nfyc,Epcam,1810055G02Rik,Gm11627,Sil1,Arl6ip1	forward	forward	forward
1987	chr18	38024462	38025754	nochange	novel	-0.397495	0.97693	Arap3	NA	NA	Zfp13,Grm4,Pcdha4-g,Diap1,Rnf14,Mettl10,Nrf1,Chchd3,Traf3ip2,E130307A14Rik,Larp4,Hars,Arhgap26,5730494M16Rik,AW554918,Cxxc5,Ndfip1,Cct7,Smyd5,1700040I03Rik,Arap3,Fchsd1,Gm6277,1700028I16Rik,Lepr,Gm5820,Mrpl37,Osbpl1a	forward	forward	forward
1988	chr18	38144916	38146000	nochange	novel	-0.671003	0.899534	Pcdh1	NA	NA	Arap3,Accn1,Diap1,Pcdha4-g,A330093E20Rik,B230209E15Rik,Zfp827,Dnm1,Ldlrad3	forward	forward	forward
1989	chr18	38349004	38351469	nochange	novel	0.26512	0.976834	Gnpda1	NA	Gnpda1	Rnf14,Sil1,Diap1,Arap3,Mir148a,Gnpda1,Ndfip1,Slc37a3,Arhgap15,Kctd1,Slc25a46,Hspa9,Mbd2,Fes,Furin	forward	forward	forward
199	chr1	194542726	194543554	nochange	novel	0.222342	0.921942	Plxna2	NA	NA	Ush2a,Plxna2,Erbb4,Fcrla,Smyd3,Rbms3,Dnm3	reverse	reverse	reverse
1990	chr18	38379388	38380494	nochange	novel	-0.548916	0.892944	Ndfip1	NA	Ndfip1	Fhod3,Epb4.1l4a,Arhgap26,Pla2g15,Slc7a6,Gnpda1,Tnfaip8,Me2,Folr4,Lemd2,Rps14,Lass6,Poln,Myo3b,Grcc10,Ptpn6,Usp28,Rnf14,Rbm14,Ing1,Hspg2,Elovl6,2210015D19Rik,Urgcp,Crkl,Klf2,Poldip3,Rnu12,Stau1	reverse	forward	forward,reverse
1991	chr18	38414266	38415274	nochange	novel	-0.649259	0.889321	Ndfip1	NA	Ndfip1	NA	forward	reverse	forward,reverse
1992	chr18	38521676	38522727	nochange	novel	0.157699	0.996926	Spry4	NA	NA	Dpy19l3,Zfp35,Ndfip1,Pabpc2,2310002L13Rik,Pcdh1,Epcam,Rad9b,Arhgap26,Pcgf3,Oxsm,Snord38a,Rps8,E2f3,Obfc2a	reverse	reverse	reverse
1993	chr18	38541795	38543827	nochange	known	-0.60296	0.872993	Spry4	NA	Spry4	Arhgap26,Pou4f3,Kif5b,4921528I01Rik,Mecom,Nol11,Gfra3,Nrg2,Fgf1,Ralgps1,4933407H18Rik,Thsd4,Ndfip1,1700120E14Rik,Myo5b,Mrpl48,Rab6a,Ammecr1l,Rnf14,Hc,Odf2,Cpt1c,E130102H24Rik,0610043K17Rik,Slc25a19,Fam100a,Zfp568,Net1	forward	forward	forward
1994	chr18	38631417	38632096	nochange	novel	0.725331	0.731119	Spry4	NA	Spry4	Spry4,Ttll11,Tfap2d,Csf1r,1700072O05Rik,Arhgap26,March3,Abhd3,Gmcl1,Dnajc13,Pawr,Optn,Myo10,H3f3b,Prpf4b,Isyna1,Aktip,Rnu11,Gtf3c1,D430042O09Rik,Naca	reverse	reverse	reverse
1995	chr18	39594336	39596420	nochange	novel	0.356051	0.974119	Nr3c1	NA	NA	Stx8,Elac1,4930500F04Rik,Arl8a,Gpr37l1,Jam2,Hbegf,Osbpl5,Mapre2,Nedd4l	forward	forward	forward
1996	chr18	39635846	39636775	nochange	novel	-0.357584	0.959178	Nr3c1	NA	NA	AW554918,Slc25a46	reverse	reverse	reverse
1997	chr18	39825871	39829212	nochange	novel	-0.403525	0.930977	Yipf5	NA	NA	Arhgap26,Nr3c1,Fam171a1,Mpp7,Bche,Gm5820,Acads,Unc119b,Fam172a,Otud7b,Grxcr2,Gm949	forward	forward	forward
1998	chr18	39864752	39865042	nochange	novel	0.654759	0.271529	Yipf5	NA	NA	Sox6,Rptor,Nedd4l,Arhgap26,Kctd16,Ctif	reverse	reverse	reverse
1999	chr18	4029118	4029511	nochange	novel	-0.173827	0.993768	Map3k8	NA	NA	Slco5a1,Armc4,Zdhhc8,Rb1cc1,Colec12,Napg,Greb1l,Zfp667,Gm6792	reverse	reverse	reverse
2	chr1	100635672	100635951	nochange	novel	0.271955	0.91676	Gin1	NA	NA	NA	reverse	reverse	reverse
20	chr1	110473414	110473836	nochange	novel	0.420747	0.956367	Vps4b	NA	NA	9430031J16Rik,Col5a2,Pid1,Htr5b,Fam5c,Gm11062	forward	forward	forward
200	chr1	194879705	194880188	nochange	novel	0.1268	0.996926	A330023F24Rik	NA	NA	Pappa2,Cd247,Jakmip3,Kcnj10,Prox1,Tnr,Zp2,Olfr1412,Cdc73,Plxna2,A330023F24Rik,Mndal	reverse	reverse	reverse
2000	chr18	40792283	40792909	nochange	novel	0.000370249	0.999492	Yipf5	NA	NA	Sema3d,Fam59a,Slc13a1	forward	forward	forward
2001	chr18	43172063	43173846	nochange	novel	-0.0974048	0.99774	Gpr151	NA	NA	NA	reverse	forward	forward,reverse
2002	chr18	43472517	43477946	nochange	novel	-0.0560244	0.99719	Gpr151	NA	NA	Stk32a,Dok6,Prelid2,Ppp2r2b,Fbn2,Kcnab1,Asxl3,Dpysl3,Jakmip2,St8sia4,Ppfia2,Mcc	forward	forward	forward
2003	chr18	46354584	46355091	nochange	novel	0.0846697	0.996926	Pggt1b	NA	NA	Slc9a4,Nol4,Fhod3,Ticam2,G630055G22Rik,Fam190a,Dmxl1,Ndst1,Pcdha4-g,Diap1,Tmed7,Eif1a,Mpp7,Colec12	forward	forward	forward
2004	chr18	46404480	46406276	nochange	novel	-0.0854996	0.99774	Fem1c	NA	NA	2010010A06Rik,Dym,Ap3s1,Spata1,Sult3a1,Ccdc112,Rpia,Pde4a,A330093E20Rik,Ticam2,Cdo1,Ctif,Rnf138,Wac,Lnp,Gm10754,Mcc,Eif1a,4930503L19Rik,Mbd2,C230079O03	forward	forward	forward
2005	chr18	47112026	47112750	nochange	novel	-0.801927	0.473898	Sema6a	NA	NA	4930444M15Rik,1700011I03Rik,Clnk	forward	reverse	forward,reverse
2006	chr18	4734480	4735057	nochange	novel	1.57983	0.1231	9430020K01Rik	NA	NA	Fbxo15,Pcdha4-g,Olfr112,Esco1,Smad2,Kcnn2,Tnfaip8,Epc1,Sorbs1	reverse	reverse	reverse
2007	chr18	47815489	47816131	nochange	novel	0.095337	0.996926	Sema6a	NA	NA	Wdr7,Stk32a,Gm5095,G630055G22Rik,4921528I01Rik,Htr1f,Olfr853	forward	forward	forward
2008	chr18	49156913	49157444	nochange	novel	1.19607	0.351807	Dmxl1	NA	NA	Chst9,Dtwd2	reverse	reverse	reverse
2009	chr18	50968594	50968882	nochange	novel	0.0549983	0.99719	Prr16	NA	NA	A330093E20Rik	forward	forward	forward
201	chr1	195241461	195242541	nochange	novel	0.0487853	0.99719	Cr1l	NA	NA	Akt3,Plxna2,Lrp1b,Fam149b,Rabgap1l,Kcnc1,Stx12,Eif1,Nr5a1,Pde4c,Gipc2,1700017J07Rik,Txnip,Gm15441,Nfasc,Kcnk2,Phlpp1,Mob3b,Eef2,Ppfibp2,Mtf1,Slc9a9,Wdr25,Angpt1,Utp14a,Patl1,Pde4d,Alg13,Elavl2,Oas1h,Lrp5,Macrod1,Tbl2,Acr,Hnrnpa3,Antxr1,Gyg,Rfwd3,Pgpep1,Efcab6,Myo5a,Runx2,Large,Sub1,Clpb,Srgap2,Atp8b5,Bmper,Dmd,Pknox2,Akirin1,Btbd10,Stip1,Stox2,Slc6a17,Purg,Wrn,Ncoa2,Mir210,Pcbp3,Cdh11,AA545190,Tm…	forward	forward	forward
2010	chr18	5143433	5145057	nochange	novel	1.66541	0.151386	Svil	NA	NA	Sfi1,Pisd-ps1,Lpp,Dtna,Nrg2,Tnfaip8,Ccbe1,Tia1,Pkd2l2,Evi5l	reverse	reverse	reverse
2011	chr18	5159507	5164310	nochange	novel	-0.334102	0.959263	Svil	NA	NA	4833419F23Rik,Mtpap,Lama3,Gm10125,1700091E21Rik,Zfp697,Osbp2,Zeb1,Slfn1,Kif20a,Brd8,Zfp438,Tmem107,Hes6,Marcks,Hnrnpl,Cdc42bpb,2510009E07Rik,Anp32b,Ppm1d,Adcy6,Nes,Rab5c,Atrnl1,Adc,Kng1,A330093E20Rik,Sord,Cdk14,Limd1,Klf6,Hist1h4h,Parp16,Gars,Hmgb2,Traf4,Hist1h1b,Serpinb6a,Nqo2,Arpp19,Ccnd1,Gm14005,Ier2,Ell,Rap1b	forward	forward	forward
2012	chr18	53135597	53137026	nochange	novel	-0.180352	0.996926	Snx2	NA	Snx2	Setbp1,Kctd1,Arap3,Arhgap26,Fam59a,Ctnna1,Nedd4l,Ehmt1	reverse	forward	forward,reverse
2013	chr18	53853564	53854916	nochange	novel	0.924774	0.685654	Csnk1g3	NA	Csnk1g3	Hlcs	forward	reverse	forward,reverse
2014	chr18	5427592	5429133	nochange	novel	0.151244	0.994991	Zeb1	NA	NA	Zfp438,Afg3l2,Hpse2,Svil,Tra2a,Lsm2,Hspa5,Ing1,Map1lc3b,Thap11,Hexim2,Muc1,Mir92b,Fkbp9,Hist2h2bb,Yrdc,1110065P20Rik,Plk1	reverse	reverse	reverse
2015	chr18	54698772	54699492	nochange	novel	0.202036	0.892944	Zfp608	NA	NA	Gm16897,Cd34,Rnf125,Zbtb7c,Dgat2,Zfp608,Megf10,Dcc	forward	forward	forward
2016	chr18	54846420	54847747	nochange	known	0.309621	0.994991	Zfp608	NA	Zfp608	Sncaip,Zfp608,Olfr986,Mep1b,Tmem67	reverse	forward	forward,reverse
2017	chr18	55041653	55043035	nochange	novel	0.712345	0.767979	Zfp608	NA	NA	Sult2a2,Cdh6,Dsc1,Csnk1g3,Yipf1,Zfp608,Fam38b,Ccdc146,Fgl2,8430422H06Rik	forward	forward	forward
2018	chr18	55928222	55928824	nochange	novel	0.0207294	0.999492	Gramd3	NA	NA	Pgm5	reverse	reverse	reverse
2019	chr18	56676821	56677145	nochange	novel	0.148302	0.959409	Lmnb1	NA	Lmnb1	Atp6v1f,Atxn2l,Gm15441,Txnip,Sgol1,Xylt2,0610009B22Rik,Calr,Zfp36l1,Fus,2900060B14Rik,Clasp1,Epha4,Mettl13,C80913,Crat,Ppp2r4,Rap2b,Gas5,Zbtb37,Rab11fip2,Btbd1,Bzw2,Nop56,Rnu11,Rgs22,Glo1,Alyref2,Ubb,Rnf151,Rps2,Snhg9	forward	forward	forward
202	chr1	19542047	19542406	nochange	novel	-0.245686	0.994991	Pkhd1	NA	NA	Mdga2,Plxna2,Pkhd1	forward	forward	forward
2020	chr18	57834357	57834644	nochange	novel	0.0604907	0.99784	Prrc1	NA	NA	Lama3,Pik3c3,9430076G02Rik,Ar,Ppp2r2b,Hrh4,Gm19466,Chsy3,Megf10,1700011I03Rik,2210409D07Rik,Zbtb7c,Plcxd3,Dcc,Rapgef5	forward	reverse	forward,reverse
2021	chr18	57979887	57980452	nochange	novel	0.799773	0.889321	Prrc1	NA	NA	Arsb,Ppp2r2b,Stk32a,Cdo1,Atg12,1700011I03Rik,Fbn2,Adamts19,BC031181,Rpl17,Taok2,Spink13,Fam38b,Poli,Lgr4,Pou4f3,Cndp1	reverse	reverse	reverse
2022	chr18	5819576	5820872	nochange	novel	-0.586212	0.596669	Arhgap12	NA	NA	1500015A07Rik,Grpel2,Epc1,4921531P14Rik,Csnk1g3,Ugt1a10,Dnajb3,Ints8,Gm10125,Ctdp1,Slc29a2,Lrp1b,L1td1,Gapdh,Hdac2,Tmem39b,6720401G13Rik,Hsp90ab1,Agbl5,Brd2,Smad2,Tnrc6c,Ubb,Rps3,Sec16a,Frk,2700054A10Rik,D430020J02Rik,Ncapg2,E130102H24Rik,0610043K17Rik,Tm2d3,Gmeb2,Tdrd5,Baiap2,Abhd11,Tpst2,Sfpq,Srsf7,B4galt6,Amotl2,Wdr33,Mgrn1,Abhd4,Dad1,3010026O09Rik,Usp5,Cdca3,B130034C11Rik,Cct8,Wtap,Pou3f3,261…	forward	forward	forward
2023	chr18	58432405	58432695	nochange	novel	0.366807	0.838858	Isoc1	NA	NA	Ptprg,Adamts19,Ust,Tead4,Chsy3,Ablim3,Ccbe1,Fbn2,Tcp11l1,Card6,Rpl37,Snx2,2010002N04Rik	reverse	reverse	reverse
2024	chr18	58509990	58510778	nochange	novel	0.00905353	0.999492	Isoc1	NA	NA	Adamts19,Fhod3,Slc27a6,Htr4,Gm4951,Gbe1	forward	forward	forward
2025	chr18	59097603	59098341	nochange	novel	-0.336652	0.916902	Chsy3	NA	NA	NA	reverse	reverse	reverse
2026	chr18	5988744	5990356	nochange	novel	0.00546917	0.999492	Arhgap12	NA	Arhgap12	Dzip3,Fhod3,Rnf19b,A430078G23Rik,Zfp438,Zeb1,Fam59a,Rit2,Me2,Nedd4l,Ranbp9,Camk4,Tex14,Ube2e2,Atp13a4,Gm11110,Tnfsf9,Bnc2,Egr1,2310057M21Rik,Rc3h1,Tiprl,Necab1,Zfp428,Cul4b,Ppp2cb,Pdcd6ip,Arid5a,Snhg7,Limd2,Kif20a,Brd8,Tmem206,Ddhd2,Cenpv,Arpc2,Ccnyl1,2810408I11Rik,Nrtn,Wars2,Fntb,Slc3a2,Snhg1,Cdca2,Kctd9,Gramd1b,Khdrbs3,Psmd5	forward	forward	forward
2027	chr18	60173013	60173841	nochange	novel	0.129688	0.98395	Gm4951	NA	Gm4951	4930455D15Rik,Chsy3,Gm4951,G630071F17,Hmgxb3,St8sia3,1700091E21Rik,Slc12a2,Mrvi1,4933407I05Rik,Fam38b,Tgfbr2	reverse	reverse	reverse
2028	chr18	60443770	60445669	nochange	novel	0.48108	0.916902	Iigp1	NA	NA	NA	reverse	reverse	reverse
2029	chr18	60460428	60461361	nochange	novel	1.01607	0.652556	Dctn4	NA	NA	NA	forward	reverse	forward,reverse
203	chr1	20662554	20664712	nochange	novel	-0.50881	0.827902	Mcm3	NA	NA	Pkhd1,Zfp446,Slc27a5	forward	forward	forward
2030	chr18	60640390	60649706	nochange	known	-0.503747	0.641695	Ndst1	NA	Synpo,Ndst1	Camk4,Synpo,B430212C06Rik,Cidea,Tcf7l2,Ankrd29,Rps14,Fam38b,Poli,Dlgap2,Col13a1,Zfp532,5330437I02Rik,Ska1,Ppargc1b,Rbm22,1700123O12Rik,Acot8,Zswim3	forward	forward	forward
2031	chr18	60654512	60657898	nochange	novel	0.493108	0.892423	Ndst1	NA	Ndst1	Zfp532,5330437I02Rik,Ska1,Ppargc1b,Pak4,Synpo,Prkag2,Taf4b,Trio,AA387883,Gadd45b	forward	forward	forward
2032	chr18	60723795	60764442	nochange	novel	0.322236	0.682307	Rps14	NA;NA;NA	Ndst1,Rps14,Cd74,Tcof1	Rnf4,Cmc1,Dctn4,Slc12a2,G630071F17,Ppargc1b,Mycbp2,Wdr7,Rps14,Sub1,1700011I03Rik,Fbn2,Camk2a,LOC545261,Mir145,E330013P06,Riok3,Sap130,Wdr33,1700020G17Rik,Cables1,Rnf125,Hdhd2,Ier3ip1,1110008F13Rik,Sla2,Mtap6,Gm4951,Ndst1,Ube2d2,Dnajc18,Tcof1,Rnmt,4933403F05Rik,Dok6,Synpo,Cep192,Myo7b,Tnfrsf21,Cadm4,Ate1,Hist1h1d,Hist1h3a,Hist1h1a,Fam59a,Slc44a5,2510003E04Rik,Dpysl3,March3,Aff3,Il17b,Ctdp1,Spry4,P…	forward	forward	forward
2033	chr18	61418670	61419178	nochange	novel	1.55017	0.21353	Arhgef37	NA	NA	Msi2,Camk2a,Spink10,Wdr7,Mier1,Ppargc1b,Slc14a2,D11Wsu47e,Cpsf4l,Ccbe1,Zbtb7c,Dmxl1,Pde6a,Gldn,Foxred2,Eif3d,Ube2d2,Kif19a,Btla,Sh3tc2,Alpk2	forward	forward	forward
2034	chr18	61420226	61422906	nochange	novel	0.155797	0.996926	Arhgef37	NA	NA	Msi2,Camk2a,Spink10,Wdr7,Mier1,Ppargc1b,Slc14a2,D11Wsu47e,Cpsf4l,Ccbe1,Zbtb7c,Dmxl1,Pde6a,Gldn,Foxred2,Eif3d,Ube2d2,Kif19a,Btla,Sh3tc2,Alpk2,A530050N04Rik	forward	forward	forward
2035	chr18	61437640	61438979	nochange	novel	0.192806	0.996926	Arhgef37	NA	NA	C8g,Fbxw5	reverse	reverse	reverse
2036	chr18	61545839	61546902	nochange	novel	-0.289031	0.96409	Csnk1a1	NA	Csnk1a1	Erbb4,Ap3s1,Nrg2,E330013P06,Mir145,5730494M16Rik,Cisd2,Xkr6,LOC545261,Afap1l1	forward	forward	forward
2037	chr18	61613933	61614872	nochange	known	0.307614	0.980152	LOC545261	NA	LOC545261,E330013P06	Pcdha4-g,Hmgxb3,Arhgef37,Csnk1a1,Ccbe1,Exoc3,Trappc8,Il17b,Pcyox1l,Wdr7,Dcc,Mir145,E330013P06,Grpel2,Ctdp1	forward	forward	forward
2038	chr18	61675129	61676992	nochange	known	-0.529969	0.90031	E330013P06	NA	LOC545261,E330013P06,Grpel2,1500015A07Rik	NA	forward	forward	forward
2039	chr18	62249719	62250248	nochange	novel	-0.7733	0.0365578	Fbxo38	NA	NA	Atad2b,Ubxn2a,Htr4,Gm19784,Ehhadh,Slc6a7,Sh3tc2,Apcdd1,D18Ertd653e,Ablim3	reverse	reverse	reverse
204	chr1	21303383	21306447	nochange	novel	0.354729	0.947367	Gsta3	NA	NA	Stxbp5l,Pax3,Tmeff2,Hdac4,Col19a1,6330408A02Rik,2310035C23Rik	forward	reverse	forward,reverse
2040	chr18	6332510	6333155	nochange	novel	0.412901	0.98395	Epc1	NA	NA	Lama3,Sil1,Stau2,Arhgap12,Ak8	reverse	reverse	reverse
2041	chr18	63543352	63544363	nochange	novel	0.186454	0.994991	Txnl1	NA	NA	1110020G09Rik,Htr4,Fam38b,Zbtb7c,Dtna,Greb1l,Fbn2,1700091E21Rik,Spire1,Sncaip,Onecut2	forward	forward	forward
2042	chr18	64327981	64329464	nochange	novel	-0.118899	0.99719	Onecut2	NA	Onecut2	Dcc,Alpk2,Mcc,Spink7,Spink10,Wdr7,1700091E21Rik	reverse	forward	forward,reverse
2043	chr18	64445959	64449722	nochange	novel	-0.585389	0.746851	Fech	NA	Fech	NA	forward	forward	forward
2044	chr18	64848162	64848609	nochange	novel	-0.170761	0.994991	Nedd4l	NA	Nedd4l	Commd10,Col14a1,Apcdd1,Onecut2,Nedd4l,Serpini1,Zfp532,Setbp1,Psip1,Atp8a2,Camk2a,Atp8b1,Banp,Heatr3,Fbn2,Grp	forward	forward	forward
2045	chr18	65241180	65243299	nochange	novel	1.59274	0.215587	Malt1	NA	NA	NA	forward	forward	forward
2046	chr18	66035771	66036253	nochange	novel	0.620792	0.885632	Lman1	NA	NA	NA	forward	forward	forward
2047	chr18	66355604	66356139	nochange	novel	-0.201254	0.994991	Lman1	NA	NA	Dip2c,Cplx4,Gnal,2210414B05Rik	reverse	reverse	reverse
2048	chr18	6663668	6669219	nochange	novel	0.330182	0.88268	Rab18	NA	NA	Fam69a	forward	forward	forward
2049	chr18	6714420	6714757	nochange	novel	-0.168919	0.996926	Rab18	NA	NA	Lama3,Fam190a,Osbpl10,Slit3,Kcnq5,Cdh2,Kctd16,Cd226,Nanos1,1700067G17Rik	reverse	reverse	reverse
205	chr1	21320763	21329185	nochange	novel	-0.388348	0.718571	Gsta3	NA;NA	NA	Mgat5,Psmb1,Gm6602,Fhl2,Samd4b,Gmfg,Rabgap1l,Khdc1b,Kcnq5,Prss40,Cfc1,Rims1,Gm3646,Klrb1f,Nphs2,Tdrd5,Tbx2,Gsta3,Tmeff2,Rgs6,Prkag3,Dnm3,Ralgps2,Efcab2,Bzw1	forward	forward	forward
2050	chr18	67610644	67611101	nochange	novel	0.303421	0.994991	Psmg2	NA	Psmg2	NA	forward	forward	forward
2051	chr18	67745179	67747013	nochange	novel	0.315266	0.993768	Seh1l	NA	Seh1l	Sec63,Ptpn2,D18Ertd653e,Ccdc21,Enpp1,Malt1,Hormad2,Greb1l,Mcc,3110082I17Rik,Gpr146,D830046C22Rik,Arhgap26,Spink13,Spink10,2010010A06Rik,Farsb,Pias2	forward	forward	forward
2052	chr18	67757910	67766899	nochange	novel	0.136352	0.985683	Seh1l	NA;NA	Seh1l	NA	forward	forward	forward
2053	chr18	68691127	68692432	nochange	novel	0.102769	0.994991	Rnmt	NA	NA	Myoz3,Prox1,Tcf4,1700120E14Rik,Myo5b,Mnat1,Spink10,4930546C10Rik,Slc14a2,Ankib1	reverse	reverse	reverse
2054	chr18	69120432	69120887	nochange	novel	0.129589	0.996926	Tcf4	NA	NA	Ncl,C130036L24Rik,Rnf144a,Greb1l,Nphp3	reverse	reverse	reverse
2055	chr18	69897820	69898190	nochange	novel	-0.18579	0.996926	Tcf4	NA	NA	Tbc1d4,Ccdc68	forward	forward	forward
2056	chr18	70544125	70547037	nochange	novel	-0.0781331	0.99719	Mbd2	NA	Mbd2	Mbd2,Plxna4,Dleu2,Ank,Mppe1,Stard6,Poli,Rttn,Gnal,Nedd4l,Zdhhc20,Lgals2,Cdc42ep1,Prelid2,Commd10,Fbxo38	forward	forward	forward
2057	chr18	73291641	73292009	nochange	novel	0.277918	0.984013	Mex3c	NA	NA	Mipol1,Dcc,Sntg1,Myo5b	reverse	reverse	reverse
2058	chr18	73339344	73339665	nochange	novel	-0.567102	0.517371	Mex3c	NA	NA	Nedd4l,Eml6,Dtna,Rit2,Gm5095,Isoc1,Wdr7	reverse	reverse	reverse
2059	chr18	7345213	7345965	nochange	novel	-0.557532	0.58422	Wac	NA	NA	NA	forward	forward	forward
206	chr1	23187382	23189307	nochange	novel	0.574824	0.766256	Ogfrl1	NA	NA	Kcnq5,1700123I01Rik,Rims1,2310005E17Rik,Satb2,Cntln,Pkhd1,Bai3,4933415F23Rik,Pard3b	forward	reverse	forward,reverse
2060	chr18	73533183	73534156	nochange	novel	0.0321568	0.99774	Mex3c	NA	Mex3c	Mex3c,Amt,Nicn1,Erbb4,Wdr33,Zmat2,Hars2,Hars,Sh3rf2,Dcc,Mro,Thoc1,Sc4mol,Klhl2,Taco1,Rn45s,E130114P18Rik,Nfia	forward	forward	forward
2061	chr18	73762392	73763527	nochange	novel	0.087755	0.99719	Elac1	NA	Elac1	NA	forward	forward	forward
2062	chr18	74094820	74116111	nochange	novel	0.191659	0.930977	Cxxc1	NA	NA	Mapk4,Spna1,Nrg2,D730045A05Rik,Cth,Ppp2r2b,Slc14a2,Myo5b,Zbtb7c,Pias2,Ccdc68,Sfswap,Mex3c,Elac1,Dym,Bpifb1,Dnahc2,Map3k1,Dsc3,Galnt7,Slc16a12,Ctif	reverse	reverse	reverse
2063	chr18	75341660	75343241	nochange	known	0.124826	0.996926	Smad7	NA	Smad7	Itpkb,Ctif,Slc35b2,Nfkbie,Dym,Zyg11a,Invs,AW554918,Smad7,Spry4,Nfatc1,Ncaph,Xpa,Tnip2,Gm15441,Txnip,Utp3,Chd6,Zfp157,Mir3471-1,Ptprm,Cept1,Dram2,Mrpl12,Hgs,F730035M05Rik,Pygl,Ndufa7,Rps28,Ssna1,Anapc2,Vps13a,2410006H16Rik,Pias2,Fads2,Bach1,Nrf1,Abi1,Wrap53,Trp53,Ankhd1,Ppia,Hey1,Hist4h4,Hist1h1c,Sfi1,Clta,Srsf9,Atp1a1,Hhat,Lin7c,Tmem79,Smg5,Gfpt2,Birc2,Ncapg,Aurkaip1,Abcc5,Spna1,C1s,Cdc23,Gramd3,…	forward	forward	forward
2064	chr18	76661990	76666280	nochange	novel	-0.0922577	0.996926	Ier3ip1	NA;NA	NA	4930534B04Rik,Necab1,Ccbe1,Slc9a1,Commd10,Zbtb7c,Loxhd1,Hdhd2,Cbln4	forward	reverse	forward,reverse
2065	chr18	7692820	7694399	nochange	novel	0.386894	0.921942	Wac	NA	NA	Ryr2,Mpp7,Plac8l1,Lars,Impa2,Fam38b,Hadh,Oas1f,1810009A15Rik,5730408K05Rik,Ccnd3,Immt,Tmem107,Kcnk5,Izumo2,1110002B05Rik,Mob1b,Gpatch3,Prrc2b,Faf1,Oxsr1,Ppia,Ptms	reverse	reverse	reverse
2066	chr18	7779981	7781375	nochange	novel	0.421441	0.993996	Wac	NA	NA	Zeb1,Armc4,Dtna,Mpp7,Rnf165,Ccny,4921524L21Rik	forward	forward	forward
2067	chr18	7835100	7835684	nochange	novel	-0.11976	0.99774	Wac	NA	Wac	Mpp7,Fbn2,Wac,Sfi1,Atp8b3,Mtpap,Pgm2,Armc4,B4galt6,Gm19466,Prrg4,Inpp5b	forward	reverse	forward,reverse
2068	chr18	79979107	79980098	nochange	novel	0.0276819	0.999492	Adnp2	NA	NA	Pcdha4-g	reverse	forward	forward,reverse
2069	chr18	80160560	80161427	nochange	novel	0.629136	0.820171	Adnp2	NA	Adnp2,Rbfa,Txnl4a	Adnp2,Mrps21,C920021L13Rik,Gm129,Nuak2,Scap,1810048J11Rik,Ammecr1l,Ctif,Dus2l,Dok6	reverse	reverse	reverse
207	chr1	23316300	23322355	nochange	novel	-0.539912	0.667687	Ogfrl1	NA	Ogfrl1	B3gat2,Vcan,A830018L16Rik,Col9a1,2610307P16Rik,Plcl1	reverse	reverse	reverse
2070	chr18	80554414	80556386	nochange	known	-0.493234	0.885632	Nfatc1	NA	NA	Cenpe,Fam13b,Nfatc1,Wdr67,Lypd6b,Lax1,Angel2,Ptprn2,5033411D12Rik,Gart,Kcng2,Maml3,Atp9b,Ctif	forward	forward	forward
2071	chr18	81182406	81182692	nochange	novel	0.757019	0.526021	Atp9b	NA	NA	Pik3c3,1700091E21Rik,Rnmt,4933403F05Rik,Atp9b,Mctp1,Pqlc1,Ctdp1,Olfr1389,Chrm3,Prkca	forward	forward	forward
2072	chr18	81213713	81214062	nochange	novel	-0.602033	0.54831	Atp9b	NA	NA	1810008A18Rik,Loxhd1,Atp9b,Rbm20,Thoc1,Hes3,Icmt	reverse	reverse	reverse
2073	chr18	81356250	81356753	nochange	novel	-0.497457	0.938624	Atp9b	NA	NA	Pde4d,Abcc4,Gsdmd,Mdga1,Zzef1,Cyb5d2,Acaca,Vps13c,Arhgap26	forward	forward	forward
2074	chr18	82338257	82339892	nochange	novel	-0.093291	0.996926	Zfp236	NA	NA	Il1rap,Zfp521	reverse	reverse	reverse
2075	chr18	82695775	82699537	nochange	novel	-0.575419	0.0925545	Zfp236	NA	NA	2700046A07Rik,Zfp516,Cyb5	reverse	reverse	reverse
2076	chr18	82716717	82717907	nochange	novel	-0.441737	0.984013	Zfp236	NA	NA	4933403F05Rik,Atp9b,Zfp236,Tshz1,Ttc39c,Cep192,Kcnip4,Mir5112,Fam69c,Ybx1	forward	forward	forward
2077	chr18	82811949	82813441	nochange	known	0.668242	0.781576	Zfp516	NA	NA	Zfp516,Grik4,Smad4,Elac1,Zfp236,Ndc80,Mib1,Mir133a-1,Mir1a-2,Aldh7a1,Cep76,Psmg2,Smad2,Zfp964,Mbd2,Ctif,Inpp4b,Nr3c1,Me2,Wdr7,Pdpn,Nudt4,Tnrc6c,Vsig10	forward	forward	forward
2078	chr18	82855520	82856922	nochange	novel	-0.553398	0.850255	Zfp516	NA	NA	Gm15915,Ntn4,5430421N21Rik,Il17b,Pcyox1l,Sec11c,Ctif,Zfp407,Gucy1a2,Grpel2,1500015A07Rik,Afap1l1,Zfp516,4930592I03Rik,Dis3l2,Ccdc85b,Hmgcr,Hjurp,Tasp1,Yipf7,Map3k14	forward	forward	forward
2079	chr18	83785675	83786255	nochange	novel	1.07988	0.238242	Tshz1	NA	NA	Gm11062,Mrpl13,4930455D15Rik,1700120E14Rik,Myo5b,Zfp407,2810011L19Rik,Megf10	reverse	reverse	reverse
208	chr1	23410510	23411069	nochange	novel	0.358136	0.951853	Ogfrl1	NA	Ogfrl1	Fam135a,1110058L19Rik,Dst,B3gat2	forward	forward	forward
2080	chr18	84158733	84159209	nochange	novel	0.331546	0.952782	Zfp407	NA	NA	Cdh2,Mbp,Zfp407,Tshz1	forward	forward	forward
2081	chr18	84599738	84601236	nochange	novel	0.26089	0.969691	Cndp2	NA	NA	NA	forward	forward	forward
2082	chr18	84901987	84904216	nochange	novel	1.07142	0.214853	1700034H14Rik	NA	1700034H14Rik	NA	forward	forward	forward
2083	chr18	84905239	84911394	nochange	novel	0.488947	0.774612	1700034H14Rik	NA;NA	1700034H14Rik	Cradd,Fbxo15,Synpo,Xrn1,Cyb5,Tnpo3,Ica1,Otud7a,Ube2cbp,Zfp516,4930592I03Rik,4930402H24Rik,Dym,Ccdc11,Mbd1,Setbp1,Cd226,Dok6,Gga2	forward	forward	forward
2084	chr18	84915795	84917887	nochange	novel	0.158684	0.99719	1700034H14Rik	NA	1700034H14Rik	Cyb5,Tnpo3,Ica1,Otud7a,Ube2cbp,Zfp516,4930592I03Rik,Fbxo15,4930402H24Rik,Dym,Ccdc11,Mbd1,Setbp1,Cd226,Dok6,Gga2,Dtna,Lars,Napg,Mbd2,Tnni3k	reverse	reverse	reverse
2085	chr18	84921171	84922986	nochange	novel	-0.533992	0.916902	1700034H14Rik	NA	1700034H14Rik	Dtna,Lars,Napg,Mbd2,Tnni3k	reverse	reverse	reverse
2086	chr18	85248138	85248837	nochange	novel	1.25828	0.274877	1700034H14Rik	NA	NA	Prss22,Dsg4,Zfp407,Neto1,Skor2,Kctd16,Kcng2,4933407C03Rik,Rasa2	forward	forward	forward
2087	chr18	85697813	85698863	nochange	novel	0.385225	0.746445	1700034H14Rik	NA	NA	8030462N17Rik,Dok6,Hexb	forward	forward	forward
2088	chr18	86241027	86242682	nochange	novel	-0.292284	0.994991	1700034H14Rik	NA	NA	Luzp2,Dcc,Cndp1	forward	forward	forward
2089	chr18	8693125	8705078	nochange	novel	0.136405	0.994991	Fzd8	NA;NA;NA	NA	Rbfox1,Jakmip2,Dcc,Cd36,Cdh2,Reep5,Colec12	reverse	reverse	reverse
209	chr1	24106815	24108753	nochange	known	-0.434382	0.850255	Fam135a	NA	NA	Fam135a,Bai3	forward	forward	forward
2090	chr18	8719490	8720940	nochange	novel	-0.710837	0.781576	Fzd8	NA	NA	Dsc1,Greb1l,Colec12,Zfp521,Samd12	forward	forward	forward
2091	chr18	87656541	87656821	nochange	novel	-0.195378	0.994991	Socs6	NA	NA	NA	forward	forward	forward
2092	chr18	87756181	87758262	nochange	novel	0.780505	0.0114533	Socs6	NA	NA	Tcf4,Megf10,Chsy3,Foxp2	reverse	reverse	reverse
2093	chr18	8932219	8936743	nochange	novel	-0.120269	0.996926	Fzd8	NA;NA	NA	A930012L18Rik,Mcc,Fam38b,Pcdh10,Il16,Rbbp8,Gabbr2,Grin2b,Greb1l,Ranbp17,Gjd4,Arid5b,Celf4,Pcdha4-g,Colec12,Setbp1,Erbb4	reverse	reverse	reverse
2094	chr18	89835458	89840646	nochange	novel	0.27268	0.84509	Tmx3	NA;NA;NA	NA	Frk,Rgs7,Myt1l,Dcc,Dok6,Cdh2	reverse	reverse	reverse
2095	chr18	90578555	90580276	nochange	novel	-0.188253	0.968729	Tmx3	NA	NA	Xpr1,Mcc,Pias2,Cnot2,Csmd3,Col8a1,Ythdc2,Itga9,Hist1h1d,Dos,Drg1,Zmynd12,Ppcs,Ndrg3,Gnl1,Prr3,Ghitm,5830418K08Rik,Gpx4,Hist1h4f,Ube4a,Fndc8,Rad51l3,1700017B05Rik,Anln,Zfp280b,Tmx3,Btf3l4,Txndc12,Ier5l,Eed,Fubp1,Dnajb4,Kdm6b,Gabpb2,Bsg,Nrf1,Th1l,Fam117a,Nup93,C77080,Rab6a,Mrpl48,Wdsub1,4933433P14Rik,Atg2b,Mogs,Taf6,Cnpy4,Suv420h2,Hddc3	forward	forward	forward
2096	chr19	10102956	10105178	nochange	novel	0.511336	0.948061	Fads2	NA	Fads2	Cpsf7	forward	forward	forward
2097	chr19	10126003	10127652	nochange	novel	0.300198	0.994991	Fads1	NA	NA	Cd200r2,Ccdc86,Tjp2,Fads3,1700017D01Rik,Gnaq,Vps13a,Naaladl1,Snx15,Sac3d1,Slc22a26,Me3,Ngfr,Brf1,Rab3il1,Fads2,1810006K21Rik,Gm98,Fen1,Slc22a8,Nfat5,Cybasc3,Tmem138,Lpxn,9430018G01Rik,Tpk1,Fads1,Slc22a29,Tax1bp1,Ms4a8a,Olfr1440	forward	forward	forward
2098	chr19	10172190	10172802	nochange	novel	0.251738	0.994991	Fads1	NA	Fads1,1810006K21Rik,Gm98	Abtb2,Dennd4a	reverse	reverse	reverse
2099	chr19	11055274	11056609	nochange	novel	-0.231876	0.996926	AW112010	NA	AW112010	NA	forward	forward	forward
21	chr1	112014381	112014684	nochange	novel	-0.0849728	0.99784	Vps4b	NA	NA	Serpinb8,Thsd7b,Mark1,Cdh19,Ush2a,Rhag	forward	forward	forward
210	chr1	24611082	24616755	nochange	novel	-0.0855568	0.99638	Lmbrd1	NA	NA	Tns1,Col19a1,Bai3,Rims1,Pid1,Yap1,Slc40a1,Eya1,Dst,Il1r1,Khdrbs2,Sgpp2	forward	forward	forward
2100	chr19	12550655	12552019	nochange	novel	0.463607	0.98395	Gm4952	NA	Gm4952	A330040F15Rik,Fam111a,Mylk4,Olfr1440,U05342,LOC626410,Ppp1r32,Hoga1,Zfp618	forward	forward	forward
2101	chr19	14637699	14638185	nochange	novel	-0.0430684	0.999492	Tle4	NA	NA	Tle4,Gna14,Vps13a,Sorcs3	forward	forward	forward
2102	chr19	19255872	19256621	nochange	novel	-0.0932325	0.99719	D030056L22Rik	NA	NA	C030016D13Rik,D19Bwg1357e,Plce1	reverse	reverse	reverse
2103	chr19	21105543	21108243	nochange	novel	0.264106	0.978666	Zfand5	NA	NA	Gdpd1,Tmc1,Klf9,Lrp5,Slc26a5,Mtmr12,Pip5k1b,B930007M17Rik,Ccdc61,Hecw2,Sipa1l1,Zfand5,Gda	reverse	forward	forward,reverse
2104	chr19	21329663	21331199	nochange	novel	-0.212783	0.996926	Zfand5	NA	NA	Trpm3,Lhfp,AU016765,Prune2,Aldh1a7,Tmc1,Klf9,Prkg1,Fhod3,Gda,Palld,0610012H03Rik,Zfand5	reverse	forward	forward,reverse
2105	chr19	21941645	21943170	nochange	known	-0.253531	0.994991	Tmem2	NA	NA	Apba1,Cyp2c65,Arid3c,Clns1a,Tjp2,Ppapdc2,4430402I18Rik,Ccdc15,Trpm3,Znrf2	reverse	forward	forward,reverse
2106	chr19	23032679	23036477	nochange	novel	0.28563	0.920687	Klf9	NA;NA	NA	Trpm3,Tjp2,1700028P14Rik,Dmrt1,Smc5,D19Ertd386e,Crtac1	forward	reverse	forward,reverse
2107	chr19	23037354	23039830	nochange	novel	0.159928	0.996926	Klf9	NA	NA	Trpm3,1700028P14Rik,Dmrt1,Smc5,D19Ertd386e,Crtac1,Adam9,Tm2d2,BC048644,Slc7a5,Arhgdia,Zhx3,Kcnj6,Wdr7,Fads2,Pip5k1b,Chrm3,Ndufs4,Klf9,Ptprr,Mamdc2,Tll2	forward	forward	forward
2108	chr19	23055689	23076536	nochange	novel	-0.213326	0.885632	Klf9	NA;NA	NA	Kcnip1,Tmem2,Cnnm1,Trpm3,Klf9,Atrnl1,Rims1,Smc5,Mamdc2,Pip5k1b,Anxa6,1810019D21Rik,Esrp2,Snx19,Ppp2r5a,Rpl8,Il1rapl1,Eed,Hsp90b1,BC030307,Wbp2,Pknox2,Rdm1,Ints6,4931440J10Rik,Hyou1,Eef1g,Trpm6,Ptar1,Tbx2,Rfx3,Gldc,Prkg1,Poldip3,Rnu12,BC003266,Phactr3,Krt80,Nudcd1,Sorcs3,Senp5,Ubap2l,1500015L24Rik,Pax2,Olfr1497,Cyp2c68,Plce1,Pa2g4,Fxr1,Rab1,G3bp1,Cirbp,Snupn,Cntnap2,Cox16,Lsg1,Tmem18,Eri2,2610020H…	reverse	reverse	reverse
2109	chr19	23120448	23120993	nochange	novel	-0.107651	0.996926	Klf9	NA	Klf9	Trpm3,Cyp2c39,Shoc2,Qrfpr,Col1a2,Sfi1,Tle4,Klf9,Prkg1,Adam32,Slit3,Syt7,Pip5k1b,D19Ertd386e,Hpse2	reverse	reverse	reverse
211	chr1	24869282	24869604	nochange	novel	-0.147489	0.994991	Lmbrd1	NA	NA	A530098C11Rik,Fam135a,1110058L19Rik,Pkhd1,Zbtb7c,Cdh13,Sntg1,Sulf1,Erbb4	forward	forward	forward
2110	chr19	23485869	23487841	nochange	novel	0.283842	0.994991	Ptar1	NA	NA	Gm19303,Prkdc,Prune2,Trpm3,Tjp2	reverse	forward	forward,reverse
2111	chr19	23526062	23526505	nochange	novel	0.58035	0.830502	Ptar1	NA	NA	Rgs6,Trpm3,Mamdc2,Ptar1,Fam189a2,Vti1a,Slc2a9,Smc5,Acsl5	reverse	reverse	reverse
2112	chr19	24237164	24239304	nochange	novel	-0.727539	0.678149	Fxn	NA	Fxn	NA	forward	reverse	forward,reverse
2113	chr19	24875521	24876958	nochange	novel	-0.142965	0.996926	Cbwd1	NA	Cbwd1	Pip5k1b,Papss2,Pgm5,Crtac1,Klra17,Col19a1	reverse	reverse	reverse
2114	chr19	24907871	24908998	nochange	novel	-0.158899	0.996926	Cbwd1	NA	Cbwd1	NA	forward	forward	forward
2115	chr19	25706500	25707312	nochange	novel	0.857285	0.691173	Kank1	NA	NA	Ptprg,Tjp2,Prkg1,Itprip,Itpr2,Dach1,Dock8	forward	forward	forward
2116	chr19	26484919	26485523	nochange	novel	0.287692	0.959263	Smarca2	NA	NA	Prkg1,4931403E22Rik,Smarca2,Melk,Trpm6	forward	forward	forward
2117	chr19	27023904	27024187	nochange	novel	-0.596171	0.827902	D19Bwg1357e	NA	NA	Kcnv2,Gldc,Asah2,Atrnl1,Slc22a27,Mdfic,Kank1,Vldlr,Rfx3,Prkg1,Tcn2,Slc35e4,Ctla2b,Tpbpb,Dmrt1,E030003E18Rik,C730002L08Rik,Dock8	forward	forward	forward
2118	chr19	28143235	28143798	nochange	novel	0.771333	0.774612	C030016D13Rik	NA	NA	Rfx3,Tcf4,Smarca2,Glis3,Gfra1,Anks1	reverse	forward	forward,reverse
2119	chr19	29229454	29230021	up	novel	1.67581	0.0475863	Jak2	NA	Jak2	Rapgef1,Abcc3,Tcea1,Tjp2,Jak2,Ifit2,F10,Pgm5,C030046E11Rik,Cyp2c44,Ctnnal1,BC026590,Ikbkap,Cbwd1,Pdcd1lg2,Tcf7l2	forward	forward	forward
212	chr1	25014898	25020087	nochange	novel	0.0194758	0.999492	Lmbrd1	NA;NA	NA	Col19a1,Cdh7,Bai3,Abca12,Thsd7b,Col9a1	reverse	reverse	reverse
2120	chr19	29660393	29660995	nochange	novel	0.189175	0.996926	Ermp1	NA	Ermp1	Pole2,Hells,Rbm20,D19Ertd737e,Tmco7,Btrc,Atrnl1,Cab39l,C030046E11Rik,Ranbp6,9930021J03Rik,Mbl2,Fas	reverse	reverse	reverse
2121	chr19	29675881	29677796	nochange	novel	0.221417	0.996926	9930021J03Rik	NA	9930021J03Rik	Ermp1,Ranbp6,Nedd4l,Cep192,Rcl1,Uhrf2,Sgms1,Add3,Wdr33,Tshz1,Zadh2,Olfr1419,Ppapdc2,4430402I18Rik,A930007I19Rik,Gldc,Olfr1497,Zfp280c,Barx2,Ms4a4b,1700018L02Rik,Ak3,Pdcd1lg2,Habp2,Ppp6r3,Gkn1	forward	forward	forward
2122	chr19	29822851	29824983	nochange	novel	0.20461	0.996926	Ranbp6	NA	Ranbp6	Uhrf2,Rabgap1,Rbms1,Zfp746,Pcsk5,D930032P07Rik,Ranbp6,9930021J03Rik,Sgms1	forward	forward	forward
2123	chr19	30194106	30195744	nochange	novel	-0.251851	0.994991	Mbl2	NA	Mbl2	Pip5k1b,Pdcd1lg2,Ermp1,Papss2	reverse	reverse	reverse
2124	chr19	30201623	30203147	nochange	novel	-0.144974	0.996926	Mbl2	NA	Mbl2	Pip5k1b,Pdcd1lg2,Ermp1,Papss2,Gldc,Htr7,Cyp2c29	forward	forward	forward
2125	chr19	30225569	30226392	nochange	novel	-0.184092	0.959263	Mbl2	NA	Mbl2	Mbl2	forward	forward	forward
2126	chr19	30290213	30290496	nochange	novel	0.0250621	0.999492	Mbl2	NA	NA	Rp1,Slc16a12,Tm9sf3,Tle4,A1cf,Dkk1,2310046A06Rik,Pcsk5,Prune2,Glis3	forward	forward	forward
2127	chr19	30503300	30503883	up	novel	1.64101	0.0468013	Prkg1	NA	NA	Prkg1,4933432G23Rik,D930032P07Rik	forward	forward	forward
2128	chr19	3082645	3089990	nochange	novel	0.309362	0.841977	Ighmbp2	NA;NA	NA	NA	reverse	reverse	reverse
2129	chr19	3090521	3093719	nochange	novel	0.594349	0.872993	Ighmbp2	NA	NA	NA	reverse	reverse	reverse
213	chr1	25951437	25952327	nochange	novel	0.452045	0.931298	Lmbrd1	NA	NA	Hecw1,9430031J16Rik,Cdk14,Rspo3,Cntnap5b,Gabra1,Col19a1,Dennd1a,St18,Rims1	reverse	reverse	reverse
2130	chr19	3135901	3136636	nochange	novel	0.157582	0.996926	Ighmbp2	NA	NA	NA	forward	forward	forward
2131	chr19	32107337	32108429	nochange	novel	-0.207253	0.994991	Sgms1	NA	Sgms1	NA	reverse	forward	forward,reverse
2132	chr19	3222833	3228791	nochange	novel	0.415409	0.820171	Ighmbp2	NA;NA	Ighmbp2	NA	forward	forward	forward
2133	chr19	32463859	32466870	nochange	novel	0.342762	0.959409	Minpp1	NA	Minpp1	Sgms1,Papss2,Pten,Znrf3,Xpo4,Polr2k	forward	forward	forward
2134	chr19	32475041	32477163	nochange	novel	0.0275748	0.999492	Minpp1	NA	Minpp1	Prkg1,Asah2,St18,Minpp1	forward	forward	forward
2135	chr19	32542050	32573141	up	novel	1.41775	1.75089e-09	Papss2	NA	Papss2	Prkg1,Minpp1,Ifit2,Shoc2,Bbip1,Mapt,Gm6642,Ppm1d,Chst9,Papss2,Atad1,Myof,Pten,Asah2,Rnls,Ankrd22,Lipm,Btrc,Ranbp6,9930021J03Rik,Spnb3,Sgms1,Slc16a12,Arhgap5,Iqch,Pcx,R3hdm1,Ubxn4,Il33,Nkain2,Add3,Lrp5,Ikbkap,Btbd9,Sipa1l3	reverse	reverse	reverse
2136	chr19	32905477	32906580	nochange	novel	-0.767722	0.855307	Pten	NA	NA	Fam71b,Ubac2,Gpr183,Sgms1,Atad1,Pten,Fas,Sh3pxd2a,Slc22a5,Il33,Arid1a,Gfpt1,Usp3,Sec31b	forward	forward	forward
2137	chr19	32959749	33008752	nochange	novel	-0.152148	0.964317	Pten	NA;NA	NA	Foxi1,Celf2,Nutf2,Edc4,Prkg1,Sgms1,Pten,Pla2g16,Myo1d,Osbpl11,AW555464,Brp44,Dcaf6,Eif4a2,Ptpn2,Atad1,Rnls,1700010I14Rik,Pfkfb3,Senp5,Exoc6,Pkd2l1,Ttc7b,Arid2,Gnaq,Slc18a2,Pdzd8,Stambpl1,Btaf1,Myof,Srpk2,Prkca,Fam82b,Cpne3,Nsg2,Rap1gds1,C030046E11Rik,A930007I19Rik,Il5,Kif26a,Olfr1420,Nhlrc2,1700020N01Rik,Tgm1,Olfr257,Zwint,Kdm3b,Reep2,Ptprk,Fam113b,Jak2,Slc16a12,Ppp6r3,Fam78a,Gm16039,Eif3a,A13001…	reverse	reverse	reverse
2138	chr19	33092483	33102858	nochange	novel	0.1029	0.99638	Pten	NA;NA	NA	Obscn,Atp8a2,Mamdc2,Gpr107,Oaz1,Cap2,Nfe2l3,Ptk2b,Pten,Kif20b,Smad6,Ppara,2210021J22Rik,D19Bwg1357e,Rnls,Gm10432,Nln,Siah3,Pdcd1lg2,Mak16	forward	forward	forward
2139	chr19	33116851	33117308	nochange	novel	0.0260498	0.999492	Pten	NA	NA	NA	forward	forward	forward
214	chr1	26352315	26354433	nochange	novel	-0.25243	0.996926	Lmbrd1	NA	NA	Pcdha4-g	reverse	forward	forward,reverse
2140	chr19	33953835	33954491	nochange	novel	0.18737	0.994991	Fas	NA	NA	NA	reverse	reverse	reverse
2141	chr19	34756144	34758238	nochange	novel	0.561553	0.88268	Pank1	NA	NA	Lipa,AU021034,Nusap1,Ralgapa1,Slc16a12,Frmd6,4930526L06Rik,Fas,Ifit1,Pank1,Fam53c,Kdm3b,Psat1,Acta2,Stambpl1,Kif20b,Hells,Glis3,2010002M12Rik,Ankrd1,Pik3cd	forward	forward	forward
2142	chr19	35888727	35889887	nochange	novel	0.988567	0.211626	Pcgf5	NA	NA	NA	reverse	reverse	reverse
2143	chr19	36347112	36350580	nochange	novel	0.0811645	0.996926	Pcgf5	NA;NA	Pcgf5	Fam49a,Rpp30,A330032B11Rik,Cpeb3,Nceh1,Cblc,Stmn1	forward	forward	forward
2144	chr19	36704313	36706782	nochange	novel	-0.359332	0.931298	Ppp1r3c	NA	Ppp1r3c	Prune2,Htr7,Pi4k2a,Morn4,Cdh23,Glyat,Gm4952,1810009J06Rik,4930405D11Rik,1500017E21Rik,Ppp1r3c,Tnks2,Mbip	forward	forward	forward
2145	chr19	36758050	36801660	nochange	novel	-0.104504	0.994991	Ppp1r3c	NA;NA	Ppp1r3c,Tnks2	Serpinb8,Hells,4430402I18Rik,Ppapdc2,A330032B11Rik,Cpeb3,Il33,Ide,Atrnl1,Slc41a2,Fam189a2,1500017E21Rik,Scfd2,Hectd2,Nrap,Casp7,Ngfr,Pcgf5,Myof,Cnnm1,Ano9,Sigirr,Cryba4,Crybb1,Tnks2,Plce1,Kank1,Dagla,Gm98,9930021J03Rik,Hpse2,Rpp30,Cox15,Entpd7,4930506M07Rik,Ppp1r3c,Btaf1,Sycp1-ps1,Apba1,Trpm3,Cyp2c69,Strbp,Rnls,Slc16a12,Cyp26c1,Cyp26a1,Arhgap19	forward	forward	forward
2146	chr19	36807888	36809884	nochange	novel	0.00420337	0.999492	Tnks2	NA	Tnks2	Ppp1r3c,Mical3,Tmem216,Rpp30,Tnks2,A330032B11Rik,Cpeb3,Sorcs3,1500017E21Rik,Hectd2,Kcnip2,Tcirg1,Chka	forward	forward	forward
2147	chr19	37500764	37503102	nochange	novel	-0.744005	0.774612	Exoc6	NA	Exoc6	Erlin1,Mtor,Ccr2,2410017I17Rik,Cpeb3,Csde1,Nras,Hhex,Mycbp2,Slc44a4,Ehmt2,Cpt1a,Ide,Exoc6,Gfra1,Adora3,Syt7,Btaf1	forward	forward	forward
2148	chr19	37866025	37868473	nochange	novel	0.842922	0.517159	Cyp26a1	NA	NA	Smarca2,4931403E22Rik,Serpinb6d,Rftn1,Olfr1440,Glyat,Cep55,Pde6c,Ckap5,5730455O13Rik,Cyp26a1,Wdr96,Prune2,Glis3,Btaf1,A330032B11Rik,Cpeb3,Myof,Noc3l,Casp7,Lrrc8d,Npffr2,D630037F22Rik,Micu1,Hpse2,Grk5,Gda,Tm9sf3,Ccdc109a,Ttll5,Tgfb3,Lpxn,U05342,Ide,Sergef	forward	forward	forward
2149	chr19	38357666	38373600	nochange	novel	0.350277	0.648325	Tmem20	NA	Tmem20	Hivep2,Cpeb3,Lgi1,Tm9sf3,9930023K05Rik,Kdelr1,5730455O13Rik,Pde6c,Noc3l,Emx2os,Wnt7b,Hells,AA387883,Mex3a,Mir1905,Rab25,Fam76b,Fam134b,Gnaq,Myof,Vti1a,Crtac1,Il2ra	forward	forward	forward
215	chr1	26906454	26907282	nochange	novel	0.931083	0.785114	Lmbrd1	NA	NA	Cntnap5b,Col5a2,Prex2,Cybb,Nedd9,Wdr64,Kcnc4,Satb2	reverse	reverse	reverse
2150	chr19	38377126	38380572	nochange	novel	-0.466777	0.238242	Tmem20	NA	Tmem20	Moxd1,4930447C04Rik,Rfx3,Lgi1	reverse	reverse	reverse
2151	chr19	3843932	3846789	nochange	novel	0.384401	0.952782	Chka	NA	Chka,Tcirg1	Rnf157,Hspa4,Chka,Ndufs8,Aldh3b1,Rbm4,Rbm14,Nhsl2,Rere,Nudt8,Doc2g,Tbx10,Slc22a4,Slc7a7,Aldh3b2,Ndufv1,Lphn3	forward	forward	forward
2152	chr19	38480721	38483797	nochange	novel	-0.774426	0.696248	Tmem20	NA	NA	1500015L24Rik,Pgm5,Lgi1,Plce1,O3far1,Npnt	forward	reverse	forward,reverse
2153	chr19	38486669	38488326	nochange	novel	-0.684887	0.921942	Tmem20	NA	NA	NA	forward	reverse	forward,reverse
2154	chr19	38990530	38991620	nochange	novel	0.46891	0.766256	Tbc1d12	NA	NA	NA	forward	forward	forward
2155	chr19	38997777	38999361	nochange	novel	-0.599711	0.841977	Tbc1d12	NA	NA	NA	reverse	forward	forward,reverse
2156	chr19	39367637	39371561	nochange	novel	1.71723	0.140988	Cyp2c38	NA	Cyp2c38	NA	forward	forward	forward
2157	chr19	39680239	39682259	nochange	novel	-1.05908	0.762145	Cyp2c68	NA	Cyp2c68	NA	forward	forward	forward
2158	chr19	40621671	40625083	nochange	novel	0.460671	0.718571	Entpd1	NA	Entpd1	Lpin1,Sorbs1,Tctn3,Golga7b,Atrnl1,Rabgap1,Tkt,Entpd1,Arhgap19,Cml2,Mag,Chd2,Hectd2,Aldh18a1,Ttc7,Gnaq,Dock8,Tnip3	reverse	reverse	reverse
2159	chr19	40639328	40639911	nochange	novel	-0.105024	0.99719	Entpd1	NA	Entpd1	Stau2,Ermp1,Slc25a28,BC037704,Sfr1,Manba	reverse	reverse	reverse
216	chr1	27260784	27261122	nochange	novel	0.239936	0.994991	Lmbrd1	NA	NA	Ugcg,Pth2r	forward	forward	forward
2160	chr19	4066336	4070117	nochange	novel	0.246961	0.882131	BC021614	NA	Gstp1,Gstp2,BC021614,Cdk2ap2,Aip	Lrp5,Chka,Aldh3b2,Doc2g,Ndufv1,Cabp2,Cdk2ap2,Kdm2a,Gimap6,Gnb2,Gstp1,BC021614,Eml6,Suv420h1,Pitpnm1,Clcf1,Aoah,Gstp2,P2ry1,Ahnak,Tnrc6b,Pglyrp2,Ldb1,Rere,Ctnna1	reverse	reverse	reverse
2161	chr19	4078167	4078757	nochange	novel	-0.169078	0.950791	Cdk2ap2	NA	Gstp1,Gstp2,BC021614,Cdk2ap2,Aip,Tmem134	NA	forward	forward	forward
2162	chr19	41473807	41475406	nochange	known	-0.133858	0.996926	Lcor	NA	NA	Suz12,Cd47,Uhrf2,Pik3ap1,Slit1,Crtac1,Blnk,Btrc,Mob2,Golga3,Sema3g,Tll2,Mxi1,Gbgt1,Fam162a,Ccdc58,Wdr33,Pcgf6,Sec31b,Arhgap15,Tctn3,Ssbp3,Exoc6,Tm9sf3,Cnnm2,Arhgap19,Fam125b	forward	forward	forward
2163	chr19	42509662	42511898	nochange	novel	0.350417	0.897294	D19Ertd386e	NA	D19Ertd386e	Kalrn,Zfyve27,Crtac1,D19Ertd386e,Gm17019,Rheb	forward	forward	forward
2164	chr19	42689623	42691612	nochange	novel	0.256583	0.994991	Pyroxd2	NA	Pyroxd2	Prkg1,Entpd1,Jak2,Plce1,Mlana,Cpn1,Olfr1418,Hpse2,Uox,Agbl3,Cpxm2,Gldc,Kalrn,Trpm6	reverse	forward	forward,reverse
2165	chr19	43998013	44000988	nochange	novel	-0.116477	0.996926	Cyp2c44	NA	Cpn1,Cyp2c44,Erlin1	NA	forward	forward	forward
2166	chr19	44457249	44459213	nochange	novel	0.0709279	0.999492	Sec31b	NA	NA	Hpse2,9130011E15Rik,Minos1,4931403E22Rik,Smarca2,Scd3,2310067B10Rik,Slc1a2,Rbm20,Dfna5,Card14,Enthd1,Hif1an,Cacna2d2,Pax2,Scd4,Sec31b,Peli3,Trpm3,Ptk2,Crtac1,Mir3085,Tdrd3,Cdh12,Syt7,Fam178a,Dpcd,Met	forward	forward	forward
2167	chr19	45310507	45311467	nochange	novel	0.276946	0.996926	Btrc	NA	NA	Htr7,Btrc,Nudt22,Trpt1,Fermt3,Tlx1	reverse	forward	forward,reverse
2168	chr19	46048281	46050068	nochange	novel	-0.110225	0.996926	Pprc1	NA	Hps6,Ldb1,Pprc1,Nolc1	NA	reverse	reverse	reverse
2169	chr19	46109690	46110884	nochange	novel	0.0438266	0.999492	Elovl3	NA	Nolc1,Elovl3,Gbf1	NA	reverse	reverse	reverse
217	chr1	27689766	27690309	nochange	novel	-0.406865	0.88436	Lmbrd1	NA	NA	Cntnap5a,Thsd7b,Vwc2l,Ccdc93	forward	forward	forward
2170	chr19	46124194	46125681	nochange	novel	-0.679091	0.88268	Elovl3	NA	Nolc1,Elovl3,Gbf1	NA	reverse	forward	forward,reverse
2171	chr19	47062750	47065316	nochange	novel	0.525363	0.706196	Taf5	NA	Pcgf6,Taf5,Usmg5,Pdcd11	NA	forward	forward	forward
2172	chr19	48873208	48873588	nochange	novel	-0.365046	0.921942	Gsto1	NA	NA	NA	reverse	reverse	reverse
2173	chr19	50030047	50030970	nochange	novel	-0.0366098	0.999492	Gsto1	NA	NA	Crtac1,Sorcs3,Tec	forward	forward	forward
2174	chr19	51141885	51142897	nochange	novel	0.1147	0.994991	Xpnpep1	NA	NA	NA	forward	forward	forward
2175	chr19	52977733	52984860	nochange	novel	0.127318	0.996926	Xpnpep1	NA	Xpnpep1	NA	forward	forward	forward
2176	chr19	53043682	53043989	nochange	novel	0.0574524	0.99719	Xpnpep1	NA	NA	NA	reverse	reverse	reverse
2177	chr19	53562058	53562355	nochange	novel	0.0408597	0.999492	Smc3	NA	Smc3	NA	forward	reverse	forward,reverse
2178	chr19	53588019	53589099	nochange	novel	0.0266307	0.999492	Smc3	NA	Smc3	Cd6,Gnaq,Smndc1,Pcsk5,Smc3,Pdcd4,Bbip1	forward	forward	forward
2179	chr19	54185545	54185973	nochange	novel	1.01033	0.538351	Shoc2	NA	NA	Tmbim4,Kank1,Sorcs1,Acadm,Plce1	reverse	reverse	reverse
218	chr1	27899463	27908597	nochange	novel	0.188818	0.954585	Phf3	NA	NA	Rims1,Acn9,2310046A06Rik,Adamtsl1,Ppfibp1,Kcnb2,Pkhd1,Col9a1,L3mbtl4,Zfp521,Sik2,A830018L16Rik	reverse	reverse	reverse
2180	chr19	54198140	54201091	nochange	novel	0.717692	0.426716	Shoc2	NA	NA	Xpnpep1,Rbm20,Pgm5,Fhit,Sufu,Apba1,1700011F14Rik,Eepd1,Myof,Pdcd4,Lhfp	forward	forward	forward
2181	chr19	54796791	54797591	nochange	novel	1.00992	0.601443	Gpam	NA	NA	NA	forward	forward	forward
2182	chr19	55169534	55170983	nochange	novel	-0.153256	0.996926	Acsl5	NA	NA	Rbm20,Exoc4,Parp16	forward	forward	forward
2183	chr19	56257944	56279892	nochange	novel	-0.0648754	0.99719	Habp2	NA	Habp2	Vti1a,Habp2,Gfra1,Pnliprp1,Add3,Vwa2,Dclre1a,1700018A14Rik,Trim36,Tdrd1,Kcnk18,Stau2,Acsl5,Tubgcp5,Trpd52l3,Casp7,Mir3086,4930552P12Rik,Atrnl1,Sh2d4a,Hells,Nrap,Kank1,Afap1l2,Sdk1,Rps24,Lgr5,Dagla,Pank1,Ablim1,4833412C05Rik,Xdh,Sorcs3,L1td1,Inadl,D19Ertd737e,Odz4,Csrnp1	forward	forward	forward
2184	chr19	56747332	56748719	nochange	novel	0.0419438	0.999492	A630007B06Rik	NA	A630007B06Rik	NA	forward	reverse	forward,reverse
2185	chr19	56821143	56822569	nochange	novel	-0.471899	0.766256	A630007B06Rik	NA	A630007B06Rik	Qsox1,Tex14,Slc29a1,Gm7325,2410006H16Rik,Klf6,1110038B12Rik,Tenc1,Zfhx2,Mlx,Zfp871,Rabggta,Pcbp2,Atxn7l3,Ing1,Rab4b,Akap11,Fermt2,Hist2h2bb	forward	forward	forward
2186	chr19	57229753	57230800	nochange	novel	-0.981059	0.606307	4930449E18Rik	NA	4930449E18Rik	Adamts12,Arhgap19,Mapkap1,C1qtnf3,Vwa2,Afap1l2,Trub1,Cerkl,Prkce,Vti1a,Fam160b1,Ablim1,1700028P14Rik,Adrb1,Atrnl1	forward	reverse	forward,reverse
2187	chr19	57248863	57252118	nochange	novel	-0.405989	0.921942	4930449E18Rik	NA	4930449E18Rik	Afap1l2,Vwa2,4930449E18Rik,Hcrtr2,Gnaq,Exoc6,Vti1a,9930023K05Rik,Sytl2,Ablim1,B230217O12Rik,Fam160b1,Grk5,Tbc1d10c,Carns1,1700019G24Rik,Dync1i1,Csgalnact1	reverse	forward	forward,reverse
2188	chr19	57311509	57315412	nochange	novel	1.1075	0.214029	B230217O12Rik	NA	4930449E18Rik,B230217O12Rik,Fam160b1	NA	forward	forward	forward
2189	chr19	57320273	57321548	nochange	novel	-0.220137	0.996926	B230217O12Rik	NA	4930449E18Rik,B230217O12Rik,Fam160b1	NA	reverse	reverse	reverse
219	chr1	28674516	28674802	nochange	novel	0.222675	0.947338	Phf3	NA	NA	4931428L18Rik,Pard3b,Oprk1	forward	forward	forward
2190	chr19	57411095	57413623	nochange	novel	0.274025	0.994991	Trub1	NA	Trub1	Pde4d,Dock3,Pten,Ablim1,Tm9sf3,Fam160b1,B230217O12Rik,Trub1,Tle4,Lpp,1110054M08Rik	reverse	reverse	reverse
2191	chr19	57417731	57419917	nochange	novel	0.293674	0.98147	Trub1	NA	Trub1	Pde4d,Dock3,Pten,Ablim1,Tm9sf3,Fam160b1,B230217O12Rik,Trub1,Pik3ap1,Ina,Nt5c2,Shoc2,Nrap,Exoc6b,Gfra1,Smtn,Slc30a6,Kctd2,Atp5h,Lrp1,Atrnl1,Ccdc88c,Vwce,Prkg1,Nhlrc2,Eno4,Zfand2a,1810049H13Rik,Ccdc137,Tmem2,Cdk12,Abcf2	reverse	reverse	reverse
2192	chr19	57536840	57538421	nochange	novel	0.114888	0.996926	Atrnl1	NA	NA	NA	forward	forward	forward
2193	chr19	57545627	57547536	nochange	novel	-0.645185	0.710175	Atrnl1	NA	NA	Zfp521,Pcsk5,4930552P12Rik,Iqcj-schip1	forward	forward	forward
2194	chr19	5808952	5811115	nochange	known	0.0595161	0.99784	Malat1	NA	Malat1,Neat1,Frmd8	Men1,Sowaha,Ltbp3,Neat1,Frmd8,Slc25a45,Tigd3,Dpf2,Rtn3,Gdf5,Dnajc13,Kank2,Scamp2,Mpi,Map3k8,Gm10033,Adrb2,Cir1,Scrn3,Hist1h4i,Hist1h2bj,Shank3,Znfx1,1500012F01Rik,Kat5,Rnaseh2c,Sae1,Casp9,Fzd5,Ulk1,Ly6g6d,Ly6g6e,Krcc1,Zbed3,Ppp1r12c,Cdc34,Cd97,Sephs2,Gtf3c6,Obfc2a,Rybp,Aptx,Nlrp12,Rai12,Ctdnep1,Ttl,Myo5a,Snhg10,Glrx5,E330009J07Rik,Klf2,Agl,Pomgnt1,Nup210,Edf1,Mllt10,Mt2	forward	forward	forward
2195	chr19	5929137	5930923	nochange	known	-0.0482357	0.999492	Pola2	NA	Tigd3,Dpf2,Cdc42ep2,Pola2	NA	forward	forward	forward
2196	chr19	61129251	61141403	nochange	novel	-0.394384	0.587896	Csf2ra	NA;NA	NA	Atrnl1,Sfxn4,Fam45a,Grk5,Gm7102,Hist1h4f,Wtip,Pabpn1,Jmjd5,Cdv3,2310061I04Rik,Tex14,Pnn,Ehmt1,Sik1,Zfp280b,Dhcr7,Dolpp1,Slc6a8,5430402O13Rik,Cycs,Snapc2,Ppp2r2a,Tmpo,Caprin2,Gm4925,Arl1,Abhd5,Gm4013,Rbm27,Abcc1,Akap8l,Stx4a	forward	forward	forward
2197	chr19	61151296	61152133	nochange	novel	-0.260996	0.994582	Csf2ra	NA	NA	NA	forward	forward	forward
2198	chr19	61199436	61200434	nochange	known	0.210357	0.925636	Csf2ra	NA	Csf2ra	Sorcs1,Qsox2,Lhx3,Sh3pxd2a,9930023K05Rik,Prlhr,Grk5,Akt2,Csmd1,Rab30,4632427E13Rik,Spata5l1,1700017J07Rik,Wdr25,Slc9a9,Smndc1,Kcnk2,Mob3b,Phlpp1,Hemk1,Rnu12,Poldip3,Tusc5,Fam149b,Oas1h,Lrp5,Nr5a1,Rabgap1l,Pde4c,9130011E15Rik,Wfdc16,Lyrm7,Bmper,Clpb,Zfp846,Myo5a,Pde4d,Angpt1,Cdk2ap1,Srgap2,Hnrnpa3,Ncoa2,Grm7,Gyg,Cdh11,Upf2,Pknox2,AA545190	forward	forward	forward
2199	chr19	61266280	61267264	nochange	novel	0.0898249	0.99638	Csf2ra	NA	Csf2ra	NA	forward	reverse	forward,reverse
22	chr1	112457360	112457732	nochange	novel	0.0989036	0.996926	Vps4b	NA	NA	Slco6b1	reverse	reverse	reverse
220	chr1	29474231	29475256	nochange	novel	0.967929	0.767979	Phf3	NA	NA	Dppa3,Vegfc	reverse	reverse	reverse
2200	chr19	8251148	8253386	nochange	known	0.309703	0.683581	Slc22a30	NA	NA	2610528E23Rik,Filip1l,Hist1h4k,3110007F17Rik,Eif1	forward	forward	forward
2201	chr19	8306123	8330159	down	novel	-1.10679	5.31212e-05	Slc22a30	NA	Slc22a30	NA	forward	forward	forward
2202	chr19	8448059	8448766	nochange	novel	0.629954	0.896181	Slc22a30	NA	NA	4930525D18Rik,Wdr90,Riok3,Iws1,Slc22a26,Fads1,Fen1,C130060C02Rik,Dock2,Wdr4	forward	reverse	forward,reverse
2203	chr19	8517844	8519294	nochange	known	0.242983	0.986046	Slc22a30	NA	NA	9830166K06Rik,Chrm1,Asrgl1	forward	forward	forward
2204	chr19	9656447	9657114	nochange	novel	-0.116267	0.996926	Fth1	NA	NA	NA	reverse	reverse	reverse
2205	chr19	9821842	9822429	nochange	novel	-0.396254	0.901617	Fth1	NA	NA	Cwc22,Nedd4,Pi4ka,B3gat3,Rom1,Eml3,Dmd,Zeb1,Sdhaf2,Dpy19l1,Srsf2,Mfsd11,Ccdc88b,1810009A15Rik,AI462493,Tle4,Gna14	reverse	reverse	reverse
2206	chr19	9915770	9916633	nochange	known	1.07756	0.328471	Fth1	NA	NA	Mib1,Best1,Ms4a13,1700025F22Rik,Phldb3,Lypd3,Incenp,Rab3il1,Dagla,Gm98,Ostf1,Sorbs1,Syne2,Olfr1443,Olfr1442,Gnaq,Fth1,Neurl1a,Caln1,Syt7,Car10	reverse	reverse	reverse
2207	chr19	9923967	9925170	nochange	novel	0.908558	0.625483	Fth1	NA	NA	Car10,Flnb,Fads3,Tcf7l2,Nle1,Fndc8,Gldc,Crkl,Naa50,Cabp2,Rbm20,Nrap,Ccdc146,Fgl2,Zfp286,Myof,Cep55,Fnip2,Best1,Dagla,Gm98,Lipm,Fen1,1810006K21Rik,Mms19,Phf21a	forward	forward	forward
2208	chr19	9953803	9960582	nochange	known	0.0329638	0.999492	Fth1	NA	Fth1	Dock8,Ndufb8,Sec31b,Poll,Dpcd,Trim8,Slc22a27,4933407H18Rik,Fdft1,Syt7,Btaf1,Ltbp3,Rdh13,Rnf187,Butr1,Cybasc3,Dak,Ms4a2,Papss2,Nanos1,Atl3,Asrgl1,Pdpr,Cep97,Rab3il1,Gm16675,Fth1,Bcan	reverse	reverse	reverse
2209	chr19	9961822	9964325	nochange	novel	0.457234	0.926649	Fth1	NA	Fth1	Rab3il1,Gm16675	forward	forward	forward
221	chr1	29660086	29660378	nochange	novel	0.162828	0.996926	Phf3	NA	NA	NA	forward	forward	forward
2210	chr19	9975932	9977899	nochange	novel	-0.574709	0.673221	Fth1	NA	Fth1,Rab3il1	NA	forward	forward	forward
2211	chr2	102202877	102203566	nochange	novel	0.217464	0.994991	Trim44	NA	NA	Ldlrad3,4930525F21Rik,Fgf7,Fbn1,Kcnip3,Dlgap4,Alkbh3,Trim44,B230118H07Rik,Hipk3,Ext2,Frmd5,Bpifb5	reverse	reverse	reverse
2212	chr2	103492069	103494661	nochange	novel	-0.0663596	0.99774	Cat	NA	Cat	Prr5l,A930006I01Rik,Syne2,Nat10,Celf1,Hspa4,Prrg4,Kif5c,Fkbp7,Dfnb59,Cat,Mpped2,Spred1,Sord,Pkp4,Abtb2,Mettl15,Pygb,Ptgis,Lclat1,D430041D05Rik,Htt,Lnp,Pde1a	forward	forward	forward
2213	chr2	103510678	103512404	nochange	novel	0.765722	0.459775	Abtb2	NA	NA	A930006I01Rik,Cat,Caprin1,Tshz2,Ldlrad3,Myst4,Cd59a,4930402H24Rik,D430041D05Rik,Elf5,Nudcd1,Eny2,Cd44,Scn10a	forward	forward	forward
2214	chr2	103817031	103829279	nochange	novel	0.516355	0.287	Caprin1	NA;NA	NA	Mbd5,Caprin1,Defb21,Hist1h2bb,Hist1h3c,Abtb2,4930547E08Rik,Rps6ka3,Elf5,Catsper2,Pdia3,Adnp,Gm13752,Lrrfip1,2210009G21Rik,Ntsr1,Clpb,Zdhhc13,1500002O10Rik,4933404M02Rik,Itga4,Itgav,Slc12a6,1110034G24Rik,Strbp,Dennd1a,Pkig,Corin,Trpc5,Ola1,Hsd17b12	reverse	reverse	reverse
2215	chr2	103867008	103868789	nochange	novel	1.81963	0.0737791	Caprin1	NA	NA	Cat,Cstf3,D430041D05Rik,Ryr3,Tnfrsf19,Pin1-ps1,Tcp11l1,Unc13a,Jak3,Slc39a9,Edc3,Pamr1,Elf5,Rsu1,Abtb2,Caprin1,Depdc7	reverse	reverse	reverse
2216	chr2	104007390	104009558	nochange	novel	0.408142	0.946078	Fbxo3	NA	Fbxo3	Trim44,Abtb2,Fbxo3,Zfp341,Ehmt1,Hnf4a,0610008F07Rik,Acvr1c	forward	forward	forward
2217	chr2	104825764	104828201	nochange	novel	0.127949	0.996926	Qser1	NA	NA	NA	reverse	reverse	reverse
2218	chr2	107759231	107759512	nochange	novel	0.681322	0.320719	2700007P21Rik	NA	NA	Zfp804a,Odz2,Cd84,Ankrd5,Olfr1264	reverse	reverse	reverse
2219	chr2	108250308	108250601	nochange	novel	-0.36712	0.862463	2700007P21Rik	NA	NA	Magi2,Ankrd33,Sirpa,Olfr1218,Olfr1240	reverse	reverse	reverse
222	chr1	30992019	30992635	down	novel	-1.28345	0.0147445	Ptp4a1	NA	Ptp4a1	Dner,Mir5126,Pkhd1,Col23a1,Nasp,Tsen15,2810006K23Rik,Mphosph9,Gfpt2,Khdrbs2,Chst9,Plxna4,Sntg1,Ppp1r42,Rims1,Gsta3	reverse	reverse	reverse
2220	chr2	108858767	108859048	nochange	novel	-0.22204	0.994582	Lin7c	NA	NA	Zfp385b,D430041D05Rik,Atpbd4,Ap4e1,Osbpl6	reverse	reverse	reverse
2221	chr2	108938530	108939539	nochange	novel	0.0734404	0.99719	Lin7c	NA	NA	Gpc6,Bdnf,Slc5a12,Olfr1300-ps1,Lclat1,Gpr158,B3galt1	reverse	reverse	reverse
2222	chr2	108948689	108950797	nochange	novel	0.246572	0.978666	Lin7c	NA	NA	1700024P03Rik,Ccdc34,Tmem90b,Vstm2l,Csmd1	reverse	reverse	reverse
2223	chr2	109669232	109669653	nochange	novel	0.164214	0.994991	Lin7c	NA	NA	Olfr1269,Bdnf	forward	forward	forward
2224	chr2	110308765	110316893	nochange	novel	0.0596645	0.99774	Bbox1	NA;NA;NA	Bbox1	Ano3,AU019990,Lrp2,Bbox1,Galnt13	forward	forward	forward
2225	chr2	110318693	110320468	nochange	novel	-0.0160971	0.999492	Bbox1	NA	NA	Ano3,AU019990,Lrp2,Bbox1,Galnt13,1810009A15Rik,AI462493,5730408K05Rik,Slc12a6,Macrod2,Olfr1298,Meis2	reverse	reverse	reverse
2226	chr2	111823527	111824632	nochange	novel	0.18305	0.969691	Slc12a6	NA	NA	Ryr3	reverse	reverse	reverse
2227	chr2	113893326	113893661	nochange	novel	0.339704	0.871967	Aqr	NA	NA	NA	reverse	reverse	reverse
2228	chr2	113918399	113920647	nochange	novel	-0.235025	0.973129	Aqr	NA	NA	NA	forward	forward	forward
2229	chr2	11408736	11409983	nochange	novel	-0.737749	0.827902	Pfkfb3	NA	NA	1110020G09Rik,Sulf2,Ankrd16,Egfl7,Agpat2,Lamc3,Notch2,Prkcq,Pfkfb3,St8sia6,Ttn	forward	forward	forward
223	chr1	31016607	31029552	nochange	novel	0.282798	0.871967	Ptp4a1	NA;NA	NA	Sema4d,Unc80,Palld,Ptp4a1,Shpk,Khdrbs2,Exoc6,Apol7d,Grin2a,Spag16,Odz3	reverse	reverse	reverse
2230	chr2	114399140	114399811	nochange	novel	0.848432	0.575344	Zfp770	NA	NA	D430041D05Rik,4930517E11Rik	reverse	reverse	reverse
2231	chr2	115519677	115521362	nochange	novel	-0.818206	0.596669	Meis2	NA	NA	Dcaf7,Erc2,Meis2,BC052040	forward	forward	forward
2232	chr2	11636965	11637250	nochange	novel	0.236161	0.97362	Rbm17	NA	NA	NA	forward	forward	forward
2233	chr2	11639114	11639948	nochange	novel	0.763286	0.8267	Rbm17	NA	NA	NA	forward	reverse	forward,reverse
2234	chr2	116500427	116501112	nochange	novel	0.338716	0.767979	Spred1	NA	NA	4932416H05Rik,Stk35,Meis2	reverse	reverse	reverse
2235	chr2	116975161	116976522	nochange	novel	0.231024	0.994991	Spred1	NA	NA	Abhd12,Zcchc3,6820408C15Rik,Pde11a,Rnf25,Bcs1l,Zfp142,Slc12a6,Pax6os1,Ccdc141,Frmd6,Kif16b,Hipk3,Spred1,Nup54,Rpl32,BC055324,2810422O20Rik,H3f3b,Rprd2,Atp13a1,Nucks1,Lsg1,Hsp90b1,BC030307,Cox10,Ndufa4,Nrbf2,Ppp6r3,Psmd3,Meis2,Hao1,Olfr1045,3110021A11Rik,Erc1,Smyd5,Pitpnc1,Prr11,Fam33a,Ddx39b	forward	forward	forward
2236	chr2	118172373	118172935	nochange	novel	0.367271	0.781576	Eif2ak4	NA	NA	Gpr176,Med27,Pde11a,Olfr1260,Scg5,Ppp4r1l-ps,Cdh4,Chn1,4930443O20Rik,Meis2,4930412B13Rik,Cep152,2310003L22Rik,Tmem135,Pldn,Ttll9,Fggy,Eif2ak4,Duox2,Chd6,Ssb,Gjd2,A530058N18Rik,Slc6a19,L3mbtl1	forward	forward	forward
2237	chr2	118179383	118179706	nochange	known	0.230483	0.985683	Eif2ak4	NA	NA	NA	reverse	reverse	reverse
2238	chr2	118202613	118202899	nochange	novel	0.328266	0.871967	Eif2ak4	NA	NA	NA	forward	forward	forward
2239	chr2	118266832	118267836	nochange	novel	0.921429	0.745029	Eif2ak4	NA	NA	NA	reverse	reverse	reverse
224	chr1	31054975	31075307	nochange	novel	0.550181	0.287	Ptp4a1	NA	NA	Fgfr2,Phf3,Ncoa2,Rims1,Cntnap5a,Satb2,Zbtb46,Dst,Col6a3,Cdh20,Sntg1	forward	forward	forward
2240	chr2	118552447	118555776	nochange	novel	-0.37242	0.885632	Bmf	NA	Bmf	2010106G01Rik,Thsd4,Npepl1,Ass1	forward	forward	forward
2241	chr2	12032718	12034679	nochange	known	-0.634715	0.925701	Ankrd16	NA	NA	Sfmbt2,Celf2,Fam188a,Nebl,Cacnb2,Kcnh7,Cubn,Rsu1,Ate1,Arhgef3,Itga8	forward	forward	forward
2242	chr2	12068971	12069892	nochange	novel	0.694348	0.748913	Fam188a	NA	NA	4921517L17Rik,Ehmt1,Gm13539	forward	forward	forward
2243	chr2	121480188	121482028	nochange	novel	-0.64266	0.655839	Mfap1a	NA	Ell3,Serf2,Serinc4,2310003F16Rik,Mfap1b,Mfap1a,Wdr76	NA	reverse	reverse	reverse
2244	chr2	122374870	122378958	nochange	novel	0.169858	0.930977	Shf	NA;NA	Shf	Pdia3,Ppp4r1l-ps,Limd1,Ino80,Duox1,Shf,Cdk19,Chchd5,Polr1b,Ldha,Ccdc21,Calr,Dhx34,Trpv4,Nov,Fam46a,Slc3a2,Gm9781,Dlx1as,Metap1d,Dlx1,5031425F14Rik,Arih1,Thumpd1,Gns,Polr2a,Npm1	forward	forward	forward
2245	chr2	123690672	123691109	nochange	novel	0.395798	0.979234	Sema6d	NA	NA	Macrod2,Snx18,Ralgapa2,3110099E03Rik	reverse	reverse	reverse
2246	chr2	123783968	123784789	nochange	novel	-0.549694	0.896181	Sema6d	NA	NA	NA	forward	reverse	forward,reverse
2247	chr2	124689443	124691064	nochange	novel	-0.906845	0.836964	Sema6d	NA	NA	NA	forward	forward	forward
2248	chr2	125058092	125058386	nochange	novel	-0.292509	0.994582	Myef2	NA	Myef2	Ndufaf2,Slc12a1	forward	forward	forward
2249	chr2	125133278	125133822	nochange	novel	-0.423324	0.885632	Myef2	NA	Myef2	NA	forward	forward	forward
225	chr1	31093613	31097930	nochange	novel	-0.0652174	0.996926	Ptp4a1	NA	NA	Trpa1,Vwc2l,St18	reverse	reverse	reverse
2250	chr2	126694910	126696143	nochange	novel	-0.410655	0.850255	Usp8	NA	Usp8	Gm885,Usp8,Slc4a11,Lbp,Erp44,2010106G01Rik,LOC329427,Caprin1,Gabpb1,Tnfaip1,Poldip2,Trpm7,Ebf4,Sox18,1110034G24Rik	forward	forward	forward
2251	chr2	127002021	127002373	nochange	novel	0.284124	0.98395	Ap4e1	NA	Ap4e1	Nbeal1,Mfap1b,Serf2,2310003F16Rik,Serinc4,2010106G01Rik,Pam,Ubr1,Slc12a1,Usp50,Plk1s1,Trpm7,Adra2b,Nnat,Blcap,Klhl20,Snrnp200,Iqch	forward	forward	forward
2252	chr2	127182523	127184083	nochange	novel	0.0943872	0.996926	1810024B03Rik	NA	Itpripl1,1810024B03Rik,Snrnp200	NA	forward	forward	forward
2253	chr2	128507350	128507767	nochange	novel	0.420894	0.731119	Anapc1	NA	NA	Cep250,Zc3h6,Ola1,Itch,Usp8,Usp50,Dcaf11,Psme1,Fitm1,AA467197,Nphp1,4930402H24Rik,Tnpo3,Bcl2l11	forward	forward	forward
2254	chr2	128955995	128956336	nochange	novel	0.19182	0.996926	Zc3h8	NA	Zc3h8	Ppip5k1,Zc3h8,Gm14005,Zc3h6,Il1a,Gm14023,Ebf4,Idh3b,Mavs,Fbln7,Adam19,Pitpnm2,Dguok	reverse	forward	forward,reverse
2255	chr2	129544232	129544788	nochange	novel	-0.174646	0.996926	Sirpa	NA	Sirpa	F830045P16Rik,Nkx2-2as,Src,Nmnat3	reverse	reverse	reverse
2256	chr2	133960901	133961554	nochange	novel	0.6836	0.948434	Bmp2	NA	NA	Nphp1,Plcb1,Pak7,Arhgap15,Plcb4	reverse	reverse	reverse
2257	chr2	134031922	134032229	nochange	novel	-0.00611725	0.999492	Hao1	NA	NA	Pak7,Macrod2,Kcnh7,Abhd12,Pygb,Trio,Mir1952,Spink13,Hace1,Plcb1	forward	forward	forward
2258	chr2	135657979	135660305	nochange	novel	0.038549	0.999492	Plcb1	NA	NA	Plcb4,Tfap4,Fth1,Ephb4,Plcb1,Fasn,Lims1,Supt3h,Runx2,Lrfn3,Cul7,Neat1,Rps7,Hist1h1c,Sp1,Gtf3c6,Tfdp2,2810029C07Rik,Mark3,Gtf2a1,Pak7,Cct4	reverse	reverse	reverse
2259	chr2	136677882	136680817	nochange	novel	-0.21493	0.925701	Mkks	NA	NA	Patz1,Rpl10,Banp,Hist2h3c2,Tex14,Csrnp1,Dbr1,Ascc1,Anapc16,Dnajc30,Wbscr22,Mipol1,Chd1,Dmrta2,Gtf2a2,Rab33b,Socs2,5730420D15Rik,Dcbld2,Topors,2010003O02Rik,Ncapg,Ube3a,1700020I14Rik,Glul,Gpr19,2810454H06Rik,Cobra1,Amd1,Sae1,4632434I11Rik,Prcp,Snap25,Srsf10	forward	forward	forward
226	chr1	31586991	31587552	nochange	novel	0.00374548	0.999492	Ptp4a1	NA	NA	A830018L16Rik,Gm4850,Prim2,Vwc2l,Gria4,Xkr4,Khdrbs2,Sulf1,Erbb4	reverse	reverse	reverse
2260	chr2	13878678	13879121	nochange	novel	0.195142	0.994991	Stam	NA	NA	Gbe1,Cacnb2,Scai,Gda,Cubn	reverse	reverse	reverse
2261	chr2	142475862	142476412	nochange	novel	-0.34951	0.889321	Snrpb2	NA	NA	NA	reverse	reverse	reverse
2262	chr2	142902538	142904329	nochange	novel	-0.181567	0.994991	Snrpb2	NA	NA	NA	reverse	reverse	reverse
2263	chr2	144197735	144199193	nochange	novel	0.275571	0.994991	Snx5	NA	NA	Rps6kc1,C130080G10Rik,Actc1,Ralgapb,Sumf1,Bfsp1	reverse	forward	forward,reverse
2264	chr2	144219665	144220674	nochange	novel	1.02925	0.450756	Snx5	NA	Snx5	Kif16b,Banf2,Snx5,8430406I07Rik,Sec23b,Ralgapb,Dnajc16,Stard7,Rasgrp1,1110034G24Rik,Xrn2	forward	reverse	forward,reverse
2265	chr2	144224184	144225768	nochange	known	0.0097819	0.999492	Snx5	NA	Snx5,8430406I07Rik	Rasgrp1,1110034G24Rik,Xrn2	reverse	forward	forward,reverse
2266	chr2	144228871	144230267	nochange	novel	-0.13757	0.995405	Snx5	NA	Snx5,8430406I07Rik	NA	reverse	reverse	reverse
2267	chr2	144858527	144858933	nochange	novel	0.940817	0.652556	Gm561	NA	NA	Spag16,Slc24a3,Ptprt,2210009G21Rik,Dtd1,Srebf2,Ptpn13,Phkb	forward	forward	forward
2268	chr2	144893754	144894225	nochange	novel	-0.0825532	0.99719	Gm561	NA	NA	Ncoa6,Fmn1,Dtd1,Esrrg,Plcb1,Ralgapa2,Abhd12,Fam154a,Lpin3,Kcnh7	reverse	reverse	reverse
2269	chr2	145232740	145234642	nochange	novel	-0.0317512	0.999492	BC039771	NA	NA	Macrod2,8430406I07Rik,Ttc39c,Hivep3,6330439K17Rik,2410042D21Rik,Tmem85,Sel1l2,Dusp15,Camk1d,Plk1s1,Srsf6,L3mbtl1,Cntnap2,BC052040,Zfp217,Sycp2,Nbas,Prex1,Lrp2,Tspan18	forward	forward	forward
227	chr1	31615283	31616988	nochange	novel	0.194534	0.996926	Ptp4a1	NA	NA	Kcnb2,Ttc28,Col9a1,Col19a1	reverse	reverse	reverse
2270	chr2	146524708	146525677	nochange	novel	0.379086	0.96856	A930019D19Rik	NA	NA	Ralgapa2,Cd93,Ptprj,4930529M08Rik,Crnkl1,Hmbox1,Plk1s1,Slc1a2,Lpcat4,BC125332,Sord,4933406D12Rik,Cyp24a1,Rttn,Ptprt,Cdh4,Grm7	forward	forward	forward
2271	chr2	150453153	150453569	nochange	novel	1.06234	0.563112	3300002I08Rik	NA	NA	NA	reverse	reverse	reverse
2272	chr2	15146127	15147700	nochange	novel	-0.463094	0.914649	Arl5b	NA	NA	Rsu1,Nebl,Ccdc148,Arhgap10,Cacnb2	reverse	reverse	reverse
2273	chr2	154608027	154610197	nochange	novel	-0.344312	0.983291	Pxmp4	NA	E2f1,Pxmp4,Chmp4b	NA	reverse	reverse	reverse
2274	chr2	155118934	155119956	nochange	novel	0.918896	0.539279	Itch	NA	2310005A03Rik,Itch	Kif3b,Cat,Epb4.1l1,Creb3l1,Phf21a	reverse	reverse	reverse
2275	chr2	155377960	155379072	nochange	novel	0.707572	0.58422	Trp53inp2	NA	Trp53inp2,Ncoa6	NA	forward	forward	forward
2276	chr2	156410335	156411892	nochange	novel	0.178856	0.996926	2900097C17Rik	NA	2900097C17Rik	Cpne1,4921517L17Rik,Epb4.1l1,Dlgap4,Actr5,Mfsd10,Nop14,Mctp1,0610011L14Rik,4930405A21Rik	forward	forward	forward
2277	chr2	157527236	157529888	nochange	novel	0.153152	0.996926	Blcap	NA	Blcap,Nnat	Rpn2,Nnat,Blcap,Ctnnbl1,4930500J02Rik,Defb22,4922505G16Rik,Tead3,Rpl10a,Cdc42bpa,Zc3h7b,Vstm2l,Tti1,Bpi	forward	forward	forward
2278	chr2	158100160	158101504	nochange	novel	-0.734652	0.896181	Tgm2	NA	2010009K17Rik,Tgm2	NA	forward	reverse	forward,reverse
2279	chr2	158159040	158160461	nochange	novel	0.288411	0.974452	Tgm2	NA	Tgm2	Snrnp200,Gm1332,Tti1,Gm53,1700060C20Rik,D630003M21Rik,Plekha2,Tgm2,Trim23,2410002O22Rik,Nanos2,Sgk3,Cstf3,Bpi,4930470P17Rik,4932443I19Rik,Cubn,Plk1s1,5430405G05Rik,Cbfa2t2,D830013O20Rik,Lass6	forward	forward	forward
228	chr1	31664404	31665056	nochange	novel	-0.0617566	0.999492	Ptp4a1	NA	NA	Dpp10,Tmeff2,Dnahc7a,Zfp462	reverse	forward	forward,reverse
2280	chr2	158161646	158162869	nochange	novel	-0.195065	0.996926	Tgm2	NA	Tgm2	Cubn,Plk1s1,5430405G05Rik,Cbfa2t2,D830013O20Rik,Lass6	forward	forward	forward
2281	chr2	158174896	158177671	nochange	novel	-0.218937	0.994991	Tgm2	NA	NA	NA	forward	forward	forward
2282	chr2	158178549	158180040	nochange	known	-0.731798	0.691173	Tgm2	NA	NA	NA	forward	reverse	forward,reverse
2283	chr2	159149167	159149861	nochange	novel	0.823764	0.627299	Dhx35	NA	NA	Macrod2,4930470P17Rik,Cdh4,Fam155a,Spock3	forward	forward	forward
2284	chr2	159352029	159352758	nochange	novel	-0.322223	0.871474	Dhx35	NA	NA	Phactr3,Cst8,Chd6	reverse	reverse	reverse
2285	chr2	16024339	16027373	nochange	novel	-0.525755	0.162437	Arl5b	NA	NA	NA	forward	forward	forward
2286	chr2	160247037	160252030	nochange	novel	0.227531	0.916902	Gm826	NA;NA	NA	Ptprt,Cdc14a,Macrod2,Ninl,4930470P17Rik,Pan3,Cdh4,Scg5,Kif16b,Cstl1,Ppp1r16b,Arap3,Fmn1,Cdk12,Chd6,Bmp7,Olfr230-ps1,R3hdml,0610008F07Rik	forward	forward	forward
2287	chr2	160540937	160541678	nochange	novel	0.47089	0.904653	Top1	NA	NA	Rnaseh1	reverse	reverse	reverse
2288	chr2	162918937	162919673	nochange	novel	0.247031	0.994991	Srsf6	NA	Srsf6	Sgk2,Mtap4,Mmp24,Kif16b,Lypd6,Qser1,Fbn1,Plk1s1,Dcaf4,Zfyve1,Srsf6,Tox2,Mmp9,2410001C21Rik,Gcnt7,Tfap2c,Nebl,Slmo2,Gpcpd1,Cog5,L3mbtl1	forward	forward	forward
2289	chr2	163122121	163123855	nochange	novel	-1.11517	0.224069	Ift52	NA	NA	Pmepa1,Sestd1,Tox2,Jph2,Rims4,1110051M20Rik,Csrp2bp,Slc27a4,Fbn1,Cds2,Ptprt,L3mbtl1,Rai1,3230401D17Rik,Upf3a,Agap1,Tex14,Zfp185,Ubiad1,Ctdsp1,Atp1b1,Sepw1,Specc1l,Eif2b4,Snx17	forward	forward	forward
229	chr1	31694690	31694965	nochange	novel	0.183699	0.994991	Ptp4a1	NA	NA	NA	forward	forward	forward
2290	chr2	163592943	163599669	nochange	novel	-0.186058	0.952524	Ttpal	NA	Hnf4a,Ttpal,Serinc3	0610039K10Rik,Serinc3	forward	forward	forward
2291	chr2	163931799	163932936	nochange	novel	0.570797	0.921942	Ywhab	NA	NA	Rims4,Ccdc73,Rpap2,A930041C12Rik,Fam83d,4933406K04Rik,Adnp,Slmo2,Atp5e,Ubox5,Cdh22,Zfp64	reverse	reverse	reverse
2292	chr2	165614303	165616034	nochange	novel	0.871209	0.731119	2810408M09Rik	NA	NA	Cdh22,Slc13a3,Uqcc,Gm11468,Nelf,Arg1,Med23,2310008H04Rik,4922505G16Rik,1200011I18Rik,Nufip1,Fbxw2	reverse	reverse	reverse
2293	chr2	165894198	165895029	nochange	novel	-0.111789	0.996926	Ncoa3	NA	NA	Slc38a9,Erbb4,F730043M19Rik,Polr2b,Zmynd8,Sulf2,Nfatc2,Slc25a30,Arfgef2,Camkk2	forward	forward	forward
2294	chr2	165919417	165921642	nochange	novel	-0.989312	0.426716	Ncoa3	NA	NA	Kcnb1,Nop10,BC125332,Slc12a6,Zmynd8,Pik3r5,Ncoa3,Prex1,Hc,Ola1,Sulf2,Gm11468,Cdh22,Eya2,Tnpo2,Kcnt1,Slc23a2,Cbfa2t2,Sys1,Txn2,Dnajc17,Zfyve19,Lrp6,6820408C15Rik,Zcchc3,Atpaf2,Pex6,St3gal5,Ckap5	reverse	reverse	reverse
2295	chr2	165938173	165939395	nochange	novel	-0.494426	0.745029	Ncoa3	NA	NA	Pou5f1,Ctsg,Ccdc78,Haghl,Fam173a,Metrn,Crim1,Fam129b,Kcnb1	reverse	reverse	reverse
2296	chr2	165981445	165984507	nochange	known	-0.103134	0.996926	Ncoa3	NA	Ncoa3	Myo18b,Ncoa3,Sulf2,Tecrl,Snhg8,Slc48a1,Pex7,Rpn2,4922505G16Rik,Mrps18b,Ppp1r10,Tubb4b,Prpf40a,Arl6ip6,Psmd8,Etfa,Hmga1,Sars,Txnl1,Rpl21,Mob4,Gna12,Zzz3,Rnh1,Ints6,4931440J10Rik,Hps3,Fam129b,Madcam1,Fads1,Dhcr24	forward	forward	forward
2297	chr2	165985656	165987605	nochange	novel	0.224192	0.979894	Ncoa3	NA	Ncoa3	Srsf7,Polr2a,Senp6	reverse	reverse	reverse
2298	chr2	166215308	166217137	nochange	novel	0.0378073	0.999492	Sulf2	NA	NA	Sulf2	forward	forward	forward
2299	chr2	166245051	166245931	up	novel	2.2652	0.0497839	Sulf2	NA	NA	5330413P13Rik,Eya2,Sulf2,Wdr45l,Kcnb1,Vps16,Ptpra,5031425F14Rik,Dlgap4,Ncoa3,Pigf,Gm11468,2610528J11Rik,Tubb3	reverse	reverse	reverse
23	chr1	113448285	113448568	nochange	novel	-0.0150531	0.999492	Tsn	NA	NA	Satb2,Mtap2,Cntnap5a,Tfap2d,Dpp10,Astn1,Dpyd,Fam135a	forward	forward	forward
230	chr1	35835916	35837399	nochange	novel	0.27656	0.994991	Hs6st1	NA	NA	Krt13,Kcnq5,Fam129a,Ptp4a1,Serpinb5	forward	forward	forward
2300	chr2	166786311	166787114	nochange	known	-0.282489	0.979894	Trp53rk	NA	Trp53rk,Arfgef2	Mga,Mmp24,Eif6,BC029722,Trp53rk,Cbfa2t2,Prex1,Clic4,Gm7325,Rere,2810006K23Rik,Mphosph9,Rad9,Mrto4,C230096C10Rik,Gab1,C130039O16Rik,Coro2b,Sgpl1,Adsl,D14Abb1e,Papd5,Cep55,Slmo2,Slc3a2,Smurf1,Atg4b,Thap4,Cnot6l,Olig1,Mrfap1,Ganab,Ints5,Itga2b	forward	forward	forward
2301	chr2	166998359	167008638	nochange	novel	-0.0617155	0.99719	Ddx27	NA	Stau1,Ddx27,Znfx1	Klhl12,Rabif,Zmynd8,Prex1,Stau1,Acvr1b,Ptgis,Sh2d3c,6330409D20Rik,Vps39,Gimap9,Golga2,Dnm1,Cse1l	forward	forward	forward
2302	chr2	167353668	167355426	nochange	novel	0.385658	0.959409	B4galt5	NA	NA	Defb21,Rnf114,Atp9a,Tmcc1	reverse	reverse	reverse
2303	chr2	167564471	167590227	nochange	novel	-0.0294451	0.999454	Ube2v1	NA;NA;NA	Snai1,Ube2v1	Nek7,Rnf114,Barhl1,1700025C18Rik,Ptplad1,2010321M09Rik,Snai1,Blm,Inpp4b,Ankrd16,Fbxo18,Kcnb1,Slc9a8,Zhx1,Ube2v1	reverse	reverse	reverse
2304	chr2	167594000	167596219	nochange	novel	0.193117	0.996926	Ube2v1	NA	Ube2v1,Tmem189	NA	forward	reverse	forward,reverse
2305	chr2	167760593	167763165	nochange	known	-0.897907	0.48798	A530013C23Rik	NA	NA	Snai1,Gm14005,Cdc25a,Kcnj10,Foxa2,Dhx35,Acta2,Stambpl1,Ralgapa2,Mettl8,Ncoa3,Ptpn1,Trpv4,Rnf114,1700029I15Rik,Mapk8ip1,Dip2b,Defb21,E130018N17Rik	forward	reverse	forward,reverse
2306	chr2	167763720	167766296	nochange	novel	0.382915	0.851397	A530013C23Rik	NA	NA	Ralgapa2,Mettl8,Ncoa3,Ptpn1,Trpv4,Gm14005,Rnf114,1700029I15Rik,Mapk8ip1,Dip2b,Defb21,E130018N17Rik,Trpm7,Brca2,Rc3h2,Dscr3,Gm10804,Cd82,Arfgef2	forward	forward	forward
2307	chr2	167775737	167785498	nochange	novel	-0.501835	0.349278	A530013C23Rik	NA;NA	NA	Nkx2-4,Slc9a8,Gabrr2,Spata2,Rnf114,Camk2d,Snai1,Tmem189,Ppil1,BC004004,BC051226,Daxx,Ptms,Cdr2,4933427G17Rik,Tmem107,Hist1h3h,Hist1h2bl,Hmgn2,Ccz1,Magi3,Rrn3,Prpf6,Ppfibp1	forward	reverse	forward,reverse
2308	chr2	167804616	167806756	nochange	novel	-0.0784396	0.99719	A530013C23Rik	NA	NA	Rae1,Rbm38	forward	forward	forward
2309	chr2	167808722	167810361	nochange	novel	-0.24784	0.994991	A530013C23Rik	NA	NA	Prex1,Spata2,Rnf114,Dis3l2,Fam65c,Prrc2b	forward	reverse	forward,reverse
231	chr1	37028044	37033381	nochange	novel	0.555012	0.561089	Tmem131	NA	NA	Aff3,Nck2,Stat4,Tmem131,Bcl2,Airn,Cep97,Inpp4b,Epas1,Cnnm4,Zfhx4,Zap70,Rptor,Lgr6,Uggt1,Nav1,Cdh10,Efna5,Gm19589	forward	forward	forward
2310	chr2	167820416	167821832	nochange	novel	-0.14812	0.99719	Ptpn1	NA	NA	Fmn1,Ppp1r16b,Pcif1,Zfp335,B4galt5,Brd4,Fam65c,Hook3,Phf21a,Sult3a1,4930578M01Rik,0610008F07Rik,Ano6,Tcea2,Rgs19,9830001H06Rik,Znfx1,1500012F01Rik,Wnt2b,Slc9a8,Gm2447	reverse	reverse	reverse
2311	chr2	167822717	167824853	nochange	known	-0.194013	0.996926	Ptpn1	NA	NA	Fmn1,Ppp1r16b,Pcif1,Zfp335,B4galt5,Brd4,Fam65c,Hook3,Phf21a,Sult3a1,4930578M01Rik,0610008F07Rik,Ano6,Tcea2,Rgs19,9830001H06Rik,Znfx1,1500012F01Rik,Wnt2b,Slc9a8,Gm2447,Rassf2,Tmem189	forward	reverse	forward,reverse
2312	chr2	167826574	167869654	nochange	novel	0.536314	0.146044	Ptpn1	NA;NA;NA;NA;NA;NA;NA	NA	0610008F07Rik,Ano6,Tcea2,Rgs19,9830001H06Rik,Znfx1,1500012F01Rik,Wnt2b,Slc9a8,Gm2447,Rassf2,Tmem189,Phf21a,Fmn1,Ppm1h,Pard6b,Adnp,Ankrd22,Ptpn1,Fam65c,Rbm39,Prex1,Ccdc46,Hs6st2,Klhl23,Rtf1,Cebpb,Ntsr1,C530008M17Rik,Pcf11,Fmn2,Nhlh1,Dlgap1,Rae1,Ehmt1,Cyp20a1,Ptgis,Zfp217,Dnajc5,Cir1,Scrn3,Srsf10	forward	forward	forward
2313	chr2	167886518	167889681	nochange	novel	0.288235	0.88268	Ptpn1	NA	Ptpn1	Zfp788,2010109A12Rik,Ccni	forward	forward	forward
2314	chr2	167919434	167920257	nochange	novel	1.24023	0.238242	Ptpn1	NA	Ptpn1	Ptgis,Fam65c,Wfdc11,Cnnm4,Lima1,Ptpn1,Nfatc2,Kif22,Zg16,Lcn12,Stard7,Ptprt,Rnf114,Lingo2	forward	forward	forward
2315	chr2	167924397	167925756	nochange	novel	0.233345	0.994991	Ptpn1	NA	Ptpn1	Ptgis,Fam65c,Wfdc11,Cnnm4,Lima1,Ptpn1,Nfatc2,Kif22,Zg16,Lcn12,Stard7,Ptprt,Rnf114,Lingo2,Pigl,Zbtb1,Prdx1,AV051173	reverse	reverse	reverse
2316	chr2	168047877	168050232	nochange	novel	-0.142264	0.99719	Ptpn1	NA	NA	Gm11468,Tmem189,Nfatc2,Phgr1,Disp2,Zfp335,Pcif1,Acoxl,Hspa12b,Sfr1,Zmynd8,AI847159,Sall4,Atp9a,Snrk,Bpifb2,Fam65c	forward	forward	forward
2317	chr2	168157829	168160210	nochange	known	-0.094655	0.99719	Adnp	NA	Adnp	Adnp,Zbtb37,Gas5,Gm15441,Txnip,Acer3,Cyp20a1,Gnai1,Alpk3,Shisa7,Pcdha4-g,Abhd15,Trp53i13	forward	reverse	forward,reverse
2318	chr2	168597022	168597492	nochange	novel	1.73791	0.101896	Atp9a	NA	Atp9a	NA	reverse	reverse	reverse
2319	chr2	169102598	169103013	nochange	novel	1.057	0.167271	Zfp64	NA	NA	Abhd12,Ralgapb,Ofcc1	forward	forward	forward
232	chr1	37038715	37042603	nochange	novel	0.211824	0.994991	Tmem131	NA	NA	Cnnm4,Zfhx4,Zap70,Tmem131,Rptor,Lgr6,Uggt1,Nav1,Cdh10,Efna5,Gm19589,Tsga10,Foxp2,March4,Fam20b,Setd3,Aff3,Dnahc7b,Crk	forward	forward	forward
2320	chr2	169350595	169352558	nochange	novel	-0.666375	0.77845	Tshz2	NA	NA	Stk35,4932416H05Rik,Dok5,1700029J11Rik,2410001C21Rik,Macrod2,Chd6,Ptprt,Zfp541,Fam81a	forward	forward	forward
2321	chr2	169935316	169936217	nochange	novel	0.203902	0.996926	Tshz2	NA	NA	Tshz2,Zc3h6,Gm16796,Pfdn4,Cyp24a1,Cep152,Shc4,Plk1s1,Plcb1,Cdh4	reverse	reverse	reverse
2322	chr2	169996112	169997147	nochange	novel	0.320117	0.985683	Tshz2	NA	NA	Sulf2,Tshz2,Cbln4,4930545L23Rik,Plcb1,Fbn1,Xkr5,AU019990,Kif16b,Mybl2,Elf5,Ovol2,Unc79,Ctnnd2	reverse	reverse	reverse
2323	chr2	170002160	170004131	nochange	novel	-0.412489	0.916902	Tshz2	NA	NA	Elf5,Ovol2,Unc79,Ctnnd2,Pld5	forward	reverse	forward,reverse
2324	chr2	170029037	170030309	nochange	novel	-1.73624	0.391149	Tshz2	NA	NA	BC052040,Tshz2,1700040N02Rik,Bcas1,Dhx35,Tfcp2l1,Macrod2,Usp34,Pfdn4,Gm16796,Fsip1,Srsf6	reverse	forward	forward,reverse
2325	chr2	170042983	170043722	nochange	known	0.126863	0.99719	Tshz2	NA	NA	NA	forward	reverse	forward,reverse
2326	chr2	170153039	170154974	nochange	novel	-0.0210571	0.999492	Tshz2	NA	NA	Atp2c2,Bcas1,1700040N02Rik,Taf4a,Galnt9,Pdia3,Rnf216	forward	forward	forward
2327	chr2	170191760	170193575	nochange	novel	-0.598896	0.842177	Tshz2	NA	NA	Pou5f1,Sord,Cass4,Ubr1,Heatr5a,Bub1b,Slc36a4,Phf21a,Dyrk3,Kcnb1,Pkig,Pik3r1,Hmgn1,Srrd,Hps4	forward	forward	forward
2328	chr2	170219854	170221527	nochange	novel	0.504311	0.948461	Tshz2	NA	NA	Pou5f1,Pola1,Polr2a,Ppp1r16b,Zfp217	forward	forward	forward
2329	chr2	170266677	170268766	nochange	novel	0.28768	0.948461	Tshz2	NA	NA	Gpcpd1,Tox2,Il16,Esf1,Psmf1,Tshz2,Zfp217,Cstf1,1700010B08Rik,Tmc2,Bcas1,1700040N02Rik,Negr1,Tfb2m,Gm11595,Krtap4-8,Krtap4-9,Serpina11,Stk3,Lypd6,Zim3,Ncl,C130036L24Rik,Map4k1,Eif3k	forward	forward	forward
233	chr1	37056766	37059244	nochange	novel	1.40647	0.232769	Inpp4a	NA	NA	Dennd1b,Tsga10,Grid2	forward	forward	forward
2330	chr2	170269622	170270735	nochange	novel	0.497868	0.871967	Tshz2	NA	NA	Esf1,Psmf1,Tshz2,Zfp217,Cstf1,1700010B08Rik,Tmc2,Bcas1,1700040N02Rik,Negr1,Tfb2m,Gm11595,Krtap4-8,Krtap4-9,Serpina11,Stk3,Lypd6	forward	forward	forward
2331	chr2	170286973	170289310	nochange	novel	0.171262	0.994991	Tshz2	NA	NA	Elp4,Eif2ak4,4930529M08Rik,Tshz2,Fndc3a,Sycp2,Pex14,1110051M20Rik,Phf20,Nfe2l2,Hist1h1b,Zfp217,Chchd7,Plag1,Coro1a,Net1,Rbmxl2,Bud13,Zfp259,Ankrd17,Gm9958,Alyref2,Pctp,3200002M19Rik,Adi1,Zfp69,Dem1,Pkig,Zfp385b	reverse	forward	forward,reverse
2332	chr2	170316865	170317869	nochange	novel	-0.0240274	0.999492	Tshz2	NA	NA	Dnajc13	forward	forward	forward
2333	chr2	170318950	170319930	nochange	known	0.263	0.850255	Tshz2	NA	NA	Dnajc13,Fbxo42,Uqcrq,Gdf9,Zfp280b	forward	forward	forward
2334	chr2	170324006	170324768	nochange	known	-0.523093	0.93507	Tshz2	NA	NA	Zfp110,Gm4285,Tpt1	forward	forward	forward
2335	chr2	170343063	170346749	nochange	novel	0.485045	0.710175	Tshz2	NA;NA	NA	NA	reverse	reverse	reverse
2336	chr2	17042482	17042882	nochange	novel	-0.211591	0.99719	Gm17762	NA	NA	4930515L03Rik,4921504E06Rik,Lrp1b,Zfp42,Itga8	reverse	forward	forward,reverse
2337	chr2	170458900	170460341	nochange	novel	-0.783223	0.789031	Tshz2	NA	NA	L3mbtl1,Dbndd2,Col14a1,Cyp24a1	reverse	forward	forward,reverse
2338	chr2	171708172	171708882	nochange	novel	0.725244	0.862637	2010011I20Rik	NA	NA	Tshz2,Cdh4,Kif16b,Hao1,Cbln4	reverse	reverse	reverse
2339	chr2	171899142	171899780	nochange	novel	1.42769	0.139621	2010011I20Rik	NA	NA	Nalcn,Scn1a,Cbln4,Ptprt	reverse	reverse	reverse
234	chr1	37567325	37567727	nochange	novel	-0.0973906	0.99719	Unc50	NA	NA	Mgat4a,Fyb,Tmem109,Tmem132a,Tsga10,Lipt1,Optn,Als2,Sars2,Mrps12	forward	forward	forward
2340	chr2	172067585	172067903	nochange	novel	0.121004	0.996926	2010011I20Rik	NA	NA	4930470P17Rik,Tnfrsf21,Phf14,Pak7,Ptprt,1700028P15Rik,Cdh4,Plin2,Phactr3	reverse	reverse	reverse
2341	chr2	172215941	172216349	nochange	novel	0.0739067	0.99774	2010011I20Rik	NA	NA	Meis2,Jph2,Svs3a	reverse	reverse	reverse
2342	chr2	172509321	172509828	nochange	novel	-0.0577362	0.99784	1700029J11Rik	NA	1700029J11Rik	2010011I20Rik,Cass4,Dhx35,Mtx2,Mbd5	forward	forward	forward
2343	chr2	172594918	172595712	nochange	novel	0.982528	0.468978	1700029J11Rik	NA	NA	Chd6,Astn1,Kcnq2,Spata5,4930402H24Rik	forward	forward	forward
2344	chr2	174407041	174407363	nochange	novel	-0.488326	0.871967	Th1l	NA	Th1l,Ctsz	NA	reverse	reverse	reverse
2345	chr2	174516956	174517816	nochange	novel	-0.411316	0.979234	Slmo2	NA	NA	Uqcc,Ppp4r1l-ps,Ankrd60,Flnb,Zfp831,Mrrf,Cst3,Ptprt,Mir298,Mir296,Fsip1,Sptlc3,Nespas,Gnas,Bpifa6,Kcnma1,Prdm5,St8sia6,Slc26a2	forward	forward	forward
2346	chr2	174849391	174850139	nochange	novel	0.238938	0.994991	Gm14391	NA	NA	Cntnap5a,Zfp831	reverse	reverse	reverse
2347	chr2	175132189	175142623	nochange	novel	-0.0831288	0.996926	Gm14391	NA	Gm14391,0610010B08Rik	NA	forward	forward	forward
2348	chr2	175804639	175806006	nochange	novel	0.749113	0.888642	Gm14436	NA	NA	NA	forward	forward	forward
2349	chr2	176128015	176136286	nochange	novel	-0.0525677	0.999492	Gm14436	NA	NA	NA	forward	forward	forward
235	chr1	38686947	38687671	nochange	novel	1.35274	0.850255	Pdcl3	NA	NA	2010300C02Rik,Tsga10,Aff3,Tmem204,Ift140,Def6,Zfp523,Gng12,Ppfibp1,Itgae,Gsg2,Megf11,Ankhd1,Nkain2,Zbtb40,Ankrd36,Npas2,Hibch,Sf3b1,Aox3l1,Kcnj5	forward	forward	forward
2350	chr2	177203930	177206799	nochange	novel	0.176519	0.994991	Gm14420	NA	NA	NA	forward	forward	forward
2351	chr2	177718311	177718919	nochange	novel	0.348275	0.948434	Gm14325	NA	NA	NA	forward	forward	forward
2352	chr2	17845591	17846035	nochange	novel	0.633246	0.815047	Gm17762	NA	NA	Nebl,BC061194,Gm14461,Msrb2,Cobll1,Fnbp4,Agbl2,Gpr158,Irak3,Commd3,Bmi1,Sfmbt2,Nr6a1,A230108P19Rik,Mllt10,Armc3,St8sia6	forward	forward	forward
2353	chr2	178609085	178611717	nochange	novel	0.493571	0.77354	Zfp931	NA	NA	Cdh26,Rbm38,Dnajc6,Tspan18,Ptprt	forward	forward	forward
2354	chr2	179169813	179171248	nochange	novel	0.440228	0.957367	Taf4a	NA	NA	Stk35,4932416H05Rik,Dppa3,Ptprt,Olfr230-ps1,Slc24a3,Ppm1l,Fbn1,Phactr3,Cdh4	forward	forward	forward
2355	chr2	179177126	179178920	nochange	novel	0.150505	0.996926	Taf4a	NA	NA	Stk35,4932416H05Rik,Dppa3,Olfr230-ps1,Slc24a3,Ppm1l,Fbn1,Phactr3,Cdh4,0610012H03Rik,Pkia,Ptprt,Syt1,Gmds	forward	reverse	forward,reverse
2356	chr2	179296538	179297088	nochange	novel	-0.109016	0.99719	Taf4a	NA	NA	Stk35,4932416H05Rik,Gm4340,0610008F07Rik,R3hdml,Aurka,Th1l	reverse	forward	forward,reverse
2357	chr2	180455415	180456549	nochange	novel	-0.019209	0.999492	Ogfr	NA	NA	Slc12a6,Plekha7,Cdh4,Gata5,Ntsr1,Rapgef4,Traf7,2610019E17Rik,Ttc9c,Hnrnpul2,Fgf4,Klf1,Tial1,Kif26a,Tle3,Aars,Stk32c,Lrrc27,Fzd5,Mtus2,Fem1a,Hist1h4f,Actrt2	forward	forward	forward
2358	chr2	181472894	181473809	nochange	novel	-0.073756	0.99719	Tpd52l2	NA	Tpd52l2,Dnajc5	Cdh7,Ctdspl2,Ttc38,Gtse1,Prpf6,Ncoa3,Dnajc5,Tpd52l2,BC006779,Rtel1,Brip1,4732471D19Rik,Atp9a,Zbtb46,Tcea2,Rgs19,Actr5,4930526D03Rik,Myt1,Upf2,Fastkd1,Ppp1r16b,2310067B10Rik,6820408C15Rik,Zcchc3	forward	forward	forward
2359	chr2	181482435	181483941	nochange	novel	-0.539248	0.916902	Tpd52l2	NA	Tpd52l2,Dnajc5	Asxl1,2500004C02Rik,Zbtb46,Ipo11,Gm16119,Uckl1,Gm1587,Zc3h7a,Wdr1	forward	forward	forward
236	chr1	39101964	39106005	nochange	novel	0.347847	0.931438	Npas2	NA;NA	NA	4933406M09Rik,Npas2,Ankrd44,4930526L06Rik,Dlgap4,Nmur1,Gigyf2,March1,Rgs20	reverse	reverse	reverse
2360	chr2	181916331	181919725	nochange	novel	0.141382	0.98085	Polr3k	NA	NA	Pamr1,Fitm2,Phactr3,Zbtb46,Sim1,Slc24a3,Dok5,Sox18,Tcea2,Sbno1,Fmnl3,Sfrp1,3110043O21Rik,Snord104,Zfp143,Pkhd1l1,4933404O12Rik,Rab3il1,Hnrnpl	reverse	reverse	reverse
2361	chr2	181928025	181929784	nochange	novel	-0.147432	0.994991	Polr3k	NA	NA	Slc24a3,Slmo2,Chrna4,Sipa1l1,Manbal,D630003M21Rik,Csnk2a1,Phactr3,Gpm6b,Rabgap1,Kcnip3,Col25a1	reverse	reverse	reverse
2362	chr2	18586586	18587862	nochange	novel	0.275151	0.78347	Commd3	NA	NA	Dnajc1,Sgcz,Slc25a37,Synb,Eppk1,4931428L18Rik,Lgsn,Nmt2,A930004D18Rik,2810030E01Rik,Pdcl,Mllt10,Gpcpd1,Gon4l	forward	forward	forward
2363	chr2	18637695	18638040	nochange	novel	0.213384	0.972137	Commd3	NA	Commd3	Mllt10,Dnajc1,5730522E02Rik,Commd3,Bmi1,Elmo1,Cul5,Nebl,BC061194,Dgcr2	reverse	reverse	reverse
2364	chr2	19626881	19628316	nochange	novel	-0.102583	0.99774	Gm3230	NA	Gm3230,Otud1	NA	forward	forward	forward
2365	chr2	19993065	19995179	nochange	novel	0.658475	0.731119	Otud1	NA	NA	Gpr158,Nebl,Ncoa2,Ano3	reverse	forward	forward,reverse
2366	chr2	21258441	21259502	nochange	novel	0.262666	0.994991	Gm13375	NA	NA	Eda2r,Nebl,Gpr158	forward	forward	forward
2367	chr2	22587180	22590976	nochange	known	-0.0343421	0.99784	Pdss1	NA	NA	NA	forward	forward	forward
2368	chr2	22744116	22745259	nochange	novel	0.139545	0.974452	Pdss1	NA	NA	Fmnl1,Abi1,Pdss1,Med27,Accs,Alg2,Sec61b,Rdh13,Msrb2,Gm239,Ryr3,Fermt1,Apbb1ip,Stk39,Plekha3,A230108P19Rik,Filip1l,2610528E23Rik,Cdk8,Rn45s,Plxdc2,Pip4k2a,Ttc23	forward	forward	forward
2369	chr2	24574971	24575315	nochange	novel	0.686195	0.996926	Ehmt1	NA	NA	D10Bwg1379e,Ehmt1,Wipf1,Chn1,Got2	forward	forward	forward
237	chr1	39578100	39617061	nochange	novel	-0.0838155	0.996926	Rnf149	NA	D1Bwg0212e,Rnf149	Rnf149,Ankrd44,Tmem131,Npas2,Creg2,Rab23,Aff3,Map4k4,Hdac4,Il1rl2,Tbc1d8,Pak2,Rfx8	reverse	reverse	reverse
2370	chr2	25110681	25112015	nochange	novel	-0.207622	0.996926	Noxa1	NA	Entpd8,Noxa1	Ehmt1,Tmem203,Tprn,Ndor1,Myo3b,Olfr157,Lztfl1,Pnpla7,Nelf,Nrarp,Ccdc73,Rpl7a,Surf2,Med22,Surf1	forward	forward	forward
2371	chr2	25124899	25125761	nochange	novel	-0.0837011	0.99719	Noxa1	NA	Entpd8,Noxa1	Phf21a,Cspp1,Entpd8,Noxa1,Fbxw5,C8g,Lcn12,Dnajc1,Rhot1,Tasp1,Slc34a3,2310002J15Rik,Gm757,Entpd2,Zbtb34,Foxp1,Bmp7,Fam166a,Tubb4b,4921530D09Rik,B230208H17Rik,Ssrp1,P2rx3,Dclre1c,Meig1,Ehmt1,Phpt1,Gm996,Mamdc4,Gbgt1,Slc25a25,Patl2,Trim69,Slc9a9,Eps8,Anapc2,Ssna1,Tprn,Snapc4,Card9,Acer3,Pnpla7,Trub2	reverse	reverse	reverse
2372	chr2	25153294	25155291	nochange	novel	0.130367	0.996926	A830007P12Rik	NA	A830007P12Rik,Cobra1	Cacna1b,Pnpla7,Lima1,Nt5c2,Cat,Ino80,Cobra1,4933433C11Rik,Mypn,Ctnnbl1,Entpd2,4921530D09Rik,Tmem141,Il1f10,Nrarp,Ralgps1,Ehmt1,Arrdc1,Aes,Zfp106,Capn3,Tsc1,Dync1i2,BC029214,Ptgds,Cacnb2,Bin1,A830052D11Rik,Tmem210,Anapc2,March1,Sulf2,Trdmt1,D730039F16Rik,Ambra1	reverse	forward	forward,reverse
2373	chr2	25160880	25162006	nochange	novel	1.20509	0.253147	A830007P12Rik	NA	A830007P12Rik,Cobra1	Sulf2,Trdmt1,Ehmt1,Pnpla7,D730039F16Rik,Ambra1,Snhg7,Snora43,Wdr5,Traf1	reverse	reverse	reverse
2374	chr2	26260463	26261848	nochange	novel	-0.0328019	0.999492	Dnlz	NA	NA	NA	forward	forward	forward
2375	chr2	26505846	26507961	nochange	novel	0.562298	0.565238	Notch1	NA	Notch1	Atxn10,Maz,Vcan,Tnnc1,Nisch,Zfp511,Tubgcp2,Ing1	forward	forward	forward
2376	chr2	26555751	26557176	nochange	novel	0.994039	0.706196	Egfl7	NA	Egfl7,Agpat2	Lcn4,Ift80,Gata1,Rxra,Ola1,Sftpb,Nacc2,Meig1,Dclre1c,Pnpla7,Qsox2,Myo3b,Sort1	reverse	reverse	reverse
2377	chr2	26564736	26565433	nochange	novel	0.623667	0.837821	Egfl7	NA	Egfl7,Agpat2	Nacc2,Meig1,Dclre1c,Pnpla7,Qsox2,Myo3b,Sort1,Notch1,Pip4k2b,Mterf,St8sia6,4932418E24Rik,Gpsm1,Sec16a,Inpp5e,Ucp2	forward	forward	forward
2378	chr2	26571368	26572542	nochange	novel	-0.747439	0.880301	Egfl7	NA	Egfl7,Agpat2	4932418E24Rik,Gpsm1,Sec16a,Inpp5e,Ucp2	forward	forward	forward
2379	chr2	27041152	27043273	up	novel	1.41681	0.00251683	Slc2a6	NA	5930434B04Rik,Slc2a6	NA	forward	forward	forward
238	chr1	40154156	40159348	nochange	novel	0.372973	0.921234	Il1r1	NA	NA	Il1rl2,Rbfox1,Kcnb2,Slc9a4,Pgap1,Adipor1,Khdrbs2,Aff3,Il1rl1,Slc9a2,Tapt1,Fank1,Rora,Tmem131,Il1r2,Gm16894,Ngef	reverse	forward	forward,reverse
2380	chr2	27559088	27563010	nochange	known	0.165224	0.985683	Wdr5	NA	Wdr5	Vav2,Pla2g4e,Olfm1,Acvr1c,Tmem39b,Mob3b	forward	forward	forward
2381	chr2	27570369	27585044	nochange	novel	0.164852	0.960652	Wdr5	NA;NA	NA	Pola2,Slc22a20,Fbn1,Ctcfl,Col5a1,Eng,Fkbp6,Entpd8,Brd3,Dnahc2,Lrp1b,Rapgef4,Fam38a,Setx,Snap23,Rbms1,Pgm2l1,Zbtb16,Gtf3c6,Nr6a1,1700001C02Rik,Otof,Sfmbt1,Usp16,Rxra,Arhgef17,Hspa8,Vav2,Acsl6,Mast4,Ldb1,Tsc1,4933404M02Rik,1500002O10Rik,Fam69b,Mapkap1,Pafah1b2,Arid1b,Sardh,Fmnl3,Chmp4b,Med27,Pde11a,Bach2,Sdk1,Gm884,Gtf3c5,Ak8	forward	forward	forward
2382	chr2	27589198	27591733	nochange	novel	-0.165539	0.996926	Wdr5	NA	NA	Arid1b,Rxra,Col5a1,Sardh,Fmnl3,Chmp4b,Med27,Pde11a,Bach2,Sdk1,Gm884,Gtf3c5,Ak8,Nipbl,Atp6v0e,Camk1d,8430427H17Rik,Gdpd5,Fig4	reverse	forward	forward,reverse
2383	chr2	27592657	27603532	nochange	novel	0.534184	0.211626	Rxra	NA;NA;NA	NA	Sardh,Nipbl,Atp6v0e,Rxra,Camk1d,8430427H17Rik,Gdpd5,Fig4,Gtf3c5,Ndufb7,Ogfrl1,Sfmbt2,Brd3,Fmnl2	forward	forward	forward
2384	chr2	27621142	27627664	nochange	novel	0.619932	0.0906912	Rxra	NA;NA	Rxra	Nav3,Scfd1,Arhgap15,Bend7,Nudt5,Abca2,Fut7,Brd3,Ralgapa2,Frmd5,Col5a1,Arhgef12,Gramd3	reverse	reverse	reverse
2385	chr2	28371718	28372338	nochange	novel	0.217967	0.996926	Mrps2	NA	NA	Mapkap1,Ak8,Htr1d	reverse	reverse	reverse
2386	chr2	28629539	28630992	nochange	novel	-0.0197632	0.999492	Tsc1	NA	Tsc1	Surf6,Med22,Gfi1b,8030462N17Rik,Ppp1r16b,Dnajc5,1700012D14Rik,Nebl,Ssh2,Mga,Med27,Spna2,BC089597,Pdcd1lg2,Sorbs1,Isca2,Npc2,Pspc1,Tsc1,Ralgds,Odf2,Mgll	reverse	forward	forward,reverse
2387	chr2	28632004	28634307	nochange	novel	-1.0437	0.434411	Tsc1	NA	Tsc1	Surf6,Med22,Gfi1b,8030462N17Rik,Ppp1r16b,Dnajc5,1700012D14Rik,Nebl,Ssh2,Mga,Med27,Spna2,BC089597,Pdcd1lg2,Sorbs1,Isca2,Npc2,Pspc1,Tsc1,Ralgds,Odf2,Mgll	forward	forward	forward
2388	chr2	28634884	28635685	nochange	novel	0.33047	0.980581	Tsc1	NA	Tsc1	BC089597,Pdcd1lg2,Sorbs1,Isca2,Npc2,Pspc1,Tsc1,Ralgds,Odf2,Mgll	forward	forward	forward
2389	chr2	28933325	28934693	nochange	novel	-0.0559596	0.99774	Ddx31	NA	NA	Barhl1	forward	forward	forward
239	chr1	40161723	40165053	nochange	novel	0.330806	0.793907	Il1r1	NA	NA	Khdrbs2,Aff3,Il1rl1,Slc9a2,Tapt1,Fank1,Rora,Tmem131,Il1r2,Gm16894,Ngef,Ap1ar,Crygb,Tmprss13,Map4k4,Slamf7,Il18rap,Rhbdd1,Cnga3,Rfx8,Thsd4,Pkhd1,Npas2,Il1r1,Osbpl5,Cpe	forward	forward	forward
2390	chr2	29251361	29253696	nochange	novel	-0.186286	0.996926	Med27	NA	NA	Abi1,Med27,Pdcl,Ppme1,Cntn5	forward	forward	forward
2391	chr2	30547460	30548498	nochange	novel	0.15342	0.99719	Ppp2r4	NA	NA	Atg7,Nup214,Asb6,Slc30a2,Extl1,1110067D22Rik,Cdv3,Nfya,AI314976,Acat2,Snhg8,Gm1976,Srcrb4d,Lrsam1,Rpl12,Coq9,Ciapin1,Tmem183a	reverse	reverse	reverse
2392	chr2	30636132	30637549	nochange	novel	-0.0213763	0.999492	Mettl11a	NA	NA	Zer1,Asb6,Eif2b3,Gbgt1,Ppp2r4,Plg,Ly75,Tbc1d24,Khdrbs1,Set,Pkn3,Map3k5,Sv2c,Mir3089,Pdk1,Ext2	forward	forward	forward
2393	chr2	30657184	30659034	nochange	novel	0.458028	0.710175	Mettl11a	NA	NA	Phf20,Prrc2b,Rod1,Ier5l,Sec61b,Alg2,Hmgb1,Hipk3,Taf12,Traf2,Mtmr12,Dnmt1,Cabyr,Timm10,Camk2d	reverse	reverse	reverse
2394	chr2	30689247	30691034	nochange	known	0.431127	0.916902	Mettl11a	NA	NA	Dnajb14,1110051M20Rik,Ttc7b,Cnot4,Nup188,Eya2,Mir3089,Sorl1,Spna2,Wdr34,Rbfox3,Magi3,Gm1673,Opn3	reverse	reverse	reverse
2395	chr2	30699744	30701241	nochange	novel	-0.063175	0.99774	Mettl11a	NA	NA	Ttll12,Evl,Gm16596,4933426M11Rik,Srcin1,Setbp1,Pitpnm2,Banp,Supt6h,Lsm2,Hspa1l,Hspa1a,Myom1,Ftl1	reverse	reverse	reverse
2396	chr2	30710719	30712595	nochange	known	0.149145	0.996926	Mettl11a	NA	NA	Mtap1a,Ambra1,Prrx2,Iqgap1,Pepd,Cstad,Ier5l,Etfdh,4930579G24Rik	forward	forward	forward
2397	chr2	30771688	30774576	nochange	known	-0.0538664	0.999492	Mettl11a	NA	Mettl11a,Asb6	Pole4,Ndel1,Rnu12,Poldip3	forward	forward	forward
2398	chr2	30908634	30910426	nochange	novel	0.26795	0.950215	Tor1b	NA	Tor1b	Hmcn1,Usp20,Ptges,Disp2,BC005624,Lhx2,Atxn2,Fchsd2	forward	forward	forward
2399	chr2	31445804	31466022	nochange	novel	0.281173	0.761119	Ass1	NA;NA	Ass1	Rad51l1,Capn7,Atp6v1e1,Slc25a18,Nup93,Abl1,Exosc2,Prrc2b,Col5a1,Ass1,Nqo1,Scrt1,Gtf2ird2,Rps3a,Fah,Ano6,Cript,Pigf,Arsa,Rassf1,Kif21b,Gapdh,Klf11,Snhg8,Stub1,Nbeal2,Nradd,1700105P06Rik,AI846148,Cox6b2,Herpud2,Ifrd2,Mbd3,Rps14,Rras2,4930549G23Rik,Cep192,Psmd11,Ggta1,Mllt6,Slc13a3,Ercc1,Lamc3,Med12l,Nrxn3	forward	forward	forward
24	chr1	113903407	113904399	nochange	novel	0.140305	0.996926	Tsn	NA	NA	Zfp42,Dppa2,Cntnap5a,Pisd,C330019G07Rik	forward	forward	forward
240	chr1	40170779	40177432	nochange	novel	-0.217881	0.985683	Il1r1	NA;NA	Il1r1	Map4k4,Il1r2,Slamf7,Il18rap,Slc9a2,Rhbdd1,Cnga3,Aff3,Rfx8,Thsd4,Pkhd1,Npas2,Il1r1,Osbpl5,Cpe,Pdcl3,Kcnb2,Rab7l1,Hecw2,Ino80,Rere,Eif5b,Mir196a-1,Gm53,Hoxb9,Dock10,Sh3bp4,Epb4.1l5	reverse	forward	forward,reverse
2400	chr2	31868077	31869329	nochange	novel	0.348901	0.994991	Qrfp	NA	NA	Msra,Qrfp,Abl1,Bai2,Fubp3,Kynu,Ola1,Fibcd1,Pip4k2a,Ambra1,Catsperg1,Slc23a2	reverse	forward	forward,reverse
2401	chr2	32136947	32138476	nochange	known	0.36357	0.707781	Prrc2b	NA	Prrc2b	Txndc11,Tcf7l2,Prrc2b,Pomt1,Lrsam1,Rnf216,Ampd3,Idh2,Klhl28,Fam179b,Dnajc1,Chtf18,Rpusd1,Hexim1,Emg1,Phb2,Wdr82,Htra1,Rasl11b,Abl1,Hist1h4a,Ccdc85c,Herpud1,Csnk1g2,Phospho1,Grhl1,Ipo7,Tomm20,Calm1,Smad7,Hyou1,Car11,Dbp,Dnm1l,2610019E17Rik,Traf7,Rev3l,E130307A14Rik,Gadd45a,E230016M11Rik,Pold2,Camkv,Rexo4,Gm711,Rapgef2	forward	forward	forward
2402	chr2	32144170	32144690	nochange	novel	0.209678	0.98395	Prrc2b	NA	Prrc2b	Camkv,Rexo4,Gm711,Rapgef2,Prrc2b,Pomt1,Ckap5	reverse	reverse	reverse
2403	chr2	32484775	32485921	nochange	novel	-0.392614	0.959263	Naif1	NA	Naif1,Fam102a	Aif1l,Celf1,Chn1,Slc25a25,Eng,Garnl3,Pde6d,Tpx2,Grk4,Fubp3,Dnm1,Naif1,Gfod2,Grb2,Fam102a,Vps11,Stxbp1,Rgs22,Prrc2b,Dhx58	reverse	forward	forward,reverse
2404	chr2	32520137	32521072	nochange	novel	0.682757	0.862334	Fam102a	NA	Fam102a,Dpm2	Slc2a8,Fnbp1,Spred2,Rbfox1,Eng,Tmem131,Fam102a,Col4a3bp,Mrpl28,Tmem8,Casc5,Prrx2,Grap2,Col5a1,Fnip1,Ttc28,Dnm1,Slc25a25,Naif1,Trp53,Rela,Srgap3,Zfp407,Pip5kl1,Dpm2	forward	forward	forward
2405	chr2	32527197	32528095	nochange	novel	0.740748	0.774622	Fam102a	NA	Fam102a,Dpm2	Prrx2,Grap2,Fam102a,Col5a1,Fnip1,Ttc28,Dnm1,Slc25a25,Naif1,Trp53,Rela,Srgap3,Zfp407,Pip5kl1,Dpm2	reverse	forward	forward,reverse
2406	chr2	33470712	33472115	nochange	novel	-0.401782	0.959263	Zbtb43	NA	Zbtb43	NA	forward	reverse	forward,reverse
2407	chr2	33933787	33934584	up	novel	1.83112	1.83016e-07	Zbtb43	NA	NA	Pbx3,Ms4a10,Ggta1,Lmx1b,Fam125b,Crhr1,Fam49b,Ncald,Gm13483,Stom,Ralgps1,Dag1,Cep110	reverse	reverse	reverse
2408	chr2	34403666	34404852	nochange	novel	0.665629	0.916902	Mapkap1	NA	Mapkap1	Pbx3,Mapkap1,Dis3l2,A730036I17Rik,Rbm18	forward	forward	forward
2409	chr2	35062142	35066195	nochange	novel	-0.507084	0.836964	AI182371	NA	AI182371,Cep110	NA	forward	reverse	forward,reverse
241	chr1	40178901	40180285	nochange	novel	1.30366	0.214332	Il1r1	NA	Il1r1	Dock10,Sh3bp4,Epb4.1l5	forward	forward	forward
2410	chr2	35340109	35342184	nochange	novel	0.248307	0.974452	Stom	NA	Stom	NA	reverse	reverse	reverse
2411	chr2	3560764	3561414	nochange	novel	-0.184395	0.994991	Hspa14	NA	NA	Suv39h2,Oplah,Cdnf,Nf2,Fam107b,Gtdc1,Camk1d,Cytip	reverse	reverse	reverse
2412	chr2	36019087	36019998	nochange	novel	1.31181	0.58422	Ndufa8	NA	Ndufa8	NA	forward	forward	forward
2413	chr2	3623432	3625052	nochange	known	0.540074	0.699727	Fam107b	NA	NA	A830007P12Rik,Cobra1,Dab2ip,Rapgef4,Pgm5,4930568D16Rik,Fam107b,Cdnf,Slc22a3,Sephs1,Pygo1,Dclre1c,Suv39h2,Gm13483,Sqrdl,Plxdc2,Usp6nl,Nat15,Strbp,Frmd4a,Gm1631,Drosha,6030458C11Rik,Prkcq,Fam188a,Dennd1a	forward	forward	forward
2414	chr2	3640361	3642120	nochange	novel	-0.326108	0.987279	Fam107b	NA	NA	Deptor,Odf2,Fam107b,Dnaja1,Rora,Pamr1	forward	reverse	forward,reverse
2415	chr2	3671546	3672636	nochange	novel	0.374109	0.974452	Fam107b	NA	Fam107b	Suv39h2,Bend7,8030442B05Rik,Fmnl2,Ly75,Usp40,Nebl,Arhgap15,Sestd1,Armc9,Tekt3,Fam107b,C1qtnf7,Gan,2810422J05Rik,Uba52,Ube2g1,Col5a1,Dennd1a,Olfr1256	forward	forward	forward
2416	chr2	3703634	3706157	nochange	novel	0.446652	0.777656	Fam107b	NA	Fam107b	Mettl15,Fam107b,Dnahc6,St8sia6,Pdk1,Spata5,Syncrip,Fam171a1,March3,Abi1,Ggta1,Celf2,Ubn1	reverse	reverse	reverse
2417	chr2	38485483	38487030	nochange	known	-0.795369	0.766256	Nek6	NA	Nek6	Erp29,Naa25,Nebl,Nr6a1,Tmem131,Fnbp1,Dennd1a,Lrp1b,Ctif,Mast2,Sin3a,Celf2,Il15ra,Baz2b,C330006A16Rik,Plcxd3,Psmb7,Fmnl2,Wdr31	forward	forward	forward
2418	chr2	38503593	38504492	nochange	novel	0.828105	0.820171	Nek6	NA	Nek6	NA	forward	forward	forward
2419	chr2	38655297	38655955	up	novel	2.17145	0.013413	Psmb7	NA	NA	4931423N10Rik,Psmb7,Xpo7,2010106G01Rik,Celf2,Lypd6b	reverse	reverse	reverse
242	chr1	42021115	42021776	nochange	novel	-0.0359852	0.999492	Mrps9	NA	NA	NA	reverse	reverse	reverse
2420	chr2	40480307	40480612	nochange	novel	-0.0633104	0.99719	Ppp6c	NA	NA	4932416H05Rik,Stk35	forward	forward	forward
2421	chr2	40555605	40557541	nochange	novel	0.108907	0.994991	Ppp6c	NA	NA	4921504E06Rik,Gmds,Lrp1b	reverse	reverse	reverse
2422	chr2	43195617	43196670	nochange	novel	0.0651149	0.99719	Kynu	NA	NA	Lrp1b,Plxdc2,Ube2e2,Kynu	reverse	reverse	reverse
2423	chr2	43468846	43470740	nochange	novel	0.46758	0.946078	Kynu	NA	NA	Lrp1b	reverse	reverse	reverse
2424	chr2	43479320	43480748	nochange	novel	0.038711	0.999492	Kynu	NA	NA	Kynu,Pdss1,Ntrk2,Zfp804a	reverse	reverse	reverse
2425	chr2	44556447	44558792	nochange	known	-0.000646768	0.999492	Zeb2	NA	NA	NA	forward	forward	forward
2426	chr2	44925698	44928546	nochange	novel	-0.0673471	0.996926	Zeb2	NA	NA	Ldlrad3,Nebl,Arhgap15,Otop2,Ush1g,Cacnb4,Prpf40a,Phf21a,Zeb2,Zfhx4,Eif4g1,Tnc,Sema4c,Alg10b,Gm13476,Rab1,1700096K18Rik,6530418L21Rik,Vcl,Bahcc1,4930461G14Rik,Hes1,4632415L05Rik,Ggt5,Ing1,Scrt2,Eapp,Clta,A830082K12Rik,Nipbl,Ak7,D14Abb1e,Tex14,Clic1	forward	forward	forward
2427	chr2	44952218	44953500	nochange	known	-0.300692	0.994991	Zeb2	NA	Zeb2	Dnahc9,BC039771,Taf4a,Zeb2,Rgs7bp,Cacnb4,Stam2,Gtdc1,Stk39,Aven,Hoxd1,Mllt10,Arhgap15,Fmnl2,Gabbr2,2410012E07Rik,Celf2	forward	reverse	forward,reverse
2428	chr2	45235713	45237065	nochange	known	0.749597	0.885632	Gm13476	NA	NA	Frmd4a,Nr6a1,Arhgap15,Nebl,Lrp1b,Gtdc1,Kif5c,Chn1,Mcm10,Taf3,Ttll11,Nat10,Cacnb4,Galnt5,Pde11a	forward	forward	forward
2429	chr2	46463101	46464143	nochange	novel	0.628519	0.803451	Gm13476	NA	NA	NA	reverse	reverse	reverse
243	chr1	42189955	42190316	nochange	novel	-0.518139	0.832469	Mrps9	NA	NA	Khdrbs2,Sphkap	forward	forward	forward
2430	chr2	47122429	47123498	nochange	novel	0.208317	0.969691	Acvr2a	NA	NA	Maoa	forward	forward	forward
2431	chr2	47265174	47265871	nochange	novel	-0.00395574	0.999492	Acvr2a	NA	NA	Nfia,Nr5a2,4931423N10Rik,Fhit,Lypd6b,Celf2,Nell2,Ano3,Psmd14,Olfr1223,Gpm6a,Olfr1178,Bbox1,Eif2s2,Scn7a	forward	forward	forward
2432	chr2	48412866	48413832	nochange	novel	0.287706	0.964317	Acvr2a	NA	NA	Slc16a14,Ptprj,Kcnh7,Lrp1b,Mbd5,Stam2,Pcnx,Gpr171,Med12l,Smox	reverse	reverse	reverse
2433	chr2	49607826	49609274	up	novel	1.78228	0.00661101	Epc2	NA	NA	NA	forward	forward	forward
2434	chr2	51771133	51771714	nochange	novel	1.58284	0.420034	Nmi	NA	NA	NA	forward	forward	forward
2435	chr2	51839953	51840360	nochange	novel	-0.43623	0.914649	Nmi	NA	NA	Gle1,Kcnh7,Zfp658,Lypd6b,Gm13483,Abi1,Vit,Tmc2,Cobll1,Cacna1b,Ssfa2	forward	forward	forward
2436	chr2	52373815	52375526	nochange	novel	-0.201822	0.99638	Arl5a	NA	Arl5a	Neb,Cacnb4,Fmnl2,Nr6a1,Arl5a,2010317E24Rik,Anapc1	forward	forward	forward
2437	chr2	52376838	52380068	nochange	novel	-0.66138	0.486807	Arl5a	NA	Arl5a	2010317E24Rik,Anapc1	forward	forward	forward
2438	chr2	53691349	53692007	nochange	novel	0.908548	0.777281	Arl6ip6	NA	NA	Galnt13,Chn1,Ttll11,Stam2,Olfr1180,Etl4,Mbd5	reverse	reverse	reverse
2439	chr2	53694225	53696732	nochange	novel	-0.425483	0.77917	Arl6ip6	NA	NA	Stam2,Olfr1180,Etl4,Mbd5,Nebl,Acaca,Galnt13,Zfp804a	forward	forward	forward
244	chr1	42542209	42543264	nochange	novel	0.335719	0.994991	Mrps9	NA	NA	Rims1,Erbb4,Tmprss11d	forward	forward	forward
2440	chr2	54006275	54007155	nochange	novel	0.0379424	0.999492	Arl6ip6	NA	NA	Baz2b,B230120H23Rik,A730015I17,Dscam	reverse	reverse	reverse
2441	chr2	55317775	55318238	nochange	novel	-0.240661	0.994991	Gpd2	NA	NA	Olfr1010,Galnt13,Zfp385b,Zfp804a	forward	forward	forward
2442	chr2	55421187	55421503	nochange	novel	-0.161823	0.996926	Gpd2	NA	NA	Galnt13,Atp8b4	reverse	forward	forward,reverse
2443	chr2	56926227	56926508	nochange	novel	0.150218	0.996926	Gpd2	NA	NA	Gpd2,Stk39,Cerkl,Pde1a,Pla2r1,Olfr1107,Opcml,4930505A04Rik,6330512M04Rik,Clstn2,Galnt13,BB557941,Scn9a	reverse	reverse	reverse
2444	chr2	57217773	57221083	nochange	novel	-0.595392	0.0810018	Gpd2	NA	Gpd2	Ankrd16,Lypd6,Phactr4	forward	forward	forward
2445	chr2	58569805	58593113	nochange	novel	0.0554806	0.99719	Acvr1	NA;NA;NA;NA;NA	NA	Rpap1,Pkp4,Ccdc148,Myo3b,Nckap1,Ttc17,Api5,2810002D19Rik,Acvr1,Faf1,Osbpl11,Snx4,Dennd1a,Slc4a10,Bbs5,Kbtbd10,Galnt5,Col15a1,Col12a1,Galnt13,Dtd1,Lrp1b,Arhgap44,Elac2,Nostrin	reverse	reverse	reverse
2446	chr2	58746253	58749258	nochange	novel	0.407125	0.699727	Upp2	NA	Upp2	NA	forward	forward	forward
2447	chr2	59025498	59025850	nochange	novel	0.282779	0.986893	Pkp4	NA	NA	NA	forward	forward	forward
2448	chr2	59563818	59564667	nochange	novel	-0.16329	0.996926	Tanc1	NA	Tanc1	Abi1,Pkp4,Wdsub1,Slc25a12,Tanc1,Baz2b,Cpeb3,Gfi1b,Dapl1,Cobll1,March7	forward	forward	forward
2449	chr2	60574401	60574844	nochange	novel	-0.270555	0.947338	Rbms1	NA	NA	NA	forward	forward	forward
245	chr1	4256399	4258943	up	novel	1.76885	0.00251683	Sox17	NA	NA	NA	reverse	reverse	reverse
2450	chr2	63403092	63404029	nochange	novel	-0.0480248	0.99774	Fign	NA	NA	Kynu,Pla2r1,Kcnh7,Ndst3,Celf2,Spata4,Kcnip4	reverse	reverse	reverse
2451	chr2	64099730	64101549	nochange	novel	0.99954	0.768366	Fign	NA	NA	NA	reverse	reverse	reverse
2452	chr2	64201441	64201851	nochange	novel	-0.142539	0.99719	Fign	NA	NA	4930534B04Rik	reverse	reverse	reverse
2453	chr2	64502570	64502885	nochange	novel	-0.165586	0.996926	Grb14	NA	NA	Lrp1b,Fap,Ptprt,Zfp385b,Baz2b,Gli2,Fign,Cobll1,Zfp804a,Tecpr1,Lgr4,Dusp16	reverse	forward	forward,reverse
2454	chr2	64568899	64569181	nochange	novel	-0.733904	0.432348	Grb14	NA	NA	Fign,Myo3b,Olfr1000,Mtus2,Limch1,Grb14,Cdh8	forward	forward	forward
2455	chr2	67576850	67577124	nochange	novel	0.116164	0.996926	B3galt1	NA	NA	Casc4,Lrrc7	reverse	reverse	reverse
2456	chr2	67881020	67882892	nochange	novel	0.575817	0.872993	B3galt1	NA	NA	Nfia	reverse	reverse	reverse
2457	chr2	68100054	68105980	nochange	novel	0.425809	0.607046	B3galt1	NA;NA	B3galt1	Kif18a,Fbn1,Stk39,Lrp1b,Cobll1,Pde11a	reverse	reverse	reverse
2458	chr2	68554709	68555849	nochange	novel	-0.316167	0.98395	Lass6	NA	NA	B3galt1,Stk39,9830001H06Rik,Pin1,Pim3,4930529M08Rik,Lass6	forward	forward	forward
2459	chr2	68844475	68845508	nochange	novel	0.674016	0.509947	Lass6	NA	Lass6	Alx4,Lass6,B230118H07Rik,Rag2,4932414N04Rik,Atf2,Slamf6,Etl4,Foxo3,Chn1,Dennd1a,4933409G03Rik,Gm20110,Gm18409	forward	reverse	forward,reverse
246	chr1	42632589	42632998	nochange	novel	0.872675	0.697303	Mrps9	NA	NA	NA	reverse	reverse	reverse
2460	chr2	70647602	70648746	nochange	novel	0.663973	0.84509	Gorasp2	NA	Gorasp2	4933404M02Rik,1500002O10Rik,Ctnnbl1,Sec16a,Inpp5e,Baz2b,Stk39,Kcnq2,Sox2ot,Otud7b,Etl4,Gad1,Kcnj15,Tlk1,Mettl8,Itga6,4932414N04Rik,Myo3b,Arsb,Sgms1,Cybrd1,Mtch2,9230102O04Rik,4930412O13Rik,Gata3,4930578N16Rik,Phospho2,Olah,Lypd6b,Tgm7,BC067068,Ube2e3	forward	forward	forward
2461	chr2	70843300	70843992	nochange	novel	0.454633	0.940353	Tlk1	NA	NA	Cybrd1,Tlk1	forward	forward	forward
2462	chr2	71555332	71556129	nochange	novel	0.00761508	0.999492	Metap1d	NA	NA	NA	reverse	reverse	reverse
2463	chr2	71634138	71636793	nochange	novel	0.144011	0.994991	Metap1d	NA	NA	Dcaf17,Pdk1,Ntsr1,Chd4,Grap2,B230120H23Rik,Dync1i2,Arid1b,Itga6,Klb	reverse	reverse	reverse
2464	chr2	72908045	72908858	nochange	novel	0.472812	0.940353	Sp3	NA	Sp3	Slc25a12,Myst4,1700011J10Rik,Mtx2,Mcph1	forward	forward	forward
2465	chr2	73012603	73013325	nochange	novel	0.44567	0.338786	1700011J10Rik	NA	1700011J10Rik	Acvr2a,Dimt1,Hist1h2bb,Hist1h3c	forward	forward	forward
2466	chr2	73079599	73080306	nochange	novel	-0.117107	0.99719	1700011J10Rik	NA	NA	NA	forward	forward	forward
2467	chr2	73584688	73586618	nochange	known	-0.339354	0.974452	Atf2	NA	NA	Atf2	forward	forward	forward
2468	chr2	73938610	73939415	nochange	known	-1.91341	0.0849456	Atp5g3	NA	Atp5g3	Abcb11,Ola1,Plcb4,Chst1,Tnfaip6,BC052040,Gm14085,Sh3kbp1,Ccdc3,Chrna1,Atf2,2010106G01Rik,Mertk,4930441J16Rik,Palld,Itih2,Kin,Ubr3,Chn1,Atp8b4,Tspan18,Enkur,Prpf40a,Fap,Myoz1,Cbl,Dclre1c,Mbd5,Ttn,Ccdc141,Arhgef11,8430437L04Rik,Lnp,Hoxd9,Hoxd10,Sh2b2	forward	forward	forward
2469	chr2	73969628	73972140	down	novel	-2.37565	1.32764e-05	Atp5g3	NA	NA	8430437L04Rik,Chn1,Atf2,Wfdc8,Spinlw1,Tlk2,1700052K11Rik,Spred1,Chrna1,Ablim1,Ehmt1,Mrrf,Orc4,Gpc5,Hoxd13,Hoxd12,Arhgap32,Gpr155,Sec61a2,Csrp2bp,Pde11a,Rap1gap2,Prdm10	forward	reverse	forward,reverse
247	chr1	42646132	42648052	nochange	novel	0.993962	0.710175	Mrps9	NA	NA	NA	reverse	reverse	reverse
2470	chr2	7403981	7406644	nochange	novel	-0.250749	0.994991	Usp6nl	NA	NA	NA	reverse	reverse	reverse
2471	chr2	74590813	74591990	nochange	novel	0.306079	0.994991	Mtx2	NA	NA	Lrp1b,Lnp,Sec23b,8430406I07Rik	forward	forward	forward
2472	chr2	75190880	75191849	nochange	novel	-0.251654	0.979234	Mtx2	NA	NA	Stk35,4932416H05Rik,Pde11a,Ttn,Fem1b,Mtx2,Vsx1,Nup35,Olfr1212,Ptprj,9130015L21Rik	forward	forward	forward
2473	chr2	75606403	75614168	nochange	novel	0.052592	0.99774	Hnrnpa3	NA;NA	Hnrnpa3	Stau1,Nfe2l2,Agps,Ttc30a1,Ttc30a2,Pde11a,Cdk11b,Mmp23,Cacnb4,Stk39,Mtrf1,Acsbg2,Apc,Gm10548,Glyctk,4930402F06Rik,Ggta1,Ttc21b,Creb3l1,Rbms1,Zfand2a,Hnrnpa3,Mir130a,Rap1b,Scai,Camk4,Asxl1,Ppard,Slc20a1,5031425F14Rik	forward	forward	forward
2474	chr2	75776614	75778428	nochange	novel	-0.554515	0.781576	Agps	NA	NA	Dcaf17,Prcc,Ola1,Nfe2l2,Agps,Tanc1,Tlk1,Cct2,Frs2,Cry2,D930015M05Rik,Sv2b,Pex11b,Depdc5,Procr,Sim2,Kif18a,Trpm7,Pde11a,Cd82,Gm10804	reverse	reverse	reverse
2475	chr2	77172595	77177317	nochange	novel	0.78252	0.212187	Ccdc141	NA;NA	NA	NA	reverse	reverse	reverse
2476	chr2	77355373	77355767	nochange	novel	0.230984	0.896678	Gm13944	NA	NA	Neb,Pde11a,Osbpl6,Ccdc141,Sdcbp2,Snph,Zfp385b,Ptprj,Abcc4,Ube2e3,Hsd17b12	forward	forward	forward
2477	chr2	78510509	78511387	nochange	novel	0.0621909	0.99774	Ube2e3	NA	NA	NA	reverse	reverse	reverse
2478	chr2	79179793	79180738	nochange	novel	0.810805	0.733433	Ube2e3	NA	NA	Lhx6,Pde11a,Cerkl,Itga4,Nckap1,Pde1a,Itgav,Rbm18,Fgf14,Ciz1,Olfr356,1700012B07Rik,9530008L14Rik,Fam83d,Ppp1r1c,Acer3,Cybrd1,Ccdc73,Tcf7	reverse	reverse	reverse
2479	chr2	8101937	8102383	nochange	novel	0.151235	0.972137	Usp6nl	NA	NA	Il15ra,Dhtkd1,Upf2,Itih5,BC052040,Lrp1b,Lrp2,Prickle2,Otud7a,Hjurp,Gpd2,Erbb4,Asap1	forward	forward	forward
248	chr1	43888185	43889738	nochange	novel	-0.269373	0.995398	Tpp2	NA	Tpp2	Ociad2,Bai3,Nck2,Uxs1,Tpp2,1700029F09Rik,Kdelc1,Bivm,A630001G21Rik,Got1,Mgat4a,Rasal2,Lars,Wdr31,Tgfbrap1	forward	reverse	forward,reverse
2480	chr2	8154236	8154626	nochange	novel	0.0367388	0.999492	Taf3	NA	NA	Celf2,Gtdc1,Fam171a1,Epc2	reverse	reverse	reverse
2481	chr2	82507328	82508331	nochange	novel	0.978375	0.774612	Zc3h15	NA	NA	Kcnh7	forward	forward	forward
2482	chr2	83314665	83314943	nochange	novel	0.306022	0.888642	Zc3h15	NA	NA	NA	forward	forward	forward
2483	chr2	84200836	84201990	nochange	novel	0.0324259	0.999492	Calcrl	NA	NA	2310067B10Rik,Tfpi,Camk1d	reverse	reverse	reverse
2484	chr2	84896874	84897234	nochange	novel	-0.0306513	0.999492	Slc43a3	NA	Slc43a3	NA	forward	reverse	forward,reverse
2485	chr2	84920606	84921003	nochange	novel	0.366484	0.96856	Slc43a3	NA	Slc43a3	Smtnl1,Ube2l6,Prg2,Prg3,Cubn,Serping1,Pamr1,Ttc17,Tspan18,Gtdc1,Olfr1040,Tulp3	reverse	reverse	reverse
2486	chr2	8495385	8496169	nochange	novel	-0.0963604	0.99719	Taf3	NA	NA	Nsg2,Lypd6,Atf2,Sec22b,Mbd5	forward	forward	forward
2487	chr2	85252207	85253527	nochange	novel	-0.0102517	0.999492	Tnks1bp1	NA	NA	Meis2,Olfr1009,AI314831,Hsd17b12	forward	forward	forward
2488	chr2	85285541	85285843	nochange	novel	0.241194	0.959409	Tnks1bp1	NA	NA	Plxdc2,Olfr1288,Mpped2,Ube2v2,Slc1a2,Yme1l1	forward	forward	forward
2489	chr2	90173288	90174039	nochange	novel	0.379782	0.984013	Ptprj	NA	NA	NA	forward	forward	forward
249	chr1	4528626	4529239	nochange	novel	-0.00311931	0.999492	Sox17	NA	Sox17	Rp1,Xkr4,Sox17,9130014G24Rik,Erbb4	reverse	reverse	reverse
2490	chr2	90394402	90395675	nochange	novel	0.207065	0.892348	Ptprj	NA	Ptprj	NA	forward	forward	forward
2491	chr2	90652315	90652681	nochange	novel	0.102366	0.996926	Fnbp4	NA	NA	Fkbp7,Ppa1,Olfr1246,Ptprj,Arglu1,Itgb6,Olfr1048,Nup160,Agbl2	reverse	reverse	reverse
2492	chr2	90930636	90932804	nochange	novel	0.0125666	0.999492	Celf1	NA	Ndufs3,Kbtbd4,Ptpmt1,Celf1	NA	forward	forward	forward
2493	chr2	91086318	91087819	nochange	novel	-0.488508	0.347782	Sfpi1	NA	Psmc3,Slc39a13,Sfpi1	Slc16a10,Mybpc3,Dennd1a,Slc25a12,Celf1,Pard6b,Sfpi1,Madd,1110051M20Rik,Scrt2,Pacsin3,Arfgap2,Ckap5	forward	forward	forward
2494	chr2	91537519	91539428	nochange	novel	-0.287559	0.956359	Ckap5	NA	Ckap5	NA	reverse	reverse	reverse
2495	chr2	91964318	91966184	nochange	novel	0.101309	0.996926	Dgkz	NA	Mdk,Dgkz	NA	forward	forward	forward
2496	chr2	91967641	91968587	nochange	novel	-0.197403	0.996926	Dgkz	NA	Mdk,Dgkz	NA	forward	forward	forward
2497	chr2	91971256	91972760	nochange	novel	-0.191948	0.99719	Dgkz	NA	Mdk,Dgkz	NA	forward	forward	forward
2498	chr2	92055428	92056479	nochange	novel	-0.389147	0.81531	Dgkz	NA	NA	Ambra1,Metap1d,1110051M20Rik,Creb3l1,Slc27a2,Phf21a,Mapk8ip1,Psip1,Ralgps1,Nr6a1,Ppip5k1,Mtap1a,Tmem87b,2210018M11Rik,Tmem90b,Gabpb1,Slc35c1,4931428F04Rik,2310044H10Rik,Fam71e1,Rpl4,Zwilch,Ahctf1,BC033916,Usp48,Ccm2,4632434I11Rik,Prcp,Tra2a,Pawr,Igbp1,1810032O08Rik,Sult6b1,Akr1b3	reverse	reverse	reverse
2499	chr2	92660264	92661322	nochange	novel	-0.198637	0.996926	Slc35c1	NA	NA	Hoxd9,Hoxd8,Frmd5,Phf20,Chst5,Cacng2	reverse	reverse	reverse
25	chr1	114186176	114187765	nochange	novel	0.385609	0.994991	Tsn	NA	NA	NA	forward	forward	forward
250	chr1	4566399	4567592	nochange	novel	-0.348104	0.985683	Sox17	NA	NA	2610035D17Rik,Col19a1,Cpa6,Hpgd,Pkhd1	forward	reverse	forward,reverse
2500	chr2	92741877	92743741	nochange	novel	-0.660639	0.956367	Slc35c1	NA	NA	Boc,Slc1a2,Epb4.1l1,Fahd2a,Ryk,Phf21a,Ambra1,Ext2,Camk1d,Myo3b,Kcng2,Alx4,Ndufa8,Morn5,B230120H23Rik,Ralgapa2	reverse	reverse	reverse
2501	chr2	94014419	94015341	down	novel	-1.78131	0.0470711	Hsd17b12	NA	Alkbh3,Hsd17b12	NA	reverse	reverse	reverse
2502	chr2	94465596	94466060	nochange	novel	0.054771	0.999492	Api5	NA	NA	Olfr1079,Caprin1,Nat10,Api5,1110034G24Rik,Tspan18	reverse	reverse	reverse
2503	chr2	94556457	94557969	up	novel	1.61211	0.00146959	Api5	NA	NA	Nr6a1,4833423E24Rik,Tmco5b,Meis2,Ythdf1,Tmco2,Stk39,Lrp2,Stk35,Plcb1,Macrod2,Sf3b3	forward	forward	forward
2504	chr2	94717270	94717565	nochange	novel	0.431126	0.94595	Api5	NA	NA	Ttc17	reverse	reverse	reverse
2505	chr2	95845343	95845909	nochange	novel	0.000530517	0.999492	Api5	NA	NA	NA	forward	forward	forward
2506	chr2	95863437	95863740	nochange	novel	0.171389	0.959263	Api5	NA	NA	F830045P16Rik,Myo3a,Fmnl2	forward	forward	forward
2507	chr2	95968023	95968589	nochange	novel	0.382276	0.925701	Api5	NA	NA	Pde11a	reverse	reverse	reverse
2508	chr2	9797321	9798048	nochange	novel	1.39685	0.218732	Taf3	NA	NA	Zbtb7c,2900057B20Rik,St6galnac3,Prkcq,Tanc1,Taf3,Usp48,Gnb2,Mboat4,Rbfox1,Sfmbt2	reverse	reverse	reverse
2509	chr2	98661856	98663095	up	novel	3.2853	7.2415e-53	Traf6	NA	NA	Syn3,Rabgap1l,1200011M11Rik,Osgep,Apex1,Tmem55b,Fem1c,Top1,Cdk5rap2,Rab6b,Oxsr1,Tmem136,Sertad2,Hist1h4a,Ccdc78,Nrm,Zfp532,Zc3h4,Necab2,Caln1,Gm20139,Traf4,Ppp1r10,Cacna2d1,Zfp639,Ube2g1,Hlcs,Neurl1a,Slc25a21,Ankrd6,Atp5g2,Fbxl17,Cnn3,Txnip,Gm15441,Macf1,Htra1,Nek1,Tex14,Hnrnpa3,Pik3r3,Banp,Neil3,Macrod2,Glo1,Ccdc12,Ppia,Msi2,Nt5c,2310044H10Rik,Fam71e1,Plcd1,Chd6,Clcn1,Frem2,Sfi1,Ebf1,Srp72,Tmem8…	reverse	reverse	reverse
251	chr1	4571423	4572199	nochange	novel	0.787674	0.869771	Sox17	NA	NA	2610035D17Rik,Col19a1,Cpa6,Hpgd,Pkhd1,Bai3,Adam23,Sox17,Lpin2	reverse	reverse	reverse
2510	chr2	98666122	98667453	up	novel	3.14086	2.15974e-55	Traf6	NA	NA	Magi2,Arl13b,Abat,Golga7,2900060B14Rik,Clasp1,1700061G19Rik,Ebf1,Xylt2,Sfi1,Ephx1,Nthl1,Tsc2,Rbm39,Hist1h2bn,Hist1h2ak,Stim1,1700020O03Rik,Kcnip4,Psmc1,Brd2,H3f3b,Vps13b,Surf6,Csmd3,Ppp2r2a,Add1,Ppat,Paics,1700045H11Rik,Errfi1,Eif4e,Rfesd,Rps12,Snora33,Arid5a,2210408I21Rik,Nudt9,Rgs2,Gmcl1,BC003331,Tpr,Dnajc18,9330151L19Rik,1110034A24Rik,C87436,Malat1,Sephs1,Fstl4,BC028528,Aph1a,Aldh9a1,Xdh,27000…	forward	forward	forward
2511	chr2	99552201	99552636	up	novel	2.42267	0.00655598	Traf6	NA	NA	Fmnl2,Zfp804a,Fmn1	reverse	reverse	reverse
2512	chr3	100691463	100692796	nochange	novel	0.804796	0.733433	Man1a2	NA	NA	Man1a2,Tmem154,Lrba,Pde4dip	forward	forward	forward
2513	chr3	100743816	100744432	nochange	novel	0.00103602	0.999492	Man1a2	NA	NA	Trip13,Snx30,LOC626082,Lrba,Gpr89,Trim45,Ttf2,Ptgfrn,Cdc14a,Itgax,Pak7	forward	forward	forward
2514	chr3	100753074	100753862	nochange	novel	0.428033	0.888642	Man1a2	NA	NA	Tuba1b,Slc35a3,Hiat1,Rsrc1,Adam30,Bach2,1700025N23Rik,Tbxas1,Ube2cbp	reverse	reverse	reverse
2515	chr3	10127122	10128759	nochange	novel	-1.11573	0.328471	Fabp4	NA	NA	Tmem110,Dnajc5b,Nav2,Fabp4	forward	forward	forward
2516	chr3	10143017	10143886	nochange	novel	-0.655094	0.914649	Fabp4	NA	NA	Fabp9,Med12l,Slc6a17,Fabp5,Egfem1,Ptpn18,Chmp4c,Atp8a1,Prss34,Fabp12,Pld1,Zbtb10	reverse	reverse	reverse
2517	chr3	101494390	101519378	nochange	novel	0.013173	0.999492	Atp1a1	NA;NA;NA;NA;NA	NA	Vtcn1,4930404A10Rik,4932438A13Rik,Adad1,Lhfp,Frem2,Ttf2,Ehd3,Rap1gds1,Mab21l3,Vangl1,Sycp1,Nr1h5,Fnbp1l,Ptgfrn,Tex22,Gbp5,Nup210l,Igsf3,Atp1a1,Gm884,Wdr47,Pdlim5,Slc22a15,Csde1	forward	forward	forward
2518	chr3	101525409	101527433	nochange	novel	-0.839787	0.526021	Atp1a1	NA	Atp1a1	Trim45,Igsf3,Atp1a1	forward	forward	forward
2519	chr3	101947943	101949077	nochange	known	0.139482	0.964317	Slc22a15	NA	NA	Sec24d,9830132P13,4930443G12Rik,Ntng1,Gipc2,Gm17359,Fcrl5	forward	forward	forward
252	chr1	45734308	45739391	nochange	novel	0.373204	0.959263	Wdr75	NA	NA	Col9a1,Tmem182,Spag16,Tpp2,Gm20268,Morc1,Farp2,Stim1,1110058L19Rik,Fam135a,4832428D23Rik,Tmeff2,Pard3b	forward	forward	forward
2520	chr3	102403541	102403830	nochange	novel	-0.130462	0.996926	Ngf	NA	NA	Vegfc	forward	forward	forward
2521	chr3	102676869	102679632	nochange	novel	-0.101101	0.996926	Ngf	NA	NA	Caln1,Ctnna3,Iqcj-schip1,Pcdh10,Nup37,Tshb,Tspan2,Synpo2,Casq2,A230001M10Rik,2410007B07Rik,Serpini1,Fam46c,Spag17,4930564K09Rik,Lrat,Ccdc46,Synpo2l,Dennd2c,Bcas2,Vav3,Adh1,Pafah1b2,Exosc9	reverse	reverse	reverse
2522	chr3	103427315	103427880	nochange	novel	-0.0657848	0.996926	Trim33	NA	NA	Prelp,Btg2,Clic1,Ddah2,Syt6,Dpf3,Magi3,Otud7b,Gtf3c3,Tg,Sla,Maml3,Grb2,Trim33,Bcl2l15,Tesk2,Phf21b,Gyg	reverse	reverse	reverse
2523	chr3	104422744	104427050	nochange	novel	0.150582	0.994991	Lrig2	NA	Lrig2	Magi3,Lrig2,Wnt2b,Snd1,Trim2,Egr1,Ppm1j,Rhoc,St7l,Usp33,Gucy1b3,Syt6,Ptpn22,Stxbp3a,Med12l	forward	reverse	forward,reverse
2524	chr3	104433165	104442262	nochange	novel	0.010125	0.999492	Lrig2	NA	Lrig2	NA	forward	forward	forward
2525	chr3	104518565	104520005	nochange	novel	0.742607	0.534626	Lrig2	NA	NA	Magi3,4930458L03Rik,Txlna,Iqcc,Ccdc28b,Lrig2,Nme7,Atp1a1,Naip2,Fbxl5,Cc2d2a,Ppm1l	reverse	reverse	reverse
2526	chr3	104523269	104524813	nochange	novel	0.377327	0.994991	Lrig2	NA	NA	Magi3,4930458L03Rik,Txlna,Iqcc,Ccdc28b,Lrig2,Nme7,Atp1a1,Naip2,Fbxl5,Cc2d2a,Ppm1l	forward	forward	forward
2527	chr3	104539401	104542086	nochange	known	0.221507	0.995398	Lrig2	NA	NA	Magi3,Slc16a1,Spsb4,Ak5,Sh3kbp1,Spata17,1700007P06Rik,Lrig2,Zfat,Rab40c,Pi4kb,Chchd5	forward	forward	forward
2528	chr3	104571175	104574044	nochange	novel	0.90423	0.151386	Slc16a1	NA	NA	Ptbp2,Pex13,Mrps27,Dnahc5,Lmf1,2810468N07Rik,Slc16a1,4930564D02Rik,Hmcn1,Krt7,Capza1,Cttnbp2nl,Lrig2,Manba,Spata1,Arnt,Pdhx,Hipk1,Them5	forward	reverse	forward,reverse
2529	chr3	104598714	104602371	nochange	novel	0.337561	0.938778	Slc16a1	NA;NA	Slc16a1	Ptgfrn,Slc16a1,Magi3,Rsbn1,Slc25a21,Lrig2,Col13a1,Dscam,Fam189a2,Gpc5,Adamtsl4,Adam30,Vtcn1,Il12rb2,Ccnl1,Nup210l,4933421E11Rik,Rbm15,Otud4,Fnip2	forward	forward	forward
253	chr1	45857098	45858418	nochange	novel	0.0883955	0.99719	Slc40a1	NA	NA	Wdr75,Gpc3,A630012P03Rik,Rgs7,Wdr33,Pard3b,1110012J17Rik	forward	forward	forward
2530	chr3	107862929	107867820	nochange	novel	-0.376179	0.885632	4933431E20Rik	NA	4933431E20Rik	Rbm15,Gstm5,4933431E20Rik,Gnai3,Ube3b,Kcnn3,Ahcyl1	forward	forward	forward
2531	chr3	108062938	108064518	nochange	novel	0.814081	0.871967	Ampd2	NA	Gstm4,Ampd2,Gnai3	NA	forward	forward	forward
2532	chr3	10824446	10824831	nochange	novel	0.222521	0.969691	Zfand1	NA	NA	NA	reverse	reverse	reverse
2533	chr3	11012873	11015291	nochange	novel	0.0102999	0.999492	Zfand1	NA	NA	Egfem1,Dync1i1,Deptor	forward	forward	forward
2534	chr3	110537740	110538141	nochange	novel	0.160424	0.996926	Prmt6	NA	NA	Syt6	forward	forward	forward
2535	chr3	110997937	110998217	nochange	novel	-0.18595	0.994991	Prmt6	NA	NA	D030025E07Rik,Etv3,Gpr149,D930015E06Rik,Ntng1,Prlr	reverse	reverse	reverse
2536	chr3	11166397	11166679	nochange	novel	-0.928817	0.000654169	Zfand1	NA	NA	Pex5l,4930419G24Rik,Nlgn1,Fat1	reverse	reverse	reverse
2537	chr3	112871086	112871679	up	novel	2.33198	0.00860063	Rnpc3	NA	NA	NA	forward	forward	forward
2538	chr3	115640739	115643356	nochange	novel	0.521304	0.850255	S1pr1	NA	NA	4930443G12Rik,Vav3,Slc2a12,Hiat1,Slc39a8,Pdlim5,Wwox,Pde4dip,Olfm3,Slc30a7,Rtcd1,Utp6,A930005H10Rik,Dph5,Snhg8,Extl2,Rap1gds1,Lrriq3,Mynn,Arpm1,St6galnac5,Pdgfc,S1pr1,Gapdh	forward	forward	forward
2539	chr3	115765878	115767270	nochange	known	-0.112356	0.99774	S1pr1	NA	NA	Leprel2,Gpr162,Wars2,Dock9	forward	forward	forward
254	chr1	45859920	45861129	nochange	known	-1.16518	0.480814	Slc40a1	NA	Slc40a1	Wdr75,Gpc3,A630012P03Rik,Rgs7,Wdr33,Pard3b,1110012J17Rik,Lactb2,Rims1,Mfsd6	reverse	forward	forward,reverse
2540	chr3	115792483	115794022	nochange	novel	0.21731	0.994991	S1pr1	NA	NA	NA	forward	forward	forward
2541	chr3	115806697	115807420	nochange	novel	0.297535	0.853599	A930005H10Rik	NA	NA	Ccbl2,Gm5544,A930005H10Rik,Dph5,Slc30a7,1700048O20Rik,Ampd1,1110032F04Rik,1700013F07Rik,5330417C22Rik,S1pr1,Ubr2,Adh1,Zfp697	forward	forward	forward
2542	chr3	115814816	115816299	nochange	known	-0.538842	0.948434	A930005H10Rik	NA	NA	Ampd1,A930005H10Rik,Dph5,1110032F04Rik,1700013F07Rik,5330417C22Rik,S1pr1,Ubr2,Adh1,Zfp697,BC107364,Pdlim5,Cabp1,Sash3,Xpnpep2,Cd99l2,Mtmr1,Otud7b,Ccdc76,Sass6,Khdrbs1,Zc3h6,Cd2,Rap1a,Il12b,Extl2,Cdc14a,Wdr63,Btbd10,Arntl,Zfp251,Zfp7,Papss1,St6galnac5,Uprt,Gm1720,Spry1,Slc30a7,Pkn2	reverse	forward	forward,reverse
2543	chr3	116729539	116732732	nochange	novel	0.238908	0.994991	Agl	NA	Agl	NA	forward	forward	forward
2544	chr3	117268396	117269095	nochange	novel	0.231482	0.892944	Palmd	NA	NA	Pard3b,Vcam1,D3Bwg0562e,Cyp7b1	reverse	reverse	reverse
2545	chr3	117439722	117440170	nochange	novel	0.830336	0.652556	Palmd	NA	NA	Dpyd,Chi3l3	reverse	reverse	reverse
2546	chr3	117488430	117488869	nochange	novel	0.551433	0.88436	Palmd	NA	NA	4833424O15Rik,Snx7,Gstcd,Fam73a,Sh3d19	reverse	reverse	reverse
2547	chr3	11787201	11787535	nochange	novel	0.193201	0.921942	Zfand1	NA	NA	Plce1,Fam164a,LOC626082	forward	forward	forward
2548	chr3	118478490	118480201	nochange	novel	0.220716	0.994991	Dpyd	NA	NA	Dpyd,Col24a1,4833424O15Rik,Otol1,Ntng1,Klf9,Tram1l1,Lrrc7,Clstn2,Cypt12,Zfp618,4930406D18Rik,Vmn1r197,Sec24d,Gdap2	reverse	reverse	reverse
2549	chr3	118491138	118492305	nochange	novel	0.87986	0.748563	Dpyd	NA	NA	Ralgapa2,Ndst3,Kcnmb2,Man1a2,Dbt,Alg14,Clca3,Sprr1a	reverse	reverse	reverse
255	chr1	45864840	45866649	nochange	novel	-0.380039	0.98395	Slc40a1	NA	Slc40a1	Pard3b,1110012J17Rik,Lactb2,Rims1,Mfsd6,Rbbp5,Tmem81,Cntn2,Rfx1,Wdr69,Fank1	forward	forward	forward
2550	chr3	120692917	120693763	nochange	novel	0.161563	0.994991	Rwdd3	NA	NA	Fat4,Trim2,Stard13,Pde5a,Cntn4	reverse	reverse	reverse
2551	chr3	120867183	120867700	nochange	novel	0.628878	0.75343	Rwdd3	NA	NA	Dpyd,Rtcd1	forward	forward	forward
2552	chr3	121183830	121187158	nochange	novel	0.498666	0.826695	Tmem56	NA	Rwdd3,Tmem56	NA	forward	forward	forward
2553	chr3	121263939	121279157	nochange	novel	0.574979	0.231263	Alg14	NA	Alg14	Pcnx,Slc44a3,Pde4dip,Tmem56,Alg14,Bcar3,Abtb2,Ntng1,Camk2d,Alpk1,Gm17660,Veph1,Rbm15,Bdh2,Pdlim5,Vkorc1l1,Zbtb44	forward	forward	forward
2554	chr3	121284569	121286133	nochange	novel	-0.00639199	0.999492	Alg14	NA	Alg14	NA	forward	forward	forward
2555	chr3	121578454	121579569	nochange	novel	0.156911	0.996926	Slc44a3	NA	NA	Cnn3,Slc44a3,Egf,Abca4,2410004B18Rik,Tmem56,Lce3b,Lce3c,Fam192a,Rspry1,Polr2a	reverse	forward	forward,reverse
2556	chr3	121649511	121651078	nochange	novel	-0.518635	0.921942	Abcd3	NA	NA	NA	forward	forward	forward
2557	chr3	121851309	121857353	nochange	novel	0.406798	0.71427	Abcd3	NA;NA;NA	NA	Agl,Tet2,Slc7a11,Abcd3,Arhgap29,Gria2,Gucy1a3,D030025E07Rik,Kcnd3,Lrrc39,Tmem56,Slc44a3,Cenpe,Tcf7l1,Gm15401,Tgoln1,Kirrel,Gclm,Alpk1,Tnni3k,Frem2,Ddah1,Fubp1,Nexn,Eml4	forward	forward	forward
2558	chr3	121866380	121868767	nochange	novel	0.0890569	0.99774	Arhgap29	NA	NA	Ddah1,Fubp1,Nexn,Eml4,Asb17,2510003D18Rik,Pgrmc2,Spag17,Dpyd,Lmo4,Epn2,Riiad1,Celf3	forward	forward	forward
2559	chr3	121873817	121875923	nochange	novel	0.468116	0.885632	Arhgap29	NA	NA	Dpyd,Lmo4,Ddah1,Epn2,Riiad1,Celf3,Ric8b,Obscn,Lor,Mrps28,Arhgap29	reverse	forward	forward,reverse
256	chr1	47174825	47175615	nochange	novel	-0.135224	0.996926	Slc40a1	NA	NA	NA	forward	forward	forward
2560	chr3	121890447	121891662	nochange	novel	-0.420261	0.925636	Arhgap29	NA	NA	Abcd3,Abca4,Ddit4l,Arhgef9	forward	forward	forward
2561	chr3	121902221	121917141	nochange	novel	0.28798	0.871474	Arhgap29	NA;NA;NA	Arhgap29	F3,Nrxn3,Pkn2,Rod1,Kcnmb2,Rsrc1,Abca4,Veph1,Arhgap29,Col25a1,Grm1,Spast,Nalcn,Larp1b,Plxna2,Celsr2,Psrc1,Gm12522,Abcd3,Ksr2,Glrb,9330178D15Rik,Alg14,4930432M17Rik	reverse	reverse	reverse
2562	chr3	122205425	122208092	nochange	novel	0.46367	0.850255	Gclm	NA	Gclm	2210039B01Rik,Tmem30b,Rasal2,Abca4,Bcar3,Sec24d,Nhedc2,Rfx5,Arid2,Arhgap26,A230057D06Rik	forward	forward	forward
2563	chr3	123743211	123743492	nochange	novel	0.252937	0.905951	Mettl14	NA	NA	Frmpd4,Pde5a,Ndst3,Ptger3,Serpina3k,LOC624759	forward	forward	forward
2564	chr3	123825639	123826270	nochange	novel	0.0309025	0.999492	Mettl14	NA	NA	Dppa2,Ntng1,Synpo2,Tram1l1,Prss12,B930007M17Rik,Clca6	forward	forward	forward
2565	chr3	123926931	123927743	nochange	novel	-0.168194	0.994991	Mettl14	NA	NA	Dppa2	forward	forward	forward
2566	chr3	124385420	124387048	nochange	novel	-0.23653	0.948461	Mettl14	NA	NA	NA	reverse	reverse	reverse
2567	chr3	124546772	124547072	nochange	known	-0.132777	0.996926	Mettl14	NA	NA	NA	forward	forward	forward
2568	chr3	124676447	124676780	nochange	novel	0.192607	0.996926	Mettl14	NA	NA	NA	reverse	reverse	reverse
2569	chr3	12621443	12621847	nochange	novel	-0.284312	0.931298	1810022K09Rik	NA	NA	Slc30a8,Camk1d,Proca1,Rab34	reverse	reverse	reverse
257	chr1	4760639	4761352	nochange	novel	0.168465	0.969691	Mrpl15	NA	Mrpl15,Lypla1	NA	forward	forward	forward
2570	chr3	126917707	126918427	nochange	novel	-0.222912	0.996926	Tifa	NA	NA	NA	forward	forward	forward
2571	chr3	127004825	127025502	nochange	novel	-0.528754	0.215587	Tifa	NA	NA	Ank2,Gm6289,Vav3,Alg14,Ndst4,Tnr,Igfbp3,Arsj,Mast4,Tnni3k,Tmem41a	reverse	reverse	reverse
2572	chr3	127026022	127028729	nochange	novel	0.0127446	0.999492	Tifa	NA	NA	Ndst4,Arsj,Mast4,Tnni3k	reverse	reverse	reverse
2573	chr3	127122908	127125576	nochange	novel	0.654566	0.604152	Tifa	NA	NA	Abca4,B930007M17Rik,Gm6602,Negr1,Lrrc7,Fcrl1,Cd5l,Abcd3,Nrk,Spata16,Adprhl2	forward	forward	forward
2574	chr3	127218366	127218832	nochange	novel	-0.170284	0.996926	Tifa	NA	NA	Rit2,Ddah1,Ank1,Ank2,B930007M17Rik,Pde4b,Smyd3,Usp36,Zfp532,Plch2,Dpyd	reverse	reverse	reverse
2575	chr3	127370434	127370940	nochange	novel	0.863207	0.827703	Tifa	NA	NA	Hecw2,Ap1ar,Tacr3,Sep15,Lrrc7,Tram1l1,Col25a1,Slc7a14,D430041D05Rik,Dpyd,Ugt8a,Pdlim5,Rab4a,Xrn1,Spag17,Slc22a15,Vangl1,Kcnd3,Mrps28	reverse	reverse	reverse
2576	chr3	127523141	127524378	nochange	novel	-0.603471	0.781576	Tifa	NA	NA	NA	reverse	reverse	reverse
2577	chr3	129428741	129429801	nochange	novel	-0.467141	0.897294	Elovl6	NA	NA	NA	reverse	reverse	reverse
2578	chr3	129495063	129495894	nochange	novel	0.599565	0.871967	Elovl6	NA	Elovl6	Slc35a3,Immp2l,Nhlrc3,2410012E07Rik,U2af1,Tspan2,Fam102b,Prkacb,Col4a2,Elovl6,Pgrmc2,Tnik,Vtcn1,Ndst3,D3Ertd751e,Slc2a1,Rgs10,Ppp3ca,Egf	reverse	reverse	reverse
2579	chr3	130068016	130069082	nochange	novel	-0.0572922	0.99774	Sec24b	NA	NA	5730508B09Rik,Cenpe,Ccbl2,Col25a1,Elovl6,Ostc,Prkacb	reverse	reverse	reverse
258	chr1	48462093	48462626	nochange	novel	-0.139964	0.994991	Slc40a1	NA	NA	Zfp42,Myl12b	forward	forward	forward
2580	chr3	130682864	130686124	nochange	novel	0.829566	0.549834	Ostc	NA	Ostc,Rpl34-ps1	NA	forward	forward	forward
2581	chr3	131309012	131309381	nochange	novel	-0.117932	0.99719	Sgms2	NA	Cyp2u1,Sgms2	NA	reverse	reverse	reverse
2582	chr3	131463372	131499955	nochange	novel	-0.185959	0.921942	Sgms2	NA;NA;NA	NA	Jazf1,Tbx15,Arhgef11,Rpl36al,Mgat2,Camk2d,Dnajb4,Ttll7,Reg4,Adrbk2,Ddx1,Rpl32,5430416N02Rik,Cep110,Cttnbp2nl,Ank2,Hadh,Tet2,Unc5c,Notch2	forward	forward	forward
2583	chr3	131541754	131542414	up	novel	1.82776	0.00471896	Sgms2	NA	NA	Sgms2,Zzz3,Arhgef26	forward	forward	forward
2584	chr3	133588515	133588805	nochange	novel	0.887421	0.413072	Tet2	NA	NA	Sike1,Tbck,Tars2,Elp4,Fam73a,Nexn,Gstcd,Ints12,Rap1gds1,Acer2,Arhgef38,Cacnb2,Tet2,B930007M17Rik,Dnase2b,Wls,Plrg1,Man1a2,Gm5544	forward	forward	forward
2585	chr3	133721671	133723914	nochange	novel	-0.185696	0.996926	Tet2	NA	NA	Hoxa10,Ptk2,4930539J05Rik,Ube2d3,Ppp3ca,Rsrc1,Ppa2,Cntn5,Casp6,Ints12,Dclk1,Lrit3,Arhgef38,Tacr3,Cth,Nox4,Papss1,4930432M17Rik	forward	forward	forward
2586	chr3	133748267	133751010	up	novel	1.70167	0.0218507	Tet2	NA	NA	Hoxa10,Spdya,Ppm1l,Slc14a2,Bmpr1b,Gbp5,St6galnac3	forward	forward	forward
2587	chr3	133763200	133765507	nochange	novel	-0.22184	0.996926	Tet2	NA	NA	Hoxa10,Aimp1,5830405N20Rik,Grin2b,Gstcd,Tet2,Dock5,Egfem1,Pacsin2,Uox,Mtap9,Notch2,4930432M17Rik,Sgcz,Frem2	forward	forward	forward
2588	chr3	134325519	134326429	nochange	novel	1.33529	0.227479	Tet2	NA	NA	Ppp3ca,Cgn	reverse	reverse	reverse
2589	chr3	135930321	135931360	nochange	novel	-0.339171	0.98395	Slc39a8	NA	NA	Cenpe,Ppp3ca,Nbea,Capn13,Zfp828	forward	forward	forward
259	chr1	50461790	50463009	nochange	novel	0.611737	0.921942	Sdpr	NA	NA	NA	forward	forward	forward
2590	chr3	137715139	137715888	nochange	novel	0.138188	0.994991	H2afz	NA	NA	Tnni3k,Chi3l4,Ncald,Impa2,B430212C06Rik,Maml3,Ntng1	reverse	reverse	reverse
2591	chr3	138361557	138364193	nochange	novel	-0.183714	0.996926	Adh6-ps1	NA	Adh6-ps1	Wdr20a,Sumf2,Phkg1,Cyp2u1,4930579F01Rik,Adh4,Rab3b,S100a8,Adh1,Adh6a,Adh6-ps1,Dapp1,4833424O15Rik,Olfm3,Dpyd,5730508B09Rik	reverse	forward	forward,reverse
2592	chr3	141123825	141124211	nochange	novel	0.435037	0.946078	Pdlim5	NA	NA	Ndst4,Gbp5,Cenpe,Bmpr1b,Camk2d,Gabrb1,Dpyd,B930007M17Rik,Eltd1,Gadl1,Unc5c,Best3	reverse	reverse	reverse
2593	chr3	14214942	14215237	nochange	novel	0.0791762	0.996926	1810022K09Rik	NA	NA	Ryr3,Pbx3,Zmat3	reverse	reverse	reverse
2594	chr3	142659409	142659937	nochange	novel	0.842432	0.494372	Ccbl2	NA	Ccbl2	NA	forward	forward	forward
2595	chr3	142962601	142963874	nochange	novel	-0.217052	0.996926	Pkn2	NA	NA	4922501L14Rik,Lrrc7,Bmpr1b,Pdlim5,Unc5c	reverse	reverse	reverse
2596	chr3	143188564	143189106	nochange	novel	0.046052	0.999492	Pkn2	NA	NA	Casq2,Zfp521,Cntn5,LOC624759,Metap1,Col24a1,Col11a1,Ndst4,Ak5,Klra22,Spag17	forward	forward	forward
2597	chr3	144228498	144229141	nochange	novel	1.6179	0.0543198	Lmo4	NA	Lmo4	Micu1,Tspan5	forward	forward	forward
2598	chr3	144379767	144380856	nochange	novel	-0.0507247	0.999492	2021-09-15	NA	NA	Hipk1,Ppa2,Uox,Dnase2b,Adh5,Lmo4,Hs2st1,Mcoln2,Wls	reverse	reverse	reverse
2599	chr3	146559729	146560584	nochange	novel	2.0561	0.0687808	Dnase2b	NA	Dnase2b,Uox	Ppa2,Odf2l,Dnase2b,Ttll7,Nav2,Fbxw7	reverse	reverse	reverse
26	chr1	114802194	114802808	nochange	novel	0.308988	0.885632	Tsn	NA	NA	Rhbdd1,Kcnt2,Fmn2	forward	forward	forward
260	chr1	51508886	51509663	nochange	novel	0.216475	0.994991	Obfc2a	NA	Obfc2a	Obfc2a,Mgat4a,A630095N17Rik,Tuba4a,Stk16	forward	forward	forward
2600	chr3	146838700	146839716	nochange	novel	0.292384	0.994738	Prkacb	NA	NA	Bmpr1b,Dpp6,Mpped2,Ddah1	forward	forward	forward
2601	chr3	14685866	14688201	nochange	novel	-0.677718	0.533093	Car1	NA	NA	NA	forward	forward	forward
2602	chr3	147064994	147065699	nochange	novel	1.4306	0.182255	Prkacb	NA	NA	Tmem56,Ltbp1,Ttll7,St6galnac3,Odf2l,Dpyd,Ngf,Ndst4,Alpk1,Arhgef38	forward	forward	forward
2603	chr3	147090144	147090435	nochange	novel	-0.122652	0.996926	Prkacb	NA	NA	Adam9	forward	forward	forward
2604	chr3	147147658	147148308	nochange	novel	0.881721	0.196617	Prkacb	NA	NA	Nhedc2,B930007M17Rik,St6galnac5	forward	forward	forward
2605	chr3	14723877	14728053	nochange	novel	-0.379706	0.946078	Car1	NA;NA	Car1	Tnik,Rbfox1,Pcyt1b	forward	forward	forward
2606	chr3	14739520	14739808	nochange	novel	0.141373	0.994991	Car1	NA	Car1	NA	reverse	forward	forward,reverse
2607	chr3	147985448	147986348	nochange	novel	0.559818	0.748436	Lphn2	NA	NA	Ugcg,Chd6,Rab22a,Ccdc46,Camk2d,Spag17,Slc44a3,Diap3	forward	forward	forward
2608	chr3	14825902	14830891	nochange	novel	-0.70099	0.356991	Car3	NA	Car3	Gmds,Car2,Eif2a,Serp1,Cib4,1700001C02Rik,Spata16,Scn7a,Dnahc8,Spg20,Agbl4,Lrrcc1,Car13,Trpc4,Mdga2,Veph1	forward	forward	forward
2609	chr3	149028813	149029415	nochange	novel	-0.0906282	0.995398	Lphn2	NA	NA	Lphn2,Tet2,Unc5c,Gipc2,2700069I18Rik,Alpk1	reverse	reverse	reverse
261	chr1	51718973	51721157	nochange	novel	-0.387764	0.974452	Myo1b	NA	Myo1b	Tlr5,Myo1b,Pam,Stat4	forward	forward	forward
2610	chr3	149038321	149039150	nochange	novel	0.477948	0.885632	Lphn2	NA	NA	Bmpr1b,Ak5,St6galnac3,Lhx8,Usp53,Lphn2,Mfap5	forward	forward	forward
2611	chr3	149050182	149051051	nochange	novel	1.05951	0.766256	Lphn2	NA	NA	Ttll7	reverse	reverse	reverse
2612	chr3	149169317	149170665	nochange	novel	0.422572	0.921942	Lphn2	NA	NA	Gipc2,Scmh1,Negr1,Lphn2,Ctnna3,Gm1653,Grin2b,Ddah1,Cd5l,Fcrl1,Lmo4	forward	forward	forward
2613	chr3	149181587	149184722	nochange	novel	0.0164112	0.999492	Lphn2	NA	NA	Krt20	forward	forward	forward
2614	chr3	149196667	149197755	nochange	novel	-0.0813358	0.99784	Lphn2	NA	NA	Col24a1,Sdc2,Lphn2,Fn1,Alpk1,Tifa,Hs2st1	reverse	forward	forward,reverse
2615	chr3	149497890	149498320	nochange	novel	-0.0257722	0.999492	Lphn2	NA	NA	NA	reverse	reverse	reverse
2616	chr3	149594912	149595228	nochange	novel	0.123322	0.994991	Lphn2	NA	NA	Lrrc7,Plch1,Notch2	reverse	reverse	reverse
2617	chr3	150072474	150073557	nochange	novel	-0.0674239	0.999492	Lphn2	NA	NA	NA	forward	forward	forward
2618	chr3	150094940	150095507	nochange	novel	0.508711	0.889321	Lphn2	NA	NA	Unc5c,Ptprd,Rbms2,D030025E07Rik,Lpar3	reverse	reverse	reverse
2619	chr3	150146339	150147129	nochange	novel	1.02043	0.363469	Eltd1	NA	NA	4833424O15Rik,Kcnh7	forward	forward	forward
262	chr1	52749555	52751047	nochange	novel	0.00107969	0.999492	Inpp1	NA	Inpp1	Inpp1,Uxs1,Mfsd6,Nab1,Hibch,Tmem194b,Dnahc7a,Gm973,Pard3b,Mgat4a,Slc39a10,Stk17b,Boll,Sumo1,1700034P13Rik	reverse	reverse	reverse
2620	chr3	150621893	150622725	nochange	novel	1.3425	0.1027	Eltd1	NA	NA	NA	forward	forward	forward
2621	chr3	151365611	151365889	nochange	novel	0.0282262	0.999492	Eltd1	NA	NA	Pigk	reverse	forward	forward,reverse
2622	chr3	151424309	151425235	nochange	novel	-1.01061	0.627607	Eltd1	NA	Eltd1	Tnni3k,Ergic2,4732416N19Rik,Lrrc7,Sec24b,Kcnip3	reverse	reverse	reverse
2623	chr3	151608225	151608863	nochange	novel	-0.0930856	0.996926	Eltd1	NA	NA	Fam149a,Itga9,Eltd1,St6galnac3,Cxcr5,Ccbl2,Col24a1	reverse	reverse	reverse
2624	chr3	151763323	151764462	nochange	novel	0.823944	0.571505	Eltd1	NA	NA	NA	reverse	reverse	reverse
2625	chr3	151789677	151790214	nochange	novel	-0.0268919	0.999492	Eltd1	NA	NA	NA	reverse	reverse	reverse
2626	chr3	15237162	15237534	nochange	novel	0.0745325	0.99784	Car3	NA	NA	NA	forward	forward	forward
2627	chr3	155949847	155950155	nochange	novel	-0.0384123	0.999492	Fpgt	NA	NA	Negr1,Fstl5	forward	forward	forward
2628	chr3	156290852	156291158	nochange	novel	-0.0456471	0.999492	Fpgt	NA	NA	Dph5,Adh5,Wls,Slc9a9,Grem2,Olfm3,Emcn,4921515J06Rik,Trim2	reverse	reverse	reverse
2629	chr3	156476807	156477409	nochange	novel	0.0934278	0.99774	Zranb2	NA	NA	St6galnac3	reverse	reverse	reverse
263	chr1	55126548	55128843	nochange	novel	0.317989	0.964317	Mob4	NA	Hspd1,Hspe1,Mob4	Ccdc150,Pgap1,Sf3b1,Trak2,Lrrc43,Fam178b,Mob4,Tceb2,Srrm2	forward	reverse	forward,reverse
2630	chr3	157440942	157442660	up	novel	1.51426	0.0153626	Zranb2	NA	NA	Bmpr1b,AI747448,Negr1,LOC624759,Pop4,Lrrc7,Cr1l,Htr3a,Aimp1,Bcas3,Abca12,Zranb2	forward	forward	forward
2631	chr3	157465932	157466240	nochange	novel	-0.241887	0.985683	Zranb2	NA	NA	Unc5c,Negr1,Lrrc7,Ptprt,Dpyd,Camta2,Inca1,Sox6,Rpgr	reverse	reverse	reverse
2632	chr3	157728811	157733021	nochange	novel	0.89758	0.260918	Cth	NA	NA	Lrrc7,Ptger3,Itga2b,Col25a1,Cdc14a,Unc5c,Zranb2,St6galnac3,Ccdc85c,Luzp2,Sytl1	forward	forward	forward
2633	chr3	157742536	157743985	nochange	novel	-0.219825	0.994991	Cth	NA	NA	NA	forward	forward	forward
2634	chr3	16094384	16094938	nochange	novel	0.155874	0.994991	Ythdf3	NA	NA	Car3,Gm1564,Ccdc43,Dlg2,Fam164a	reverse	reverse	reverse
2635	chr3	16764672	16764985	nochange	novel	-0.0555018	0.999492	Ythdf3	NA	NA	Slc7a14,Sdk1,Abcb11,Gm13629,Gm5150,Khdrbs3,Magi1	reverse	reverse	reverse
2636	chr3	18008641	18010522	nochange	novel	-0.1894	0.994991	Cyp7b1	NA	NA	Cyp7b1,Nr3c2,Gpc4,Rufy3,Ralyl,Egfem1,Dclk1,Rarres1	reverse	forward	forward,reverse
2637	chr3	18290491	18291754	nochange	novel	0.94749	0.695324	Cyp7b1	NA	NA	Ralyl,Spata16,Slc22a20,Pola2	reverse	reverse	reverse
2638	chr3	18617827	18626675	nochange	novel	-0.234491	0.921942	Armc1	NA	NA	Kcnq3,Arsj,Phc1,Lgr6,Acad9,Tdpoz1,Xylt1,Celf2,Cyp7b1,Fgd4,Ndst4,Gm3143,Lpar4,4930433B08Rik,Dnajc5b,Kcnab1,Dhx36,Hells,U2af2,Egfem1,Fam19a5,Hltf	forward	forward	forward
2639	chr3	18881126	18882326	nochange	novel	-0.0991704	0.99774	Armc1	NA	NA	Isy1,Iqcj-schip1,Cdkn1c,Armc1	reverse	reverse	reverse
264	chr1	5630703	5631008	nochange	novel	-0.00902829	0.999492	Atp6v1h	NA	NA	NA	forward	forward	forward
2640	chr3	19066768	19068134	nochange	novel	-0.570356	0.916902	Armc1	NA	NA	Agtr1b,Nr6a1,Ispd,Mtfr1,Slc2a2	reverse	forward	forward,reverse
2641	chr3	19866412	19867262	nochange	novel	-0.404688	0.916902	4632415L05Rik	NA	4632415L05Rik	Grik1,Gnb4,Trim55,Usp6nl,Elovl6,4632415L05Rik,Agtr1b	reverse	reverse	reverse
2642	chr3	21052742	21054383	nochange	novel	-0.719845	0.892944	Tbl1xr1	NA	NA	Rhbdd1	reverse	forward	forward,reverse
2643	chr3	21317227	21318350	nochange	novel	-0.112699	0.99719	Tbl1xr1	NA	NA	Lipg,Veph1,Cpb1,Nfkb1	forward	forward	forward
2644	chr3	21331746	21332401	nochange	novel	0.39642	0.927601	Tbl1xr1	NA	NA	Mefv	forward	forward	forward
2645	chr3	21614021	21614534	nochange	novel	-0.43634	0.960907	Tbl1xr1	NA	NA	Sclt1,Rbm14	reverse	reverse	reverse
2646	chr3	21931740	21933385	nochange	novel	0.707397	0.80926	Tbl1xr1	NA	NA	Med12l,P2ry14,2410057H14Rik,Tspan2,Nlgn1,Pxn,Pde7a,2810407C02Rik	reverse	reverse	reverse
2647	chr3	21984965	21987879	nochange	novel	-0.585228	0.893591	Tbl1xr1	NA	NA	Gyg,Hspbap1,Tbl1xr1,Auh,Trim45,Ttf2,Exoc4,Fabp12,Spata16,Gm5567	reverse	forward	forward,reverse
2648	chr3	23936881	23938512	nochange	novel	0.382167	0.952704	Tbl1xr1	NA	NA	Asap1,Tbck,Trpc6,Ntng1	forward	forward	forward
2649	chr3	24321640	24323343	nochange	novel	0.208681	0.994991	Tbl1xr1	NA	NA	Mecom,1700012P22Rik,Nlgn1,4930419G24Rik,Pex5l,Pramef6,Slit2,Gabrg3	forward	forward	forward
265	chr1	56781956	56782512	nochange	novel	-0.00486673	0.999492	1700066M21Rik	NA	NA	NA	forward	forward	forward
2650	chr3	24332973	24333654	nochange	novel	-0.00528914	0.999492	Tbl1xr1	NA	NA	Fndc3b,Usp53,Ralyl,Nlgn1,Mecom	reverse	reverse	reverse
2651	chr3	24546260	24547916	nochange	novel	0.235611	0.952704	Tbl1xr1	NA	NA	4930539N22Rik,Ralyl,Nlgn1,Spata16,Arhgef26,Iqcj-schip1	reverse	reverse	reverse
2652	chr3	24646927	24655416	nochange	novel	0.328182	0.896181	Nceh1	NA	NA	Nlgn1,Spata16,Gosr2	forward	forward	forward
2653	chr3	24736819	24738267	nochange	novel	-0.0461284	0.999492	Nceh1	NA	NA	Wwtr1,Ralyl,4930539N22Rik,Armc4,Sox2ot,Ubn2,Sgcz,Spata16,Lce3a,Zfp704	forward	forward	forward
2654	chr3	24743557	24745696	nochange	novel	-0.032095	0.999492	Nceh1	NA	NA	Zfp704,Lphn3,Mpp7	forward	forward	forward
2655	chr3	24759386	24761171	nochange	novel	0.22283	0.914649	Nceh1	NA	NA	Spata16,Cpa4,Hbb-bh2,Hbb-bh1,Gyg,Pld1,Nlgn1,Apobec3	reverse	reverse	reverse
2656	chr3	24782347	24784630	nochange	novel	0.207779	0.994991	Nceh1	NA	NA	4930433B08Rik	reverse	forward	forward,reverse
2657	chr3	25193367	25193681	nochange	novel	-0.545637	0.471501	Nceh1	NA	NA	Fabp12	forward	forward	forward
2658	chr3	27862815	27863840	nochange	known	-0.16597	0.994991	Pld1	NA	NA	NA	forward	forward	forward
2659	chr3	29738873	29739401	nochange	novel	-0.0337962	0.999492	Mynn	NA	NA	Plch1,Kng2,Ntng1	reverse	reverse	reverse
266	chr1	57223416	57223703	nochange	novel	0.03423	0.999492	1700066M21Rik	NA	NA	BC055402,Satb2,Col9a1,Pard3b,Spats2l	forward	forward	forward
2660	chr3	31078755	31080179	nochange	novel	1.11969	0.209318	Skil	NA	Skil	NA	forward	forward	forward
2661	chr3	31083898	31084727	nochange	novel	0.625966	0.817772	Skil	NA	Skil	NA	reverse	reverse	reverse
2662	chr3	32392402	32395965	nochange	novel	0.251011	0.95395	Pik3ca	NA	Pik3ca	4930429B21Rik,Zmat3,Cd101,Kcnmb3,Mecom,Rapgef2,Epha3,Supt3h,Gnb4,Zfhx4	forward	forward	forward
2663	chr3	34485292	34486669	nochange	novel	-0.327409	0.921942	Dnajc19	NA	NA	Atp11b,Abca4,4930433B08Rik,4833424O15Rik,Kcnmb2,Olfm3,Gm6213	reverse	reverse	reverse
2664	chr3	37146062	37146658	nochange	novel	0.528029	0.77354	Nudt6	NA	NA	4932438A13Rik,Pfkl,Ndel1,Slc6a17,Fgf2,Gm5148,E330009D11,Bbs7,Ccna2,Ngrn,Ttll13,Gyg,D3Ertd254e,Adad1,Xpo7,Ovgp1,Wdr77,Elovl6,Ppm1l	reverse	reverse	reverse
2665	chr3	38314585	38315933	nochange	novel	-0.218959	0.996926	Ankrd50	NA	NA	Spata5,Ifi44,Elf2,Sdk1,Fat4,Maml3,Tfap2d,Iqcj-schip1,LOC626410,Ankrd50,Smad9,Eif2a,Spata16,Aifm2,Trpc4	reverse	reverse	reverse
2666	chr3	39061402	39062084	up	novel	2.69119	0.000487206	Ankrd50	NA	NA	Ccndbp1,Tmem62	forward	forward	forward
2667	chr3	39219840	39220620	nochange	novel	-0.38131	0.98395	Ankrd50	NA	NA	Ralyl,Gm765	forward	forward	forward
2668	chr3	39357303	39359288	nochange	novel	-0.373838	0.889321	Ankrd50	NA	NA	Casp14,Tpd52,Cpa6,Slc7a14	forward	forward	forward
2669	chr3	40473481	40474029	nochange	novel	0.776599	0.356739	Mfsd8	NA	NA	Osbpl6,Rspo2,Hspa4l,Rsrc1,Btbd3,Nlgn1,Reln,Pik3ca,Gas7,Dclk1,Fat4,Il1rap,Veph1,1700017G19Rik,Robo1,Gria2,Pet112l,Cypt12	reverse	reverse	reverse
267	chr1	57436547	57437539	nochange	novel	-0.0659904	0.999492	9430016H08Rik	NA	1110034B05Rik,9430016H08Rik	NA	forward	forward	forward
2670	chr3	41432383	41433750	nochange	novel	0.103202	0.99774	C430002E04Rik	NA	NA	Fam164a,Atrnl1,Sclt1,Lrriq4,Slc7a11,Sun3,Hus1,Phf17,Zfhx4,Gyg,Fndc3b	reverse	reverse	reverse
2671	chr3	42716319	42716836	nochange	novel	0.00566155	0.999492	C430002E04Rik	NA	NA	Agmo,Dclk1	forward	forward	forward
2672	chr3	43167447	43167740	nochange	novel	0.154491	0.994991	C430002E04Rik	NA	NA	Phf17,Nlgn1,Acad9	forward	forward	forward
2673	chr3	43335782	43336257	nochange	novel	1.27307	0.140988	C430002E04Rik	NA	NA	Ralyl,4930509J09Rik,LOC626082,Nlrp2	forward	forward	forward
2674	chr3	4338633	4339235	nochange	novel	0.0899384	0.99719	2700069I18Rik	NA	NA	Mill1,Fam134b,Kcnk12,Zfp507	reverse	reverse	reverse
2675	chr3	43431163	43431451	nochange	novel	-0.263669	0.984013	C430002E04Rik	NA	NA	Usp13,D3Bwg0562e,Trpc3,Col11a1,Fstl5,Pcyt1b,Dclk1,Fcrl5,Mfn1	forward	forward	forward
2676	chr3	44022741	44023354	nochange	novel	0.109354	0.994991	C430002E04Rik	NA	NA	NA	reverse	reverse	reverse
2677	chr3	44150925	44151374	nochange	novel	0.199923	0.995808	C430002E04Rik	NA	NA	NA	forward	forward	forward
2678	chr3	44336566	44336877	nochange	novel	-0.26128	0.994991	C430002E04Rik	NA	NA	NA	reverse	reverse	reverse
2679	chr3	44628019	44629150	nochange	novel	-0.273295	0.947338	C430002E04Rik	NA	NA	Zfp42	reverse	reverse	reverse
268	chr1	59397933	59399737	nochange	novel	0.431638	0.974119	Fzd7	NA	NA	Mstn,Vps53,Gm973,Cdk15,Dcaf6,Vcl,Sumo1,Pip4k2a,Tdrd9,Kcnb2,Aff3,Als2,Fmn2,Foxp2,Igfn1,Gm15800	forward	forward	forward
2680	chr3	45122226	45122827	nochange	novel	-0.180235	0.996926	C430002E04Rik	NA	NA	NA	forward	forward	forward
2681	chr3	45212077	45213501	nochange	novel	1.32549	0.701512	C430002E04Rik	NA	NA	Mtfr1,Gm410,Fstl5	forward	forward	forward
2682	chr3	45571914	45572245	nochange	novel	-0.450853	0.892944	C430002E04Rik	NA	NA	Fat4,Egfem1,Atp8b1,2610316D01Rik	forward	forward	forward
2683	chr3	45652200	45653229	nochange	novel	-0.116412	0.996926	C430002E04Rik	NA	NA	Phf17,Frem2,Ube2k,Tbl1xr1,AU041133	forward	forward	forward
2684	chr3	46866192	46867192	nochange	novel	0.0947033	0.994991	Ccrn4l	NA	NA	Pkia,Gm4858,Iqcj-schip1,Egfem1,Spag17,Herc4	reverse	reverse	reverse
2685	chr3	47482092	47485766	nochange	novel	0.154458	0.996926	Ccrn4l	NA	NA	4932416H05Rik,Stk35,Cacnb4,C130079G13Rik,Nlgn1,Lce1k	reverse	reverse	reverse
2686	chr3	4966350	4966964	nochange	novel	0.486486	0.888642	2700069I18Rik	NA	NA	NA	reverse	reverse	reverse
2687	chr3	51200563	51203282	nochange	novel	0.817727	0.177652	Ccrn4l	NA	Ccrn4l	Arrdc3,Prkag2	reverse	forward	forward,reverse
2688	chr3	51358138	51360288	nochange	novel	0.1307	0.98395	Ndufc1	NA	Ndufc1	4930583H14Rik,Naa15,Rarres1,Prcc,Tgfbr3,Dpp4,Ubqln4,Lamtor2,Gab2,Rab33b,Elf2,Sec24d,Setd7,Lhfp,Syt11,Ctdsp1,Ubtf,Prkag1	reverse	reverse	reverse
2689	chr3	52197820	52198856	nochange	novel	-0.288568	0.994991	Foxo1	NA	NA	Maml3,Itgb3,Rab33b,Mdga2,1810041L15Rik,Nhlrc3,2810046L04Rik,Ppm1l,4932438A13Rik	forward	forward	forward
269	chr1	59411578	59414502	nochange	novel	-0.986399	0.673221	Fzd7	NA	NA	Aox1,Carf	forward	forward	forward
2690	chr3	52390148	52391143	nochange	novel	-0.0548782	0.999492	Foxo1	NA	NA	A330076C08Rik,Ppm1l,Pag1,Magi3,Clec12a,Foxo1,Taok1,Pnpla7,Rnf130,Stxbp3a,Nkain1,Mll5,5031425E22Rik,Dnajb1,2810408I11Rik,Ccnyl1,Surf6,Spnb2,Ptma,Josd1,Mgst3,Gtf3c6,N6amt2,4933432B09Rik,BC048644,Slc7a5,Zfp787,Prex1,Yap1,Hsd17b10,Pwwp2a,Tbc1d14,Dll1,Slc2a1,Tcp11l2,Slc2a3,Timeless,Smurf2,6330409N04Rik,Gabpb1	reverse	reverse	reverse
2691	chr3	52526875	52528405	nochange	novel	0.350234	0.994991	Foxo1	NA	NA	Naa15,Foxo1,Prkce,Mbnl1,Dap3,Nhedc1,C2cd4d,Tnik,4932438A13Rik,Maml3,Nell1,Gm2447,Man1a2,Dnajc25,Dapk2,Pi4ka,Ints3,Fabp9,Pmp2,Adad1,Bzw1	reverse	forward	forward,reverse
2692	chr3	52599662	52609316	nochange	novel	0.547629	0.451082	Foxo1	NA	NA	Kidins220,Lrig2,Ano10,Traf2,4932438A13Rik,Med12l,Gpr171,Ccny,Scn8a,Mbnl1,Dph5,Naa15,Pcgf6,Trim33,Maml3,Tmem38a,Dyrk1a,Taf4b,Dscaml1	reverse	reverse	reverse
2693	chr3	52616788	52619565	nochange	novel	0.961766	0.254657	Foxo1	NA	NA	NA	forward	forward	forward
2694	chr3	52722251	52723114	nochange	novel	0.0843492	0.996926	Cog6	NA	NA	Zc3h14,Foxo1,2810046L04Rik,Nhlrc3	forward	forward	forward
2695	chr3	53683080	53684007	nochange	novel	0.847006	0.503246	Ufm1	NA	NA	Mast4,1700007B14Rik,Frem2,Trpc3,Ascc3,Mrps28,Trim55,Pld1,Egfem1	forward	forward	forward
2696	chr3	53714910	53715532	nochange	novel	0.148635	0.99719	Ufm1	NA	NA	NA	reverse	reverse	reverse
2697	chr3	54481446	54483001	nochange	novel	0.261079	0.992171	Fam48a	NA	NA	Frem2,Trpc4,Med12l,Kpna4,Gm1647,Pde4dip,Maml3,Dclk1,Pdcd10,Tm9sf2	reverse	reverse	reverse
2698	chr3	5647843	5648765	nochange	novel	0.160511	0.996926	Pxmp3	NA	NA	NA	reverse	forward	forward,reverse
2699	chr3	57327365	57375164	nochange	novel	0.0123054	0.999492	Tm4sf1	NA;NA	Tm4sf1	Dclk1,Pard3b,Egfem1,Ralyl,Postn,Wwtr1,Plch1,Nbea,Fgf14,A230001M10Rik,Sohlh2,4930593A02Rik,Tm4sf1,Pabpc1,Iqcj-schip1,Olfm3,4930509J09Rik,LOC626082,Thsd4,Hcn1	forward	forward	forward
27	chr1	114988378	114988664	nochange	novel	-0.0121958	0.999492	Tsn	NA	NA	Stk35,4932416H05Rik,Hoxa10,Gucy1a2,Oprk1	reverse	reverse	reverse
270	chr1	59436174	59438031	nochange	novel	-0.0338616	0.999492	Fzd7	NA	Fzd7	Trak2,Glt25d2,Gm973,Astn1,Mboat2,Nbeal1,Zdhhc19,Cdk15,Fzd7,Fam117b,Itm2c	forward	forward	forward
2700	chr3	57376798	57388111	nochange	novel	0.198521	0.931298	Tm4sf4	NA;NA	Tm4sf4	Hcn1,Pfn2,Pclo,Hiat1,Mcoln2,Tsc22d2	forward	forward	forward
2701	chr3	57403882	57404165	nochange	novel	0.31469	0.90031	Tm4sf4	NA	Tm4sf4	Spata16,Pfn2,4930419G24Rik,Pex5l,Egfem1,Smchd1,Gfm1,Lxn	forward	forward	forward
2702	chr3	5750694	5751735	nochange	novel	0.31496	0.807199	Pxmp3	NA	NA	Celf2,Zfhx4,Vcam1,Kcnmb2,Stmn2,Fmn2,Angpt4,Fndc3b	reverse	reverse	reverse
2703	chr3	57695666	57697953	nochange	novel	-0.0996317	0.996926	Rnf13	NA	Commd2,Rnf13	NA	forward	forward	forward
2704	chr3	58077997	58080282	nochange	novel	-0.140821	0.99719	Pfn2	NA	NA	NA	forward	forward	forward
2705	chr3	58206293	58207540	nochange	novel	-0.610638	0.885632	Tsc22d2	NA	NA	Glrb,Wwtr1,1700007F19Rik,Rorc,Gria2,Mecom,Eif2a,Thsd7b,Nlgn1,Dclk1,Arhgef26,Tdo2,Spag17,Odf2l	reverse	forward	forward,reverse
2706	chr3	58251719	58253584	nochange	novel	0.202376	0.996926	Tsc22d2	NA	NA	Nr1i2,Tsc22d2,4930593A02Rik,Spag17,Olfr1039,Zfpm2,Larp1b,Spg20,6030405A18Rik,1700007F19Rik,Ptbp2,Olfm1,Wwtr1,Elovl6,Fgf14,Dclk1,Epsti1	reverse	reverse	reverse
2707	chr3	58295688	58296714	nochange	novel	0.930812	0.533093	Tsc22d2	NA	NA	Sohlh2,Lekr1,Iqcj-schip1,Pcnxl2,Veph1,Rsrc1,Gm410,Tsc22d2,Kank1,Vmn2r1	reverse	reverse	reverse
2708	chr3	58371954	58373284	nochange	known	-0.443042	0.815047	Tsc22d2	NA	Tsc22d2	Rnf13,Cdc14a,Cbfa2t2,Ralyl,Adck1,Col25a1,Wwtr1,Hrasls5,Tsc22d2,Serp1,Eif2a,Pde5a,Med12l,Kcnab1,A730090N16Rik,Rxfp1,Mgmt,Mrpl47,Ndufb5	forward	forward	forward
2709	chr3	5860207	5860946	nochange	novel	0.266628	0.789031	Pxmp3	NA	NA	Lars2	reverse	reverse	reverse
271	chr1	59740622	59740957	nochange	novel	-0.491754	0.858518	Bmpr2	NA	Bmpr2	Hecw2,Als2,Bmpr2,Thap4,Atg4b	forward	forward	forward
2710	chr3	58895749	58896078	nochange	novel	-0.311235	0.952524	Siah2	NA	NA	Fat4,4930593A02Rik,Otol1,Iqcj-schip1,Nceh1,Prkci,Wwtr1,Clrn1,Gna14,Ddah1,Acadm,Med12l	reverse	reverse	reverse
2711	chr3	59353111	59353747	nochange	novel	-0.31911	0.95873	Siah2	NA	NA	Igsf10,Atp2a2,Zfp704,Atp11b,Rnf13,Med12l,Veph1,Nlgn1,Fhit,Gm3833,Tbc1d25,Ccdc46,Cacna1d,Gm5538,Cdh13,F630111L10Rik,Cdc14b,Gm8298	forward	forward	forward
2712	chr3	5943929	5944709	nochange	novel	-0.275292	0.879197	Pxmp3	NA	NA	NA	forward	forward	forward
2713	chr3	60167386	60170865	nochange	novel	-0.209966	0.964257	Sucnr1	NA	NA	Alyref,Npb,Anapc11,Mbnl1,Tnik,Rnf13,Gm8298,Otop3,Ncald	forward	forward	forward
2714	chr3	60371105	60371614	nochange	novel	0.137527	0.996926	Mbnl1	NA	NA	Camk1d,Dclk1,P2ry14,Med12l,Clcc1,Ppm1l,Ttc28,Maml3,Vmn2r83,Snx31,Csde1,2410007B07Rik,Serpini1,Mbnl1	forward	reverse	forward,reverse
2715	chr3	60408389	60409651	nochange	novel	-0.515012	0.925042	Mbnl1	NA	NA	Ppm1l,Dgkd,Setd7,Greb1,Mbnl1,Snrk,Elf2,Ift80,Car14,Mdfic,Med12l,Slc28a1,Camk1d,Gpr171,Tmem154	forward	forward	forward
2716	chr3	60876952	60878928	nochange	novel	-0.131283	0.996926	P2ry1	NA	NA	Trim2	reverse	reverse	reverse
2717	chr3	62158947	62159617	nochange	novel	0.221854	0.969691	Arhgef26	NA	NA	Pard3b,Iqcj-schip1,Onecut3,Cdk8,Filip1l,2610528E23Rik	reverse	reverse	reverse
2718	chr3	63509936	63510218	nochange	novel	0.0697613	0.996926	Slc33a1	NA	NA	Nbea,Gm6602,Plch1,Ndst3,Vmn2r3,Vmn2r-ps11,Magi3,Ntng1	forward	forward	forward
2719	chr3	65903950	65904244	nochange	novel	0.122678	0.996926	Ccnl1	NA	Ccnl1	Clcc1,Ttll7,Tsks	forward	forward	forward
272	chr1	60641145	60642087	nochange	novel	-0.626441	0.954883	Raph1	NA	NA	Cd84,Kcnq5,Mgat4a,9330175M20Rik,Ppfia2,Nrp2,Carf,Raph1,Stk17b,Cyp20a1,Slc29a3,Rnf152,Parg,Icos,Mlph,AI314180	forward	forward	forward
2720	chr3	65973487	65975623	nochange	known	0.0675076	0.996926	Ccnl1	NA	Ccnl1	Polr3c,Lekr1,Ccnl1,Chsy1,Dnpep,Fam53b,Vax2,Vax2os2,Zbtb37,Snx29,Sh3d19,Clasp1,Ppm1l,Usp26,Qrfpr,Alpk2,Ahcyl1,Pfdn2,Nit1,Dedd,Ccna2,Bbs7,Kcnab1,Pfkm,Senp1,Cct3,0610031J06Rik,1810064F22Rik,Pogk,Dgkd,Elf3,Napepld,Hhat,Hist1h4a,Atp6v0c,Pank2,Rtel1,2410089E03Rik,Rfxap,Atp5b,Poldip3,Rnu12,Snhg5,Alyref2,Sec63,Tax1bp1,Gatad2a,H2afx,Fam100b,Cgn,Shisa4,Fbxo11,Tusc5,Zfp322a,BC003965,1810013D10Rik,Cenpa,Tmem…	forward	forward	forward
2721	chr3	66722648	66723305	nochange	novel	1.10876	0.241781	Rsrc1	NA	NA	Ank2,Rsrc1,Egfem1,Kcnab1,Lekr1,Unc5c,Wwtr1,Lrba,Vmn2r2,Dip2c,Lsamp,4930564D02Rik,Kcnma1,Rttn,Iqcj-schip1	reverse	reverse	reverse
2722	chr3	67793401	67793702	nochange	novel	-0.0545344	0.99719	Mfsd1	NA	NA	NA	reverse	reverse	reverse
2723	chr3	6809710	6810095	nochange	novel	0.214572	0.99719	Pxmp3	NA	NA	Vmn2r-ps11,Cdk6,Gm5441,Kcnmb2,Rbfox1,Mecom	forward	forward	forward
2724	chr3	6855913	6856878	nochange	novel	-0.299886	0.946078	Pxmp3	NA	NA	Hoxa10	reverse	reverse	reverse
2725	chr3	69185127	69187400	nochange	novel	0.0221583	0.999492	Kpna4	NA	NA	Ect2,Gm1647,Celsr1,Epb4.1l4a,Neurog2,Sema4a,Ift80,Clec18a,Ppp1r12b,1700017G19Rik,Cog6,Mipep,Ppm1l,Cgn,Tec,Dock6,Prkab2,Fmo5,Smc4,Kpna4,9430031J16Rik,Lrig2,Ints3,Notch2,Plcl1,Zfand3,Asah2,Gramd1b	forward	forward	forward
2726	chr3	6947503	6948115	nochange	novel	1.04506	0.241781	Pxmp3	NA	NA	Hoxa10	forward	forward	forward
2727	chr3	69644855	69650018	nochange	novel	0.819916	0.293701	Nmd3	NA	NA	Ppm1l,Pde4dip,Nphp4,Ift80,Kpna4,Gm1647,Neo1	forward	forward	forward
2728	chr3	69654472	69656861	nochange	novel	-0.15999	0.996926	Nmd3	NA	NA	Ift80,Kpna4,Gm1647,Ppm1l,Neo1,Tbc1d5,Pwwp2b,Eif2a,Arhgef11,Smc4,Zcchc17,Fabp3,Wdr93,Epb4.1l5,Ccrn4l,Sephs2	forward	forward	forward
2729	chr3	69964657	69965402	nochange	novel	-0.444477	0.872993	Nmd3	NA	NA	Kcnab1,Ppm1l,Otol1,Tiparp,Rsrc1,Erbb2ip,Pde5a,Clca3,Bche,Lce3a,Iqcj-schip1,4833424O15Rik,Pcdh18,Nmd3,Slc7a14,Lhfp,Arsj,2700069I18Rik,Mrps27	reverse	reverse	reverse
273	chr1	60661284	60663556	nochange	novel	0.0231961	0.999492	Raph1	NA	NA	Raph1,Cab39,Hdac4,Foxj3,Rftn2,2010107E04Rik,Zfp704,Olfr699,Spred3,Rasgrp4,Fam98c,Hmcn1,Vta1,G3bp1,Gm5475,Slc11a2,Galns	forward	forward	forward
2730	chr3	70114346	70114753	nochange	novel	0.330066	0.974119	Nmd3	NA	NA	LOC626082,Serpini1	forward	forward	forward
2731	chr3	71754418	71755015	nochange	novel	-0.0423007	0.999492	Bche	NA	NA	Krt13,Smad9,Iqcj-schip1,Naip2,Accn5	forward	forward	forward
2732	chr3	73000836	73002229	nochange	novel	0.0673048	0.999492	Bche	NA	NA	4930423M02Rik,Ralyl,Kcnab1,Iqcj-schip1,Amy2b,Sis	forward	forward	forward
2733	chr3	73715963	73716247	nochange	novel	-0.974842	0.00339885	Bche	NA	NA	Fnip2,Nox4,Aadacl2,Iqcj-schip1,2610316D01Rik,Bche	reverse	reverse	reverse
2734	chr3	76850675	76852628	nochange	novel	1.47679	0.0620215	Golim4	NA	NA	Mrps28	forward	forward	forward
2735	chr3	77144784	77145452	nochange	novel	0.291246	0.85331	Golim4	NA	NA	Fstl5,Zbbx,Iqcj-schip1,Rxfp1	forward	forward	forward
2736	chr3	77183916	77184193	nochange	novel	0.109997	0.996926	Golim4	NA	NA	Fam5c	forward	forward	forward
2737	chr3	77452442	77452727	nochange	novel	0.158553	0.996926	Golim4	NA	NA	Nbea	forward	forward	forward
2738	chr3	7761647	7761942	nochange	known	-0.0936569	0.996926	Mrps28	NA	NA	Ralyl,Mecom,Maml3,Veph1	reverse	reverse	reverse
2739	chr3	78965551	78967274	nochange	novel	0.357979	0.869771	Rapgef2	NA	NA	Gm6634,Rapgef2,Ankrd50,Tsc22d2,Cd226,Ntng1,Fnip2,C230024C17,Sclt1,Camk2d,Gucy1a3,Prkch,Tet2,Tnik,Tbx15,Cav1	forward	forward	forward
274	chr1	60666942	60670877	nochange	novel	-0.229186	0.959178	Raph1	NA	NA	Raph1,Vta1,G3bp1,Gm5475,Slc11a2,Galns,Npas2,Carf,March11,Cd28,Slk	forward	forward	forward
2740	chr3	7897589	7897900	nochange	novel	0.225856	0.951853	Mrps28	NA	NA	Nhlrc3,1700010I02Rik	reverse	reverse	reverse
2741	chr3	79336019	79337344	nochange	known	0.11744	0.996926	Fnip2	NA	NA	NA	reverse	reverse	reverse
2742	chr3	79969528	79970316	nochange	novel	0.475505	0.98395	Etfdh	NA	NA	NA	reverse	reverse	reverse
2743	chr3	79999087	79999650	nochange	novel	1.29672	0.20891	Etfdh	NA	NA	Stx8,Lhfp,Fstl5,Ash1l,Nfyc,LOC626082,Rbm46,Plrg1,Myh10,Pdgfc	forward	forward	forward
2744	chr3	80237385	80238017	nochange	novel	-0.281101	0.951853	Etfdh	NA	NA	Iqcj-schip1,Rbm46,Lcorl	forward	forward	forward
2745	chr3	81701948	81702231	nochange	novel	-0.820782	0.00400835	Ctso	NA	NA	NA	forward	forward	forward
2746	chr3	81912774	81913174	nochange	novel	0.0181815	0.999492	Ctso	NA	Ctso,Tdo2	Ndst4,Accn5,Adam30,Tnik,Gucy1a3,Exoc4,Fstl5,Aktip,Rxfp1,Sept7	forward	reverse	forward,reverse
2747	chr3	81980828	81989278	nochange	novel	0.0342838	0.999492	Tdo2	NA;NA	Ctso,Tdo2	NA	forward	forward	forward
2748	chr3	82293187	82293575	nochange	novel	0.135405	0.996926	Tdo2	NA	NA	Mecom,Lekr1,Lrat,4930564K09Rik,Vangl1	forward	forward	forward
2749	chr3	8244480	8246675	nochange	novel	-0.195777	0.946078	Mrps28	NA	NA	Dpyd,Dlgap2,Nlgn1,Zfp697,Ralyl,Pag1,Tob1,Ntm,Kctd16,Mprip,Raver1-fdx1l,Fdx1l,Anapc7,Zfp704,Esyt3,Akap8l,Kcnj4,Fbxw4,Zfp143,4933404O12Rik,Cdk5rap2,Mctp1,Lsamp,Fam54b,Ctps	forward	forward	forward
275	chr1	60703671	60705837	nochange	novel	0.182755	0.994991	Raph1	NA	NA	Sept2,Zfp707,Cd28	reverse	reverse	reverse
2750	chr3	83123987	83124301	nochange	novel	0.082772	0.996926	Plrg1	NA	NA	Pde5a	forward	forward	forward
2751	chr3	83862704	83863733	nochange	known	-0.465493	0.916902	D930015E06Rik	NA	D930015E06Rik	S100a13,S100a1,Mnd1,Stmn2,Dclk2,Cyp7b1,Maml3,Obscn,Cdx1,Man1a2,A230001M10Rik,Npnt,Kirrel,Skil,D930015E06Rik,Lrba,Ints3,Sh3d19,Ache	forward	forward	forward
2752	chr3	84229594	84261588	nochange	novel	0.315237	0.706196	Trim2	NA;NA	NA	D930015E06Rik,Trim2,Arfip1,Wdr3,Gdap2,Hs2st1,Rsrc1,Gipc2,Pitx2,Fgb,Plrg1,Kcnmb2,C030019I05Rik,Cyfip2,Cd5l,Papss1,Mme,Gbp2,Lrba,Cgn	forward	forward	forward
2753	chr3	84286158	84287153	nochange	novel	0.743626	0.78347	Trim2	NA	NA	Pet112l,Smg6,4930565D16Rik,Pde4dip,Trim2,Gm6525,Serpina4-ps1,Prickle1,Pphln1,Arfip1,Rasl11b,Mnd1,Negr1,Kcnip4,Arntl,Arih2,D930015E06Rik,Nfic,Gm5538,Fech,Kank2,Spc24,Fndc3b,Fhdc1,Sh3d19,Snx27	forward	forward	forward
2754	chr3	84808485	84811923	nochange	novel	-0.287328	0.964257	Fbxw7	NA	Fbxw7	Tanc2,Fbxl17,Fbxw7,Klra12,Klra22,Klra7,Impa1,Fstl5	forward	forward	forward
2755	chr3	85070860	85071446	nochange	novel	0.596275	0.777656	Fbxw7	NA	NA	Macrod2,Pdgfc,Kcnd3,Ccne1,Iqcj-schip1	reverse	reverse	reverse
2756	chr3	85195610	85201850	nochange	novel	0.0101038	0.999492	Pet112l	NA	NA	Pet112l,Sgsm3,Prss48,Kirrel,A930001N09Rik	reverse	forward	forward,reverse
2757	chr3	85264463	85284687	nochange	novel	-0.247093	0.88436	Pet112l	NA;NA	NA	Tas2r105,Tas2r114,Tas2r104,Negr1,Rarres1,Gfm1,Fbxw7,Ptpru,Rnf128,Veph1,Kirrel,Ak5,Cd1d2,Riiad1,Arfip1,Camk2d,Arhgef6,Dcaf8,Ptprm	reverse	reverse	reverse
2758	chr3	85853341	85857605	nochange	novel	-0.217402	0.994584	Glt28d2	NA	Glt28d2	NA	forward	forward	forward
2759	chr3	87565439	87566737	nochange	novel	-0.255887	0.98395	Etv3	NA	Etv3	Iqcj-schip1,Etv3,Vav3,Snd1,Ubac1,Gnai3,Pear1,4933430H15Rik,Arhgef11,Trim37,Syt2,Col22a1	reverse	forward	forward,reverse
276	chr1	60826302	60828449	nochange	novel	-0.416106	0.930977	Raph1	NA	NA	Hdac4,Raph1,Dixdc1,Nbeal1,Cyp20a1,Tmem9,Kif13a,Fam117b,Itgb5,Umps,Wwox,Tor1aip2,Dok6,Ankrd10,Vps35,Prss39,Tmem194b,Gtf3c3,Pgap1	forward	forward	forward
2760	chr3	88504536	88511173	nochange	novel	-0.340239	0.782553	Lmna	NA;NA	Lmna,Lamtor2,Ubqln4	Tmed9,Cdkn1b,Txndc12,Btf3l4,Foxo6,Mex3a,H2afx,Lmna,Hist1h4h,Jub,Ldb1,Smurf2,Smad7,Ipo13,Slc25a11,Rnf167,Cetn3	reverse	reverse	reverse
2761	chr3	89124639	89125351	nochange	novel	0.283157	0.968729	Pklr	NA	Rusc1,Fdps,Pklr,Hcn3,Clk2	Rusc1,Fdps	reverse	reverse	reverse
2762	chr3	89292296	89301242	nochange	novel	-0.213923	0.897294	Efna1	NA;NA	Krtcap2,Slc50a1,Efna1	NA	forward	forward	forward
2763	chr3	9049869	9050440	nochange	novel	0.814122	0.733433	Tpd52	NA	NA	Mrps28,Acad9	reverse	reverse	reverse
2764	chr3	91758240	91758557	nochange	novel	0.312235	0.741276	S100a16	NA	NA	Dppa2,Prss22,4932416H05Rik,Stk35,Wars2	reverse	reverse	reverse
2765	chr3	91800679	91800975	nochange	novel	-0.210903	0.994991	S100a16	NA	NA	Prss22,4932416H05Rik,Stk35	reverse	reverse	reverse
2766	chr3	9227936	9228228	nochange	novel	-0.186504	0.994991	Zbtb10	NA	Zbtb10	Tpd52,Nlgn1,Lrba,Myzap,Gm10804,Cd82,Slc39a11,C030034L19Rik,Zfp704,Itga8,Hc,4932438A13Rik	forward	forward	forward
2767	chr3	94739244	94745284	nochange	novel	-1.11533	0.238242	Cgn	NA	Selenbp2,Cgn	NA	forward	forward	forward
2768	chr3	94925965	94927309	nochange	novel	-0.331518	0.994991	Selenbp1	NA	Psmb4,Selenbp1,Rfx5,Pi4kb	Gm11186,Fstl4,Phc3,Fhdc1,Pogz,Trim33,Magi3,Phtf1,Selenbp1,Bnipl,Cdc42se1,Gm128,Prkab2,Zfp697,Pgm2l1,Tcf25,Spire2,Riiad1,Msra,Hiat1,Sass6,Pi4kb,Maml3,Gprc5c,Tmprss6,Kctd17,Capza1,St7l	forward	reverse	forward,reverse
2769	chr3	95160005	95161107	nochange	novel	-0.0633338	0.99784	Tnfaip8l2	NA	Vps72,Tmod4,Scnm1,Lysmd1,Tnfaip8l2,Gabpb2	Tnfaip8l2,Exoc6b	reverse	reverse	reverse
277	chr1	60959819	60961253	nochange	novel	-0.647576	0.892953	Raph1	NA	NA	Lingo2,Snx30,Dgkq,Tmem175,Raph1,Ankrd44,Ica1l,Irgc1,Nbeal1,Cpm,Vps54,Trim25,Polr3a,Icos,Wdr12,Ctnna3	forward	forward	forward
2770	chr3	95701857	95703815	nochange	known	0.471051	0.925701	Adamtsl4	NA	Mcl1,Adamtsl4,Ecm1,Tars2	Lass2,Setdb1,Golph3l,Adamtsl4,Wnt2b,Ccr8,Ctsk,Nedd9,Arhgef11,Adsl,Nfatc1,Gnai3,Dbt,Col16a1,Bcat2,Oxsr1,Rprd2,Zfp618,Sft2d3,A230046K03Rik,Hist1h1a,Hist1h4a,Hist1h3a,Rabggtb,Snord42a,Rpl23a,Snord4a,Snhg5,Atp11b,Nfyb,Hs2st1,Sep15,Snhg8,4833420G17Rik,Pabpc1,Akap11,Baz1b,Mip,Timeless,Arrdc3,Pkm2,Taf11,Anks1,Taf4b,Sulf2,Samd8,Dusp13,Mcl1,Ctnna1,2810408A11Rik,Neurl4,2410003L11Rik,Rpl31,Nop58,Taf6l,Gm251…	forward	forward	forward
2771	chr3	95820476	95824826	nochange	novel	0.198759	0.956591	Prpf3	NA	Prpf3,Mrps21,C920021L13Rik	NA	reverse	reverse	reverse
2772	chr3	96328265	96328700	nochange	novel	-0.0391201	0.99774	Hist2h3c1	NA	NA	Fcgr1,Fam19a3,Ppm1j,Manba,Brpf3,Slc7a8,BC107364,Vps72,Tmod4,Nup153,Gm5544,Armc9,Tti1,Mrps21,C920021L13Rik,Bcat1,Arhgap21,Lpcat1,Agfg2,Sema4f,Ccnd3,Pip5k1a,Terc,Hist2h3b,Hist2h2bb,Malat1,U2af2,G730013B05Rik,Pkn1,Rnaseh1,Ash2l,Kcnu1,Rnf31,Psme2,Ntm,C8g,Fbxw5,Gga3,Mrps7,Ddx28,Dus2l,Zfp239,Dak,Ddb1,Samd10,Prpf6,Apoe,Yipf5,Rock1,Cgnl1,Wdr62,Pde4dip,Zwint,Ier3ip1,Ets2,Hnrnph3,Pbld2,Trim8,Carm1,Nptn,Map…	reverse	reverse	reverse
2773	chr3	96332624	96333558	nochange	novel	0.499462	0.710175	Hist2h3c1	NA	NA	Nup153,Gm5544,Armc9,Tti1,Mrps21,C920021L13Rik,Bcat1,Arhgap21,Lpcat1,Agfg2,Sema4f,Ccnd3,BC107364,Pip5k1a,Terc,Tnik,Jmjd1c,Capza1,Fcgr1,Pdgfrb,Sgms1,2700046G09Rik	reverse	reverse	reverse
2774	chr3	96340725	96341335	nochange	novel	0.124804	0.994991	BC107364	NA	NA	NA	forward	forward	forward
2775	chr3	96346237	96347016	nochange	novel	0.0326042	0.999492	BC107364	NA	NA	NA	reverse	reverse	reverse
2776	chr3	96350730	96351361	nochange	novel	0.230879	0.963101	BC107364	NA	NA	NA	forward	forward	forward
2777	chr3	96359432	96360232	nochange	novel	0.246898	0.871967	BC107364	NA	NA	Ttk,Pdgfc,Serpinb9b,Gja8,Gpatch4,Hist2h3c1	forward	forward	forward
2778	chr3	96373900	96374447	nochange	novel	0.202207	0.90031	BC107364	NA	NA	Hsd17b4	reverse	reverse	reverse
2779	chr3	96382787	96383712	nochange	novel	0.0440251	0.999492	BC107364	NA	NA	NA	forward	reverse	forward,reverse
278	chr1	61554451	61554726	nochange	novel	0.120921	0.996926	Raph1	NA	NA	Fam135a,Pard3b,Zdhhc15,Gm106,Vps13c,Rab3gap1,Pth2r	reverse	reverse	reverse
2780	chr3	96428104	96428804	nochange	novel	-0.235578	0.916902	BC107364	NA	BC107364	Terc	reverse	reverse	reverse
2781	chr3	96454456	96455895	nochange	novel	0.254963	0.994991	BC107364	NA	BC107364	NA	forward	forward	forward
2782	chr3	96479190	96480043	nochange	novel	-0.339604	0.871967	BC107364	NA	BC107364,Hfe2	Gtf3c3,Slc17a3,Ankrd35,Cnot1,4930513N10Rik,Pard6b,Pik3cb,Vps45,Terc,Rpl23,1700001P01Rik,Ttyh3,Haus2,Lrrc57,Setdb1,Sv2a,Sf3b4,BC107364,Rgs10,Hist2h2be,Fcgr1,Tjp3,Pip5k1c,Mpdz	forward	reverse	forward,reverse
2783	chr3	96485702	96489978	nochange	novel	0.115913	0.985683	Hfe2	NA;NA	Hfe2	Setdb1,Sv2a,Sf3b4,BC107364,Rgs10,Hist2h2be,Fcgr1,Tjp3,Pip5k1c,Mpdz,Toe1,Mutyh	forward	forward	forward
2784	chr3	96495851	96502595	nochange	novel	-0.0335795	0.99774	Hfe2	NA;NA;NA	Hfe2	0610031J06Rik,Cct3,Abtb1,Mgll,Hfe2,Lmna,Myo19,Pigw,BC107364,Ifitm1,Mapk1,Mrpl38,Golph3l,Slk,Gpr162,Cd4,Hilpda,Fam71f2,Inpp5f,Maml3,Pogz,Otud7b,Tfap4	forward	forward	forward
2785	chr3	97150292	97151569	nochange	novel	0.286218	0.994991	Acp6	NA	Acp6	NA	forward	forward	forward
2786	chr3	97288444	97298483	nochange	novel	0.0896861	0.996926	Bcl9	NA	NA	Pip5k1a,Arsg,6720456B07Rik,6330416G13Rik	forward	forward	forward
2787	chr3	98260093	98269009	nochange	novel	0.321834	0.81293	Hmgcs2	NA;NA	Hmgcs2	Fam40a,Plk4,Mfsd8,Papss1,Mab21l3,D930015E06Rik,Notch2,Dclk2,Pde4dip,Sec22b,Oxct1,Fbl,Zfp697,Arpm1,Mynn,Acp6,Tspan5,Pigk,Hmgcs2,Plekhm3,Hltf,Ahcyl1,Map3k1,Vav3	forward	forward	forward
2788	chr3	98272290	98273916	nochange	novel	0.131925	0.99719	Hmgcs2	NA	Hmgcs2	Mab21l3,D930015E06Rik,Notch2,Dclk2,Pde4dip,Sec22b,Oxct1,Fbl,Zfp697,Arpm1,Mynn,Acp6,Tspan5,Pigk,Hmgcs2,Plekhm3,Hltf,Ahcyl1,Map3k1,Vav3,Gm136	forward	forward	forward
2789	chr3	98586891	98589512	nochange	novel	-1.22489	0.300743	Hsd3b5	NA	Hsd3b5	NA	forward	reverse	forward,reverse
279	chr1	63430444	63432084	nochange	novel	0.132981	0.99719	Adam23	NA	Adam23	Rbfox2,Adam23,Abca12,Mff,Col4a3,Fastkd2,Mdh1b,Creb1,Net1,Zkscan6,Pard3b,4933417E11Rik,Smarcal1	reverse	forward	forward,reverse
2790	chr3	98669379	98671167	down	novel	-2.77686	4.80505e-05	Hsd3b2	NA	Hsd3b5,Hsd3b2	NA	reverse	forward	forward,reverse
2791	chr3	98676493	98679211	nochange	novel	-0.551173	0.885632	Hsd3b2	NA	Hsd3b2	Ntng1,Hsd3b2	forward	forward	forward
2792	chr3	98944027	98944656	nochange	novel	0.573668	0.803451	Hsd3b3	NA	NA	Hsd3b2,Hao2	reverse	reverse	reverse
2793	chr3	99085320	99086406	nochange	novel	0.305964	0.888642	Hsd3b3	NA	NA	Spag17,Olfr273	forward	forward	forward
2794	chr3	99707429	99707965	nochange	novel	0.0927282	0.994991	Wdr3	NA	NA	Cast	forward	forward	forward
2795	chr4	101291115	101296717	nochange	novel	-0.0245906	0.999492	E130102H24Rik	NA;NA	NA	Raver2,Jak1,Rnf11,D630039A03Rik,Slc1a2,St6galnac3,1500001M20Rik,Ift74,Lrrc19,E130102H24Rik,Oma1,Vps13d,Fbxo10,Polr1e,Larp7,Pde4b,0610043K17Rik,Fam83d,Ppp1r16b,1700102H20Rik,Tfb1m,Mrps10,E230029C05Rik,Nav2,Ggta1	reverse	reverse	reverse
2796	chr4	101694042	101695577	nochange	novel	0.937059	0.70719	Leprot	NA	Leprot	Dmbx1,Ccdc27,Dnajc6,Leprot,Plag1,Efcab7,Lepr,Usp24,Agbl4,Plaa,Sdk1,Rnf20	forward	reverse	forward,reverse
2797	chr4	101866609	101869786	nochange	novel	-0.625706	0.054274	Leprot	NA	NA	Ror1,Cachd1,Lepr,B020004J07Rik,Dab1,Gpr126,Pde4b,Il1rapl2	forward	forward	forward
2798	chr4	101893293	101893601	nochange	novel	-0.193453	0.994991	Leprot	NA	NA	Dab1,Skint5,Cachd1,Jak1,Ror1,Lepr,Mpdz,Fggy	forward	forward	forward
[truncated: 2,596 more rows]
